# Supplementary material for: Deep molecular profiling of synovial biopsies in the STRAP trial identifies signatures predictive of treatment response to biologic therapies in rheumatoid arthritis
Source: Nat Commun. 2025 Jul 2;16:5374. doi: 10.1038/s41467-025-60987-9 (PMC12223067; doi:10.1038/s41467-025-60987-9)
Supplement: Supplementary file 3 — Supplementary Data 1 [file 41467_2025_60987_MOESM3_ESM.xlsx]

## Sheet: Etanercept
	baseMean	log2FoldChange	pvalue	qvalue
MTCO3P12	107.087	-2.97413	6.76281951759818e-11	1.22187e-06
MS4A1	674.227	3.2265	3.40310072697747e-09	3.07428e-05
FCRL1	90.5996	2.54947	1.5136961806122e-08	8.26126e-05
LINC00926	125.805	2.38748	1.82897735532741e-08	8.26126e-05
FAM129C	153.524	2.33417	2.44641203864994e-08	8.84011e-05
MTRNR2L8	77.5116	-2.32398	5.52788337839745e-08	0.000142679
PAX5	232.838	2.69326	4.94932499715049e-08	0.000142679
CD22	379.358	2.36839	1.23619628994843e-07	0.000279187
CD19	147.895	2.40688	7.3078829698681e-07	0.00146706
SNX29P2	125.144	1.90942	8.17791418059859e-07	0.00147755
TNFRSF13C	222.693	2.31515	1.33329638761938e-06	0.00218994
TCL1A	136.973	2.34999	1.48697902908533e-06	0.00223883
CR2	58.3558	1.97291	1.65144735906171e-06	0.00229519
GRM1	33.0228	1.90826	1.92415896074496e-06	0.0024832
AC040162.3	28.6008	1.88235	2.53236511475734e-06	0.00272471
AC139491.5	15.6097	-2.10377	2.26518816417566e-06	0.00272471
VPREB3	52.0485	2.32824	2.56372406351677e-06	0.00272471
LINC02397	28.5087	1.71242	3.55006345793768e-06	0.00356338
TLR10	140.318	1.94339	6.26103801579821e-06	0.00595375
BLK	222.087	2.0883	7.32636213254951e-06	0.00617181
CHRNA10	27.4998	1.14765	7.51513449219978e-06	0.00617181
SPIB	450.935	2.15945	7.17655098976235e-06	0.00617181
ATP6V1C2	140.122	-1.91767	9.16598997167301e-06	0.00720029
PAEP	37.2734	2.95458	1.4013538318181e-05	0.0105496
CLEC17A	39.7224	2.01294	1.6163456988975e-05	0.0116813
STAP1	65.3546	1.75279	1.77611114853011e-05	0.0123423
RAD52	194.685	0.464738	2.71446890453826e-05	0.0181643
MMP9	7677.18	-2.3524	3.93036419932474e-05	0.0253614
RRN3P2	23.5583	0.915444	4.15828861689692e-05	0.0259069
ACP7	35.7988	-2.00753	4.92725868936092e-05	0.026477
FCMR	630.997	1.59451	5.12907294329557e-05	0.026477
FCRLA	194.49	1.76411	4.43702397499109e-05	0.026477
HIST1H3H	111.374	-1.63323	4.88233437119983e-05	0.026477
IGKV1-37	390.733	5.00321	4.72384376836133e-05	0.026477
PARP15	250.124	1.19645	4.98870859569025e-05	0.026477
LINC00494	18.7312	1.65818	5.94102280369527e-05	0.0298165
LINC00402	19.8845	1.95867	6.30797687154231e-05	0.0299919
STAG3	148.575	0.977543	6.30050109778544e-05	0.0299919
SIGLEC15	121.161	-1.51087	8.05457813001009e-05	0.037225
SNX22	137.625	1.27762	8.24131695393318e-05	0.037225
FANCG	349.449	0.419869	9.6763816508746e-05	0.042641
COL23A1	126.495	-1.27463	0.000107485	0.0462379
CAPN10-DT	32.0913	0.772707	0.000110873	0.0465833
TMPRSS4	30.6886	-1.29393	0.000113445	0.0465833

## Sheet: Tocilizumab
	baseMean	log2FoldChange	pvalue	qvalue
MTCO1P12	2593.48	-3.32533	1.03285699424616e-14	1.82434e-10
FASN	5519.29	-2.41383	1.00509255926496e-10	8.87652e-07
S100A14	185.465	4.6024	6.49217425167339e-10	3.8224e-06
SLURP1	200.08	4.95829	1.34202895251503e-09	5.9261e-06
LTF	162.242	-2.05565	2.64923298320442e-09	9.35873e-06
CR2	64.3181	-2.21355	5.02294861514282e-09	1.47868e-05
KRT80	205.59	4.00928	9.04830026039097e-09	1.99776e-05
SFN	557.466	4.05273	8.18945950991493e-09	1.99776e-05
DMKN	1781.41	3.85214	2.05562720078935e-08	3.63087e-05
ELOVL6	426.934	-1.95408	1.86550533238677e-08	3.63087e-05
POF1B	272.484	3.65739	2.62022544384389e-08	4.20739e-05
SBSN	1060.87	4.43394	4.600773762342e-08	6.77199e-05
MPZ	264.13	-2.14673	5.53306586368555e-08	7.51777e-05
KLK11	73.1284	3.84733	6.65653129541114e-08	8.39821e-05
KRT10	10016.3	3.12041	1.02572583914228e-07	0.000120783
OTOF	36.0495	-1.68764	1.11796173121581e-07	0.000123417
TINCR	95.0699	3.11108	2.92762878248868e-07	0.000293082
ZNF750	74.3029	3.7848	2.98672456715166e-07	0.000293082
HPD	95.5055	-2.04244	4.32700488342782e-07	0.000402254
LIPM	19.2864	3.24727	4.79409708655145e-07	0.000405358
SFRP5	37.3105	-3.36999	4.81937819483392e-07	0.000405358
LY6D	168.09	4.22931	5.44800230573383e-07	0.000437403
CDHR1	76.3678	3.0842	1.08241016505484e-06	0.000831248
CST6	84.0121	2.70364	1.13339388497973e-06	0.000834135
CNFN	75.1248	2.98171	1.25028377896061e-06	0.000863718
DCT	105.98	2.75145	1.32028913630042e-06	0.000863718
MTCO3P12	156.014	3.17011	1.31364384714891e-06	0.000863718
ACSS2	1677.93	-1.11731	1.55077825466059e-06	0.000978269
SPINK5	233.61	3.1636	1.7359665917257e-06	0.00105733
NCCRP1	166.399	2.63796	1.80912462508565e-06	0.00106516
LYPD3	414.864	2.44561	1.99087961301332e-06	0.00113436
PLA2G4F	76.591	3.81498	2.0922826961454e-06	0.00115488
ASPRV1	485.267	2.61819	2.44454773939696e-06	0.00129929
S100A2	86.5209	2.06267	2.50101916116248e-06	0.00129929
CHP2	83.1573	2.40519	2.83155276579216e-06	0.00142897
PKP3	286.486	2.54619	3.09093094937141e-06	0.00151654
GGT6	49.9091	2.87874	3.67517803071208e-06	0.00170829
SAA2	80.0333	2.51353	3.67431349896916e-06	0.00170829
DSP	2595.42	3.00241	4.52619203225092e-06	0.00204991
CPA4	37.4889	3.08876	5.1333389705539e-06	0.00226677
BNIPL	68.256	3.02189	7.02518708612246e-06	0.00297058
KLK10	31.9317	2.80846	7.06356641752221e-06	0.00297058
PPP1R9A	65.5784	-1.41773	7.88371504642234e-06	0.00323839
GJB3	81.1254	3.61005	1.2255743703654e-05	0.00481054
SULT2B1	73.7554	2.41349	1.22541563642707e-05	0.00481054
CTSV	42.1026	1.99245	1.37367361977166e-05	0.00527464
ACACB	1379.66	-1.29983	1.4062213547733e-05	0.00528473
PKP1	1669.57	2.44147	1.52189189515857e-05	0.00560027
S100A1	1580.33	-1.83582	1.8305275705883e-05	0.00659853
KRT15	105.766	3.38244	2.07678346634167e-05	0.00733648
FXYD3	82.6793	2.78162	2.47726832160316e-05	0.00855356
OTOAP1	60.6363	1.75406	2.51816053306166e-05	0.00855356
COL17A1	575.129	2.28323	2.58789374141046e-05	0.00862457
DEGS2	68.3859	1.98793	2.99330286012048e-05	0.00979092
PRSS8	29.9766	2.55812	3.19778369404717e-05	0.0102696
TCL1A	69.9468	-1.76442	3.52938683180515e-05	0.0111321
ALDH3A1	83.1156	2.06605	4.30923924199767e-05	0.0131068
KRT17	50.5528	1.97065	4.23139736799237e-05	0.0131068
WNT7B	27.0546	2.75664	4.37807172011084e-05	0.0131068
CDS1	118.129	1.19198	4.69930418040884e-05	0.013834
ETV5	1164.33	0.590512	4.95277589919096e-05	0.0143412
BICDL2	30.7257	2.62777	5.22507276285499e-05	0.0148856
KCNK12	12.2669	-1.62426	5.75308457217578e-05	0.0161297
C1orf116	42.471	3.35356	6.205268791686e-05	0.0171257
ELMOD1	49.3319	2.00376	6.4411437304916e-05	0.0175032
SLC2A4	529.269	-1.50248	7.33046681461331e-05	0.019618
GPAM	3182.55	-2.19437	8.32992007357485e-05	0.02196
PDE8B	160.664	-0.979055	9.24701853527571e-05	0.0240193
CYP4F22	59.7832	1.94416	9.79396377047625e-05	0.0250713
PRX	358.923	-0.892954	0.000100841	0.0254452
EPPK1	159.546	2.09163	0.000130305	0.0319666
IL18RAP	51.162	-1.32772	0.000129862	0.0319666
NEIL1	129.946	-0.65	0.000137713	0.0333211
OTOA	44.1481	1.42543	0.000161422	0.0380216
SDR16C5	74.7404	1.91246	0.000161445	0.0380216
ADHFE1	105.159	-0.870357	0.000169183	0.0386869
ALOX15B	87.3478	1.69077	0.000168657	0.0386869
SLC38A6	551.178	0.616393	0.000170841	0.0386869
WNT6	24.0281	-1.12647	0.000173987	0.0389005
RET	73.1531	-1.09376	0.000181153	0.0395028
SERPINB2	39.8316	2.67098	0.000180441	0.0395028
MLXIPL	158.414	-1.46189	0.00018747	0.0403816
DGAT2	2242.64	-1.95832	0.000191463	0.040745
AC005332.5	120.302	-0.595577	0.000196642	0.0413489
AADACL2	32.3242	2.71477	0.000202943	0.0420913
PERP	2630.42	1.9444	0.000204939	0.0420913
RNF157	244.753	-0.782645	0.000218935	0.0444491
AL603840.1	95.671	-1.05565	0.000232358	0.0464346
DUSP5	629.622	-0.994294	0.000236601	0.0464346
HBG1	154.002	3.03805	0.000235297	0.0464346

## Sheet: Rituximab
	baseMean	log2FoldChange	pvalue	qvalue
MTCO3P12	86.7217	-2.65431	8.6026748353048e-11	1.65938e-06
IGHD	1099.77	3.27532	1.87771877800469e-09	1.81098e-05
PRR4	51.1256	2.88498	8.09333158565218e-09	5.20378e-05
PGAM2	583.086	-2.49803	6.43086610425507e-08	0.000310115
IGKV2-29	237.165	4.20371	1.09276051322863e-07	0.000421568
MYOZ2	208.516	-1.83714	2.94576578433544e-07	0.000947021
NOS2	238.583	-2.02343	5.93445912701564e-07	0.00163529
BGLAP	29.3658	-2.70659	7.73134556419948e-07	0.00186414
LTF	463.099	2.29664	3.75388201411477e-06	0.00804546
CA1	187.961	-2.77995	4.56655377646072e-06	0.00836956
BOLA3-AS1	101.113	-0.556262	4.77290367735876e-06	0.00836956
HBD	293.774	-2.51332	6.44836799395506e-06	0.0103653
RRAD	594.017	-1.32785	7.96765398399272e-06	0.0118222
KRT15	340.362	3.40931	1.00548961910245e-05	0.012266
CA6	59.2046	2.4216	1.00648203074469e-05	0.012266
COL11A2	41.9969	-1.61588	1.01744380837852e-05	0.012266
TNFRSF13C	238.527	1.85182	1.36538278205131e-05	0.0154152
FCRL1	91.0589	1.70629	1.49350024729038e-05	0.0154152
CR2	82.381	1.78032	1.52316817663596e-05	0.0154152
ADAMTS7P3	17.0015	2.23422	1.59832712798211e-05	0.0154152
TCL1A	145.716	1.94469	1.68603021979846e-05	0.0154867
BLK	212.421	1.6705	2.35770579877529e-05	0.0198378
CD22	386.246	1.723	2.36541612373871e-05	0.0198378
PHACTR3	63.501	-1.22538	2.6545265135048e-05	0.0213348
FDCSP	54.0624	3.18149	3.21215060986507e-05	0.0247838
LINC02397	32.4882	1.38383	4.08834827789206e-05	0.030331
LINC00926	131.363	1.5955	5.07455251667617e-05	0.0362532
TP73	60.0648	1.3745	5.683732683531e-05	0.0386582
PLN	1707.67	-1.65884	5.97632975830158e-05	0.0386582
KCNAB1	494.138	-1.41815	6.01243393592109e-05	0.0386582
RAP1GAP	66.0999	-1.93433	6.56485200930102e-05	0.0408485
MYOC	3024.9	-2.23866	6.98545648126947e-05	0.0415915
PPP1R14A	970.776	-1.39031	7.16097158866076e-05	0.0415915
CLEC17A	44.1792	1.71665	7.33112696477891e-05	0.0415915
RERGL	561.706	-2.1084	7.81105573502287e-05	0.0430481
AHSP	94.8695	-2.39615	8.51099081875378e-05	0.0450585
KCNA5	140.288	-1.47058	8.82143918513404e-05	0.0450585
PTCHD1	26.4322	-1.23748	8.87661741162133e-05	0.0450585
ANGPT4	38.7215	-1.66698	9.5916688365217e-05	0.0471909
C4orf50	43.389	1.90322	9.78601550540852e-05	0.0471909
VPREB3	60.2243	1.8193	0.000104543	0.0485813
ITGA8	719.325	-1.32384	0.000105781	0.0485813
CKB	1465.9	-1.19713	0.000109129	0.0489535
SLC4A11	62.2269	1.45725	0.00011396	0.0499587
