# Supplementary material for: Deep molecular profiling of synovial biopsies in the STRAP trial identifies signatures predictive of treatment response to biologic therapies in rheumatoid arthritis
Source: Nat Commun. 2025 Jul 2;16:5374. doi: 10.1038/s41467-025-60987-9 (PMC12223067; doi:10.1038/s41467-025-60987-9)
Supplement: Supplementary file 4 — Supplementary Data 2 [file 41467_2025_60987_MOESM4_ESM.xlsx]

## Sheet: Etanercept
	pathway.name	log.fold.change	p.Value	FDR	qval
1131	M69 enriched in B cells (VI)	1.14073	0.000150011	0.0369028	0.0266245
106	S46 B_cells, B cell surface receptors	1.2018	0.000190897	0.0271073	0.0271073
881	M47.0 enriched in B cells (I)	1.03913	0.000505718	0.0622033	0.0448783
1001	M57 immuregulation - monocytes, T and B cells	0.839248	0.00394471	0.323467	0.233374
921	M47.4 enriched in B cells (V)	0.810867	0.00754334	0.384839	0.277653
891	M47.1 enriched in B cells (II)	0.695074	0.00782192	0.384839	0.277653
1231	M83 enriched in naive and memory B cells	0.469627	0.0103175	0.423017	0.305197
63	S188 Erythrocytes	-0.806842	0.0122967	0.678987	0.678987
33	S143 Amino acid metabolism	-0.739644	0.0143448	0.678987	0.678987
167	M132 recruitment of neutrophils	-0.56793	0.0193595	0.678409	0.489457
1331	M89.1 putative targets of PAX3	0.488277	0.0240335	0.678409	0.489457
169	M133.1 cell cell adhesion	-0.730689	0.026333	0.678409	0.489457
34	S145 Lipid metabolism	0.343413	0.0307072	0.71305	0.71305
1101	M65 IL2, IL7, TCR network	0.687453	0.0308394	0.678409	0.489457
11	S114 Neutrophil degranulation	-0.606547	0.031457	0.71305	0.71305
69	S198 Tph_cells	0.514168	0.0318826	0.71305	0.71305
189	M157 enriched in NK cells (III)	0.464756	0.0348994	0.678409	0.489457
123	S7 Platelets	-0.421867	0.0351503	0.71305	0.71305
511	M21 cell adhesion (lymphocyte homing)	0.478869	0.0391154	0.678409	0.489457
214	M196 platelet activation - actin binding	-0.395595	0.0392746	0.678409	0.489457
175	M140 extracellular matrix, complement	-0.405363	0.042998	0.678409	0.489457
161	M123 enriched in B cell differentiation	0.367499	0.0472875	0.678409	0.489457
202	M171 heme biosynthesis (I)	-0.365221	0.0478994	0.678409	0.489457

## Sheet: Tocilizumab
	pathway.name	log.fold.change	p.Value	FDR	qval
190	M158.0 interferon alpha response (I)	0.636946	0.000801638	0.0695317	0.0501055
200	M168 enriched in dendritic cells	0.447368	0.000979773	0.0695317	0.0501055
221	M209 lysosome	0.596331	0.0011306	0.0695317	0.0501055
194	M162.0 plasma membrane, cell junction	0.7668	0.00162647	0.0800225	0.0576653
168	M133.0 cell adhesion, membrane	0.740794	0.00274236	0.112437	0.0810237
1201	M78 myeloid cell cytokines, metallopeptidases and laminins	0.438312	0.00535731	0.188271	0.135671
74	S202 Dendritic_cells	0.501687	0.00931032	0.69215	0.540195
174	M139 lysosomal/endosomal proteins	0.448322	0.0183937	0.515854	0.371732
161	M123 enriched in B cell differentiation	-0.38661	0.0213022	0.515854	0.371732
1810	M4.10 cell cycle (II)	0.46041	0.0226184	0.515854	0.371732
45	S158 M2_macrophage	0.320513	0.024874	0.69215	0.540195
1361	M94 growth factor induced, enriched in nuclear receptor subfamily 4	-0.418249	0.0248968	0.515854	0.371732
371	M11.1 blood coagulation	0.372856	0.0251636	0.515854	0.371732
4	S104 Mast_cells, IL-4 and IL-13 signalling	-0.542154	0.0253711	0.69215	0.540195
1331	M89.1 putative targets of PAX3	-0.528837	0.0311308	0.548862	0.395518
1321	M89.0 putative targets of PAX3	-0.39216	0.031631	0.548862	0.395518
34	S145 Lipid metabolism	-0.376612	0.0317342	0.69215	0.540195
106	S46 B_cells, B cell surface receptors	-0.590622	0.0322783	0.69215	0.540195
1131	M69 enriched in B cells (VI)	-0.511999	0.0334672	0.548862	0.395518
107	S47 M0_macrophage	0.406122	0.0376218	0.69215	0.540195
50	S166 Macrophage, toll like receptor (TLR) signalling	0.325677	0.041692	0.69215	0.540195
43	S156 Dendritic_cells, MHC class I antigen presentation	0.29935	0.0476582	0.69215	0.540195
881	M47.0 enriched in B cells (I)	-0.499025	0.0476785	0.696168	0.501668
691	M33 inflammatory response	0.33032	0.0481091	0.696168	0.501668
68	S197 Macrophage	0.33896	0.0497409	0.69215	0.540195

## Sheet: Rituximab
	pathway.name	log.fold.change	p.Value	FDR	qval
1001	M57 immuregulation - monocytes, T and B cells	0.839021	0.000150362	0.036989	0.032301
106	S46 B_cells, B cell surface receptors	0.917198	0.000490112	0.0695959	0.0695959
1131	M69 enriched in B cells (VI)	0.863144	0.000509923	0.0627205	0.0547714
881	M47.0 enriched in B cells (I)	0.83749	0.000819886	0.0672306	0.0587099
202	M171 heme biosynthesis (I)	-0.662515	0.00129224	0.0794726	0.0694004
213	M195 muscle contraction, SRF targets	-0.934622	0.00164123	0.0807487	0.0705148
123	S7 Platelets	-0.768403	0.00165193	0.117287	0.117287
891	M47.1 enriched in B cells (II)	0.638203	0.00286726	0.111024	0.0969526
168	M133.0 cell adhesion, membrane	0.779069	0.00326014	0.111024	0.0969526
901	M47.2 enriched in B cells (III)	0.640442	0.00361052	0.111024	0.0969526
2	S102 Myofibroblast	-0.854089	0.00417905	0.191268	0.191268
113	S53 Fibroblast_2a_THY1+	-0.722104	0.00538783	0.191268	0.191268
204	M173 erythrocyte differentiation	-0.564322	0.00823021	0.21836	0.190685
179	M145.0 cytoskeleton/actin (SRF transcription targets)	-0.617729	0.00931003	0.21836	0.190685
180	M145.1 cytoskeleton/actin (SRF transcription targets)	-0.685223	0.00976405	0.21836	0.190685
69	S198 Tph_cells	0.516442	0.00992141	0.281768	0.281768
230	M224 transmembrane and ion transporters (II)	-0.499049	0.0133578	0.273836	0.23913
1401	M97 enriched for SMAD2/3 signaling	0.302905	0.0155527	0.278282	0.243013
194	M162.0 plasma membrane, cell junction	0.628798	0.0158372	0.278282	0.243013
921	M47.4 enriched in B cells (V)	0.560225	0.0191018	0.313269	0.273566
1231	M83 enriched in naive and memory B cells	0.284781	0.0212167	0.326207	0.284864
86	S218 NK and T_cells	0.306989	0.0302516	0.715955	0.715955
190	M158.0 interferon alpha response (I)	0.361097	0.0360976	0.522354	0.456151
81	S211 Dendritic_cells	0.291782	0.0378927	0.76868	0.76868
701	M34 cytoskeletal remodeling (enriched for SRF targets)	-0.359051	0.0435292	0.57738	0.504204
411	M14 T cell differentiation	0.312831	0.0445944	0.57738	0.504204
