# Supplementary material for: Deep molecular profiling of synovial biopsies in the STRAP trial identifies signatures predictive of treatment response to biologic therapies in rheumatoid arthritis
Source: Nat Commun. 2025 Jul 2;16:5374. doi: 10.1038/s41467-025-60987-9 (PMC12223067; doi:10.1038/s41467-025-60987-9)
Supplement: Supplementary file 5 — Supplementary Data 3 [file 41467_2025_60987_MOESM5_ESM.xlsx]

## Sheet: Figure 2a - DEGs
Gene	baseMean	log2FoldChange	pvalue	qvalue
CA1	95.4719	-1.72465	4.4838e-08	0.00032654
ELOVL6	359.634	-0.859176	5.05167e-08	0.00032654
HBZ	9.07341	-2.13383	3.62963e-08	0.00032654
SPINK1	39.028	2.23262	6.98471e-08	0.000338619
ADRA1B	53.3857	-0.837663	5.41201e-07	0.00185794
HBD	161.606	-1.48476	5.74856e-07	0.00185794
BMP3	20.2448	-1.81719	7.268e-07	0.00199815
FASN	5254.1	-1.02733	8.24321e-07	0.00199815
SFRP5	37.2765	-1.81594	1.32201e-06	0.00284849
ATP6V1C2	84.6891	-0.966593	1.50984e-06	0.00292789
CPAMD8	245.635	-0.942701	1.68584e-06	0.00297198
SLAMF9	128.259	1.77983	2.08528e-06	0.0033698
RAP1GAP	47.2189	-1.24405	2.42665e-06	0.00361981
IGFBP1	43.0225	-1.53868	2.86619e-06	0.00397009
TMC5	23.7153	-0.902337	4.35939e-06	0.00563582
SIGLEC15	81.8076	-0.769698	5.4157e-06	0.00656383
HBG1	120.364	1.88933	7.15992e-06	0.00816736
FCRL1	78.1599	1.1011	9.9669e-06	0.0107377
MYH11	7965.42	-1.11476	1.07668e-05	0.01091
TNNT2	31.3264	-1.15416	1.12521e-05	0.01091
MMP9	4733.11	-1.24748	1.47631e-05	0.0136327
FBP1	4470.97	1.02249	1.55053e-05	0.0136672
SHISA3	58.2299	-0.966853	1.68566e-05	0.0142123
AHSP	62.531	-1.32781	2.20693e-05	0.0173651
CYP4B1	115.885	-1.36695	2.2387e-05	0.0173651
LMOD1	2038.09	-0.930658	2.54033e-05	0.018947
MPZ	288.925	-0.97147	2.90957e-05	0.0203021
SLC9B2	642.693	-0.418441	2.93141e-05	0.0203021
CKB	1435.69	-0.807049	3.63441e-05	0.022735
ITGA8	525.795	-0.753856	3.56379e-05	0.022735
PNPLA3	17.7013	-1.04969	3.50207e-05	0.022735
ITGB7	1019.91	0.822525	5.45918e-05	0.028612
MMP12	177.632	1.47644	5.20029e-05	0.028612
MYL4	103.21	-0.926428	4.93973e-05	0.028612
MYOZ1	2088.3	-0.899059	5.08653e-05	0.028612
OSBP2	201.222	-0.531962	5.10237e-05	0.028612
TNFRSF13C	205.45	1.08304	5.34352e-05	0.028612
COL4A6	41.5293	-1.11215	5.73065e-05	0.0292444
CHGB	23.2784	0.80203	5.93129e-05	0.0294922
KRT25	6.34218	-1.9742	6.1352e-05	0.0297434
SLC4A1	639.279	-1.13857	6.33035e-05	0.029941
ACSS2	1655.52	-0.435093	6.78138e-05	0.0306833
ANGPT4	32.7882	-1.05559	6.80374e-05	0.0306833
ALKAL2	29.5708	-1.1735	8.34572e-05	0.0311231
BLK	195.308	0.993207	7.71395e-05	0.0311231
CD22	334.114	0.994343	7.83216e-05	0.0311231
EFHD1	665.302	-0.700065	8.18023e-05	0.0311231
FREM2	19.7673	-1.24446	7.37692e-05	0.0311231
LDB3	3096.9	-0.797678	8.1301e-05	0.0311231
PGBD5	101.685	0.879283	8.19683e-05	0.0311231
PROK2	181.08	-0.996303	7.41675e-05	0.0311231
ZBTB16	764.409	-0.915776	7.51441e-05	0.0311231
CAV3	75.0916	-1.24207	8.56935e-05	0.0311908
JAKMIP2	110.828	0.674147	8.68556e-05	0.0311908
ATOH8	628.441	-0.519334	9.26523e-05	0.0326058
KCNAB1	376.539	-0.764513	9.41586e-05	0.0326058
HTR3A	10.3889	-1.43246	0.000101557	0.0340665
PLN	1326.93	-0.913206	0.00010189	0.0340665
CLEC5A	801.203	1.05743	0.000110524	0.0340913
MSLN	27.5594	-0.895536	0.000110067	0.0340913
OCSTAMP	2.50351	-1.70042	0.000112287	0.0340913
PENK	149.485	-0.967385	0.000105352	0.0340913
PPP1R14A	684.171	-0.765637	0.000112512	0.0340913
RCL1	545.333	-0.228084	0.000111141	0.0340913
CNTF	25.9486	-0.584872	0.000122459	0.0359713
HBG2	681.567	-1.47603	0.000125201	0.0359713
LYPD2	19.7302	-1.56024	0.000127113	0.0359713
SCD	27536.3	-1.11614	0.000129847	0.0359713
TF	1359.24	-1.14576	0.000129794	0.0359713
XK	64.4563	-0.850567	0.000128977	0.0359713
ALAS2	1631.15	-1.19659	0.000136092	0.0360323
ANXA3	213.439	-0.705841	0.000134566	0.0360323
CD177	170.3	-1.42572	0.000136229	0.0360323
CSDC2	65.1358	-0.762985	0.000137499	0.0360323
CACNA1H	394.043	-0.646506	0.000140621	0.036359
GRM1	32.6621	0.853421	0.000149508	0.0376161
IL9R	12.4563	0.966747	0.000157122	0.0376161
PTCHD1	18.8449	-0.668367	0.00015481	0.0376161
SPATA21	41.4287	-1.69318	0.000155564	0.0376161
SPRY2	742.299	-0.341941	0.00014778	0.0376161
SYNGR4	1.20798	1.23565	0.000156509	0.0376161
FCRL2	70.4187	0.899559	0.000161283	0.0376819
JPH2	585.298	-0.917145	0.000159795	0.0376819
PDZRN4	136.311	-0.791292	0.000173961	0.0396876
RERGL	386.871	-1.16572	0.000172865	0.0396876
HEMGN	54.3662	-0.950806	0.000178861	0.0399757
SCN7A	40.9203	-0.729429	0.000179346	0.0399757
IBSP	74.4805	1.56785	0.000188923	0.0416317
CNN1	1566.78	-0.940618	0.000197736	0.0430685
PAX5	216.147	1.03518	0.000199885	0.0430685
KBTBD13	28.2622	-1.17766	0.00021154	0.045079
RSPH10B2	5.6525	-0.903423	0.000229014	0.0476888
SNCA	1315.98	-0.559881	0.000228508	0.0476888
TIMP4	1472.47	-0.812977	0.000231165	0.0476888
FBXO31	2198.87	-0.358949	0.000244699	0.0499495
FHL5	554.81	-0.768314	0.000249723	0.0504439
LAMA2	1099.74	-0.616821	0.000260783	0.052135
KCTD4	9.80444	-1.22855	0.000264768	0.0523916
MAGI2	427.03	-0.426752	0.00028852	0.0565149
ACP7	20.5212	-0.874757	0.000294522	0.0571138
RBPMS2	315.123	-0.565098	0.00030068	0.0571646
TNNC1	4788.72	-0.696381	0.000298998	0.0571646
RTKN2	71.1064	0.430744	0.000306182	0.0576455
XDH	9.31638	-0.885368	0.000314141	0.0585753
SHISAL2A	43.8713	0.599519	0.000354184	0.0654128
CD19	143.737	0.980089	0.000368661	0.0668139
TCP10	1.3343	1.32757	0.000366041	0.0668139
KCNA5	106.641	-0.772267	0.000384084	0.0689644
HAPLN2	4.97157	-1.04762	0.000427689	0.0760894
MS4A1	672.562	1.11881	0.000436108	0.0768818
PRSS2	0.947191	1.42125	0.000461078	0.0791259
RRAD	628.201	-0.6268	0.000457961	0.0791259
TMPRSS6	10.2879	-0.866877	0.000458274	0.0791259
TRH	9.16151	1.28494	0.00046717	0.0794681
HHATL	72.0107	-1.12089	0.000471351	0.0794821
RCAN2	1346.33	-0.492487	0.00047899	0.0800739
GPR27	69.7025	-0.588105	0.00049893	0.0813046
RASL12	978.602	-0.430196	0.000495451	0.0813046
RPRM	24.8206	-1.17198	0.000492742	0.0813046
VPREB3	53.961	1.028	0.000533206	0.0861661
LRG1	215.978	-0.603302	0.000542511	0.0869453
LEPR	1062.84	-0.541151	0.000587874	0.093443
RORB	48.3752	-1.05871	0.000610281	0.096216
CLDN19	10.2235	-1.2542	0.000617983	0.0966445
OLAH	4.93462	-0.708429	0.000630127	0.0975603
OTOA	42.2963	0.662905	0.000633901	0.0975603
CA3	3526.16	-0.89564	0.000660045	0.0984583
CLEC17A	38.3746	0.906916	0.000650181	0.0984583
EMX1	2.01149	1.60165	0.000645357	0.0984583
SHISA6	34.0158	-0.848171	0.000659174	0.0984583
ATP1A2	1164.25	-0.806303	0.000698561	0.102526
SNX22	137.5	0.631544	0.000697599	0.102526
VIT	1155.19	-0.560262	0.000703175	0.102526
PRX	389.183	-0.417003	0.000713675	0.10328
ARHGEF26	242.254	-0.508177	0.000727103	0.104444
DNAJC5B	85.6443	0.954724	0.00077352	0.10949
NFE2	352.92	-0.700197	0.000771455	0.10949
ESCO2	80.3798	0.430046	0.00078974	0.110976
HAL	114.608	-0.99988	0.000809845	0.112175
VMO1	770.293	0.714047	0.000808835	0.112175
ESYT3	47.8476	-0.79324	0.000817049	0.11237
ACACB	1543.97	-0.624951	0.00083236	0.113472
STOX1	30.9517	-0.703703	0.000836763	0.113472
DUXA	5.09328	-0.907699	0.000845333	0.113838
NPNT	506.706	-0.453342	0.000860262	0.11505
FANCG	344.897	0.228338	0.000870289	0.115594
LCNL1	9.12119	1.10643	0.00090251	0.119058
HIF3A	127.476	-0.707767	0.000938586	0.12298
ABCC2	93.2955	-0.623245	0.000990213	0.12332
ARMH1	80.1358	0.608981	0.000977269	0.12332
CD79B	748.205	0.587117	0.000956237	0.12332
FCRLA	195.552	0.824259	0.00099841	0.12332
LMO3	115.026	-0.690132	0.00099119	0.12332
PRSS50	4.87967	-0.92479	0.000980532	0.12332
RGPD4	23.4818	-3.14786	0.000996901	0.12332
S100A12	327.502	-0.794483	0.000954948	0.12332
TCL1A	118.877	0.932798	0.000977838	0.12332
STAP1	68.6678	0.729862	0.00100637	0.123516
VSTM2A	5.48054	-1.34712	0.00101699	0.124034
GYPB	7.32929	-0.875294	0.00105036	0.125238
MCAM	9479.81	-0.526246	0.00105825	0.125238
OVCH2	2.72935	-1.11092	0.00106561	0.125238
PGAM2	715.536	-0.937912	0.00106322	0.125238
PPL	2887.37	-0.74219	0.00105321	0.125238
WTIP	943.272	-0.36182	0.00105278	0.125238
CNTNAP2	27.1584	0.550628	0.00107531	0.125617
IRS2	1150.22	-0.39996	0.0011098	0.12887
CSTB	9931.52	0.437605	0.00114775	0.132484
DES	11469.7	-0.837248	0.00117329	0.133055
ITPKC	822.377	-0.257984	0.00116861	0.133055
PF4V1	45.9037	-0.837046	0.00116085	0.133055
ENTHD1	10.8902	1.02145	0.00120625	0.135211
TENM2	71.062	-0.832233	0.00120132	0.135211
DLGAP3	42.2071	0.337997	0.00125988	0.140412
ADRA1D	89.3515	-0.437155	0.00130143	0.141514
CXCR1	597.598	-0.789747	0.00131356	0.141514
DENND6B	348.861	0.267199	0.00130881	0.141514
ESPN	59.872	-0.909733	0.00128647	0.141514
PCDHA12	4.31262	-1.31454	0.00130261	0.141514
SNAI3	167.485	0.431533	0.0012896	0.141514
EPB42	107.527	-0.978233	0.00134954	0.144588
CCDC3	2864.61	-0.46585	0.00136553	0.145496
ADCY2	298.118	-0.595268	0.00139481	0.146702
C6	639.398	-0.911213	0.0014127	0.146702
CSRP1	11280.3	-0.271215	0.0014163	0.146702
ELOVL7	675.82	-0.597363	0.00142201	0.146702
KSR2	24.098	0.501032	0.00142224	0.146702
SPP1	33258.5	1.12104	0.00140559	0.146702
ACKR2	149.549	-0.526022	0.00153155	0.150508
ANKRD44	1109.39	0.369268	0.00150719	0.150508
CAP2	681.979	-0.66429	0.00152563	0.150508
CASQ2	445.15	-0.716171	0.00147544	0.150508
CCKAR	0.918561	-1.64612	0.00148874	0.150508
FAM153B	9.4809	-0.81342	0.00156994	0.150508
FAXDC2	1432.13	-0.441491	0.00155057	0.150508
FCMR	587.143	0.65336	0.00156258	0.150508
FCRL3	99.3459	0.726654	0.00149765	0.150508
GDA	20.4818	-0.849088	0.00151695	0.150508
MSTN	17.5527	-0.899983	0.0015589	0.150508
MYMK	1.09142	-1.31985	0.00157555	0.150508
SLC28A3	133.285	0.882441	0.00157552	0.150508
TNIK	307.453	0.353203	0.00150072	0.150508
WNT16	44.2013	-1.011	0.00154985	0.150508
GPC3	523.494	-0.888067	0.0016436	0.155886
SERPIND1	5.10525	-0.55945	0.00164792	0.155886
AGBL2	12.157	0.510923	0.00166547	0.156781
CLVS2	41.4882	-1.04845	0.00169628	0.157241
COL11A2	38.3229	-0.657497	0.00168585	0.157241
DEFA3	52.2095	-1.18324	0.00170728	0.157241
MYOT	498.982	-0.601135	0.00171091	0.157241
VGF	2.5261	-1.15099	0.0016888	0.157241
TMEM62	484.687	0.131755	0.00175585	0.160611
CHEK1	268.502	0.27583	0.0017943	0.16309
MUSTN1	782.057	-0.874399	0.00179977	0.16309
AC004687.2	10.7132	0.502144	0.00183476	0.165487
ABLIM1	6419.28	-0.462558	0.00194116	0.171885
COL23A1	101.521	-0.475703	0.00193026	0.171885
DACT3	410.232	-0.507397	0.0019407	0.171885
ZNF611	293.7	0.191811	0.00192799	0.171885
RAD51AP1	143.954	0.343973	0.00195374	0.172213
CCDC190	4.54384	-1.0824	0.0019675	0.172642
MAP2	318.651	-0.483876	0.00197916	0.172882
WNT6	25.5303	-0.503699	0.00198919	0.172979
OPN3	719.824	0.266764	0.00201383	0.17434
ALLC	2.52308	-1.6501	0.00205658	0.174918
CA10	1.05008	-1.86169	0.00205279	0.174918
F10	175.508	-0.833585	0.00204111	0.174918
KCNIP3	336.14	-0.536793	0.00205237	0.174918
SYN2	85.2385	-0.624042	0.00206564	0.174921
ACHE	235.667	0.597754	0.00210935	0.177077
ADGRL3	170.486	-0.670777	0.00213639	0.177077
C12orf29	609.617	-0.205981	0.00211593	0.177077
CTRB1	5.56983	1.02703	0.00214559	0.177077
GALNT17	55.3814	-0.697128	0.00216415	0.177077
KCNAB2	2457.65	0.339947	0.00214053	0.177077
MYOCD	163.545	-0.740678	0.00215539	0.177077
SPIB	415.154	0.802124	0.00216167	0.177077
C4orf48	366.283	0.479717	0.00219766	0.178314
NOG	48.5262	-0.752913	0.00219362	0.178314
RAET1L	4.33946	-1.27918	0.00222599	0.17986
AZU1	13.2961	-0.578076	0.0023699	0.180224
C1orf127	26.9909	0.456081	0.00224587	0.180224
CXCL13	2425.68	1.0466	0.00232922	0.180224
DSTN	16135.2	-0.286437	0.00228468	0.180224
FKBP5	6369.35	-0.375196	0.00236988	0.180224
HSD17B6	17.1261	-0.597461	0.00235621	0.180224
IL24	85.6569	0.636483	0.00232287	0.180224
ITIH3	119.674	-0.71847	0.00225677	0.180224
MAPK4	30.1167	-1.07855	0.00229725	0.180224
PDZD4	313.373	-0.346932	0.00233835	0.180224
PKP2	168.025	-0.52546	0.00235935	0.180224
PLPP3	8416.12	-0.427744	0.0023607	0.180224
PPP1R9A	62.1651	-0.574611	0.0023122	0.180224
RUFY4	7.94179	-1.11987	0.00228955	0.180224
SHISAL2B	1.02664	1.51783	0.002301	0.180224
CD52	1630.66	0.598715	0.00241393	0.180737
HCST	867.299	0.502372	0.00240584	0.180737
PRIMA1	53.363	-0.89184	0.00239318	0.180737
TMEM255A	102.67	-0.597111	0.00240738	0.180737
CFAP70	57.3227	-0.440446	0.00244074	0.181458
FOXE3	1.36089	-0.971851	0.00244227	0.181458
MAOA	1949.61	-0.70688	0.00245362	0.181605
PPP1R12B	2680.48	-0.503867	0.00247949	0.182822
PIK3R6	158.349	0.442261	0.00253749	0.185687
ZNF101	411.636	0.280908	0.00252977	0.185687
PCLAF	194.064	0.532258	0.00259323	0.187642
PUDP	605.712	0.213979	0.00258746	0.187642
ZHX3	1685.37	-0.29927	0.00259187	0.187642
IL18RAP	52.4121	-0.577429	0.00260733	0.187961
NPC1L1	7.82532	-0.611161	0.00262453	0.188499
ZC3H12D	224.626	0.511198	0.00266155	0.190453
PVALB	27.863	0.54866	0.00267338	0.190597
AKR1B10	15.1865	-0.817109	0.00269917	0.190919
FAM83A	14.4026	-0.87219	0.00270745	0.190919
PGLYRP1	31.9516	-0.785919	0.00269309	0.190919
CPNE6	1.95212	-1.26576	0.0027522	0.191822
MAP3K19	3.13891	0.768523	0.00277814	0.191822
RAB9B	99.2995	-0.405334	0.00278041	0.191822
SLC25A19	828.101	0.43687	0.0027782	0.191822
SUSD5	723.28	-0.490251	0.00276148	0.191822
TLR10	132.55	0.72199	0.00278949	0.191822
ZNRF3	278.731	-0.338389	0.0027451	0.191822
HVCN1	857.134	0.28975	0.00281192	0.192681
SNX14	1796.05	0.119638	0.00283905	0.193756
TMC8	946.39	0.510213	0.00284759	0.193756
BCL6	2645.09	-0.228017	0.00289267	0.196135
PCDH8	8.74675	-1.36136	0.00290688	0.196412
RND2	110.459	-0.401034	0.00296475	0.199627
POLD1	802.193	0.223498	0.00298245	0.200123
CXCL5	823.755	1.042	0.00303474	0.202232
PLCXD3	183.982	-0.693236	0.003031	0.202232
CYSLTR2	249.987	0.333909	0.00311431	0.204029
DSN1	473.987	0.128352	0.00309789	0.204029
GABRA3	8.70848	-0.967034	0.00310874	0.204029
PID1	1009.28	-0.280024	0.00308871	0.204029
PRDM11	397.149	-0.248368	0.00308694	0.204029
FNBP1L	899.794	-0.356807	0.00315756	0.206166
TBKBP1	597.033	-0.211802	0.00319935	0.208194
MRPL49	1583.53	-0.102388	0.00323188	0.209607
GREM2	43.6681	-0.723234	0.00325075	0.210129
ZCCHC12	10.2388	0.608613	0.00326659	0.210451
FAM107A	1138.14	-0.499235	0.00333193	0.213243
MMP8	15.2037	-0.938539	0.00332177	0.213243
APOD	3410.36	-0.833894	0.00335683	0.213824
PKMYT1	109.821	0.476672	0.00336305	0.213824
SORBS2	2356.46	-0.451471	0.00337547	0.213912
ANO2	57.9952	-0.449695	0.00340029	0.214463
ENTPD2	31.4394	-0.716636	0.00342606	0.214463
OSR1	396.306	-0.467852	0.00341567	0.214463
TRIM29	1101.87	-0.921189	0.00342839	0.214463
AC104389.5	724.535	-1.0504	0.00355228	0.216022
CPE	3523.98	-0.464433	0.00351123	0.216022
CYP4Z1	2.80991	-1.09533	0.00356631	0.216022
ENDOU	54.8928	-0.696895	0.00347289	0.216022
FGF2	915.732	-0.447188	0.00356849	0.216022
GPR25	15.8266	0.734542	0.00350747	0.216022
PCDH20	23.2536	-0.993278	0.00357841	0.216022
PRKAA2	203.378	-0.537196	0.00356602	0.216022
PRR9	0.929791	-1.17626	0.00355506	0.216022
SYNM	2715.37	-0.550939	0.00350669	0.216022
TMPRSS4	25.9224	-0.507835	0.00358606	0.216022
TSC22D3	11816.5	-0.297676	0.00358699	0.216022
MYF6	151.149	-0.85578	0.00362914	0.21729
RAB42	485.474	0.325386	0.00363046	0.21729
CNR2	52.7796	0.568607	0.00374887	0.21897
CPLX2	1.64504	-1.18487	0.0036984	0.21897
FIG4	831.503	0.153314	0.00374836	0.21897
INPP5A	1062.91	-0.260561	0.00367528	0.21897
KIAA1614	384.289	-0.220166	0.00372901	0.21897
MOCS1	864.336	-0.310189	0.00373311	0.21897
PCSK9	14.4445	-0.864246	0.00370318	0.21897
PROKR1	6.37979	-0.876588	0.00373945	0.21897
SH3BGRL2	1056.77	-0.467264	0.003765	0.219252
ITGA2B	336.738	-0.754228	0.00378787	0.219267
SLC16A12	15.954	-0.544843	0.00378757	0.219267
PCP4L1	33.3418	-0.590103	0.0038253	0.220774
GALNT15	5424.69	-0.4744	0.00385767	0.221982
ADH1C	350.307	-0.76167	0.00393739	0.225899
AL136295.5	64.556	0.367272	0.00402979	0.226935
BGLAP	49.8309	1.16727	0.00402869	0.226935
CARMIL2	173.764	0.612237	0.00399304	0.226935
ENKUR	48.3067	-0.6202	0.00400358	0.226935
ME2	2762.96	0.329456	0.00403736	0.226935
SLC38A6	562.329	0.248675	0.00399773	0.226935
SSTR1	68.4999	-0.729031	0.00397304	0.226935
TM6SF1	697.201	0.224947	0.00408246	0.228807
C1orf162	1844.1	0.508434	0.00410873	0.229615
FADS1	1716.08	-0.300532	0.00413408	0.230327
TAZ	585.441	0.178965	0.00414523	0.230327
CENPM	95.8885	0.444634	0.00416686	0.230868
ACACA	1214.85	-0.259693	0.00420849	0.231448
FFAR2	239.244	-0.480382	0.0041982	0.231448
SCIMP	691.07	0.495289	0.00421314	0.231448
ADGRF2	40.6457	1.10676	0.00423918	0.231766
SP5	11.1099	-1.12606	0.00424283	0.231766
SLC47A1	323.719	-0.476558	0.00427807	0.233035
VEGFD	72.1024	-0.641954	0.00438187	0.23802
CD180	780.315	0.491622	0.00452068	0.23822
CXCR2	1052.72	-0.680773	0.00446691	0.23822
DHCR7	628.371	-0.435478	0.00443391	0.23822
KRT222	67.7048	-0.721085	0.00440588	0.23822
LRRC49	181.732	-0.219467	0.00442722	0.23822
MAP4K1	565.302	0.457267	0.00446791	0.23822
NAP1L5	254.614	-0.22011	0.00450919	0.23822
OSBPL6	230.794	-0.329129	0.00447404	0.23822
SPC25	71.8906	0.447914	0.00451066	0.23822
SRGAP3	190.959	0.263907	0.00448515	0.23822
STAG3	147.822	0.407944	0.0044786	0.23822
ABCG5	5.90561	-0.473575	0.00456054	0.239669
IRF5	1248.84	0.336448	0.00460262	0.241134
MGARP	10.3336	-0.550638	0.00461329	0.241134
PAQR5	242.639	0.563442	0.00467598	0.242614
PDK4	2579.12	-0.521866	0.00466301	0.242614
PNPLA6	3676.15	0.225324	0.00468981	0.242614
RHNO1	621.247	0.221045	0.00469165	0.242614
BEX1	10.2202	-0.568783	0.00474581	0.244763
SLC12A1	9.02313	0.670768	0.00476387	0.245042
ACTA2	13424.5	-0.47952	0.00483328	0.247955
NEFL	67.1202	0.743013	0.00485307	0.248049
SYK	4424.52	0.320233	0.0048607	0.248049
FCRLB	84.8507	0.409216	0.00492643	0.248138
LRP4	244.295	-0.419289	0.0049027	0.248138
PRIM1	180.049	0.165564	0.0048756	0.248138
SDCBP2	175.355	-0.385648	0.0049004	0.248138
SEBOX	0.603771	1.1473	0.00491857	0.248138
CDKN2B	451.6	-0.479578	0.00499705	0.249439
CMTM5	57.1658	-0.65675	0.00498675	0.249439
CXCR5	242.029	0.839262	0.00497494	0.249439
OLFM1	1445.65	-0.292564	0.00500369	0.249439
OLFM2	880.324	-0.516793	0.00502926	0.25007
FCER2	122.287	0.747747	0.00508099	0.250616
KLHL29	484.992	-0.281804	0.00507835	0.250616
LACTB	1515.85	0.250393	0.00508537	0.250616
TMC6	1609.99	0.31704	0.00509932	0.250616
TRPV2	2160.01	0.308623	0.00510485	0.250616
FGFBP1	81.2597	-1.28979	0.00516871	0.25311
HES7	9.47526	-0.574219	0.00523063	0.254855
TNFRSF13B	49.666	0.676635	0.00522395	0.254855
FBXL22	41.8008	-0.469157	0.00527202	0.255587
NIPSNAP3B	134.254	-0.440749	0.00526033	0.255587
CNTN4	132.415	-0.607683	0.00529327	0.25597
DTNB	438.614	0.299786	0.00530631	0.25597
KLHL38	86.5658	-0.652357	0.00535091	0.257481
CCDC187	2.63045	0.962604	0.00537874	0.25818
ATF5	2991.38	0.43004	0.00545024	0.259046
DKK1	24.1628	-0.882788	0.00543524	0.259046
KCNQ2	1.19804	1.43849	0.00542106	0.259046
TEAD3	597.896	-0.281473	0.00544169	0.259046
CATSPER2	63.4121	0.283185	0.00548673	0.259509
FABP3	1912.31	0.432266	0.00548538	0.259509
ACADL	61.1389	-0.786991	0.00554178	0.259657
MYOZ2	328.44	-0.763988	0.00553788	0.259657
POLD4	2116.05	0.249746	0.00554342	0.259657
TMEM130	19.1738	-0.573092	0.00552003	0.259657
RRM2	531.957	0.570649	0.00561509	0.26238
SLC22A3	357.358	-0.47839	0.00566051	0.263867
CD37	3385.25	0.383524	0.00570836	0.264304
KLF9	4040.06	-0.319554	0.00571077	0.264304
RASGRF1	31.2648	0.469269	0.00568907	0.264304
OR2B6	1.3315	-1.15158	0.00580427	0.267991
TAGLN	19196.9	-0.47461	0.00582544	0.26833
MAPT	204.59	-0.487977	0.00585642	0.269118
NEGR1	1250.24	-0.573336	0.00589385	0.270198
DENND4A	1315.72	0.138023	0.0059333	0.271365
ABO	160.005	-0.394884	0.00609403	0.271422
BANK1	605.497	0.370033	0.00603987	0.271422
CASC3	3800.69	-0.145618	0.00608033	0.271422
CCDC167	466.961	0.331641	0.00600882	0.271422
DCANP1	8.56428	1.28844	0.00597459	0.271422
FOXP3	83.598	0.542025	0.00604629	0.271422
INMT	424.781	-0.44511	0.00599375	0.271422
NFKBIE	871.211	0.333796	0.00608355	0.271422
SAAL1	298.192	0.121841	0.00600959	0.271422
SLC14A2	29.2796	-0.502986	0.0060382	0.271422
SLC6A17	40.6933	-0.792211	0.00610251	0.271422
TMEM40	85.326	-0.79293	0.00605614	0.271422
SLC15A1	34.9537	-0.790759	0.00612497	0.271797
FIGN	137.02	-0.410363	0.00615877	0.272673
ARSF	4.911	-1.00921	0.00624841	0.275429
IL23A	22.5712	0.420036	0.00626361	0.275429
ZNF823	155.156	-0.154182	0.00625338	0.275429
AC139491.7	7.15993	-1.1653	0.00630558	0.276647
PAQR4	756.109	0.228236	0.00636939	0.278187
SPRY1	1769.91	-0.308526	0.00636834	0.278187
AGMAT	98.8874	0.437523	0.00658769	0.278792
APOBEC3F	170.883	0.280187	0.00644791	0.278792
CD27	977.9	0.645107	0.00652629	0.278792
CDO1	2442.92	-0.492882	0.00650974	0.278792
CFAP46	14.3245	0.674311	0.00657245	0.278792
CNTN2	23.3511	-0.450418	0.00653628	0.278792
DEFA4	4.18464	-1.10694	0.00643636	0.278792
MMP11	486.019	0.477953	0.00648639	0.278792
PADI4	91.9288	-0.612166	0.0064534	0.278792
PASK	365.688	0.477999	0.00659524	0.278792
PDE6B	80.4156	0.358371	0.00655516	0.278792
PRSS36	452.127	0.307382	0.00647774	0.278792
RMI2	146.893	0.368669	0.00647785	0.278792
TAL1	368.526	-0.440382	0.00640299	0.278792
TWIST2	443.612	-0.392637	0.00659889	0.278792
SLC12A8	199.667	0.43738	0.00662672	0.279359
CYP2E1	31.8892	-0.578824	0.0066588	0.280103
CDH19	85.3833	-0.717529	0.00682523	0.285864
RXRG	104.384	-0.58223	0.00681406	0.285864
LIFR	3067.84	-0.442459	0.00684139	0.285923
CACNA1F	19.4971	0.402562	0.00688679	0.286666
DMD	759.293	-0.301956	0.00690351	0.286666
OTUD1	1383.75	0.153384	0.00689656	0.286666
ADGB	18.7288	0.559895	0.00692962	0.287135
ABCC11	14.321	0.676853	0.00702622	0.287534
ADCY5	328.269	-0.631317	0.00700704	0.287534
CCDC121	166.355	-0.212073	0.00696718	0.287534
DUSP4	1000.46	-0.472464	0.00700778	0.287534
EPPK1	374.311	-0.985203	0.00702368	0.287534
ETNK2	268.104	-0.319243	0.00708218	0.287534
FBXL3	3659.76	-0.153331	0.00708333	0.287534
FGF22	16.4873	-1.0443	0.00708754	0.287534
LGALSL	955.262	-0.39645	0.0070473	0.287534
MFSD2B	23.5621	-0.609698	0.00703763	0.287534
FEZF2	38.649	0.927989	0.00710394	0.287598
BLM	129.617	0.393232	0.00712714	0.287656
LPXN	1449.48	0.350064	0.00713503	0.287656
AC073585.1	4.38497	0.574014	0.00765256	0.287966
AKR1B15	33.5578	-0.525228	0.00773634	0.287966
ANGPT2	765.561	-0.319393	0.00752017	0.287966
ASCL2	188.834	0.42775	0.00732503	0.287966
ASF1B	235.604	0.372877	0.00764495	0.287966
ATPAF2	550.164	0.158676	0.00730849	0.287966
BCHE	37.8578	-0.836073	0.00735096	0.287966
BCL2L2	1740.14	-0.187071	0.00765583	0.287966
BMP5	279.177	-0.679229	0.00744526	0.287966
CCDC57	425.738	0.365721	0.00752289	0.287966
CMTM7	1055.91	0.269744	0.00730633	0.287966
CNOT8	2588.22	-0.121762	0.00745468	0.287966
CRIM1	5618.84	-0.358735	0.00768076	0.287966
EPB41L5	349.4	-0.286194	0.00726366	0.287966
FAM111A	968.805	0.181046	0.00756431	0.287966
FAM111B	133.507	0.375683	0.00759525	0.287966
FAM13A	1286.9	-0.278677	0.00773671	0.287966
FBXO41	242.506	0.359367	0.00761054	0.287966
FCGBP	390.301	-0.692537	0.00767799	0.287966
GLB1L2	90.0021	-0.456131	0.00745121	0.287966
LTF	303.33	0.756169	0.00737216	0.287966
M6PR	5583.19	0.179303	0.00723242	0.287966
MAD1L1	1261.27	0.236518	0.00771801	0.287966
MRVI1	1089.43	-0.328796	0.00767048	0.287966
MT1F	675.342	0.426964	0.00771706	0.287966
MYL9	16316	-0.377526	0.00730052	0.287966
NES	2360.48	-0.339481	0.00758718	0.287966
PATL2	71.8932	0.420172	0.00727882	0.287966
PDZK1IP1	234.106	-0.740594	0.00718892	0.287966
PITPNM1	1655.09	0.195106	0.00720544	0.287966
PLEKHG6	112.783	-0.608754	0.00726	0.287966
SHROOM3	117.39	-0.540649	0.00739245	0.287966
SPAAR	58.6605	-0.298825	0.00769921	0.287966
SYNGR3	52.508	0.417556	0.00759566	0.287966
TMEM252	33.2935	-0.47856	0.00722981	0.287966
TMEM35A	68.3751	-0.61527	0.00742167	0.287966
UBA7	1812.47	0.244474	0.00735039	0.287966
UBE2S	972.669	0.308914	0.00767482	0.287966
WNT3	79.7268	-0.562246	0.00772129	0.287966
ZNF831	166.755	0.52924	0.00720138	0.287966
GPATCH11	731.483	-0.129313	0.00779569	0.28799
PHLDA3	2773.56	-0.277095	0.00779473	0.28799
SMTN	2043.19	-0.256417	0.0077889	0.28799
ZNF536	8.02945	-0.893311	0.00779676	0.28799
FST	200.351	-0.462483	0.00782161	0.288359
MFAP3L	244.046	-0.454552	0.00788224	0.290043
HS6ST3	11.0581	-0.93049	0.00802561	0.293888
MYO7A	769.553	0.312346	0.00804735	0.293888
TIGIT	392.145	0.567721	0.00801826	0.293888
TTC36	20.4923	-0.47486	0.00803968	0.293888
ASGR1	254.238	0.39454	0.00808976	0.294327
KRT23	276.568	-0.907142	0.00808951	0.294327
CD79A	3124.12	0.806792	0.00811517	0.294699
FTH1	230537	0.360527	0.00813344	0.294811
GINS2	110.549	0.33459	0.00816188	0.295289
MPP7	532.734	-0.45825	0.00822305	0.296949
SLC25A35	163.118	0.15721	0.00824061	0.29703
C8orf74	3.05105	-1.03245	0.00828797	0.297439
KMO	202.825	0.522641	0.008298	0.297439
REEP2	110.774	-0.343154	0.00827249	0.297439
CAB39L	1398.92	-0.405996	0.00832403	0.297747
NR1H3	2312.59	0.361153	0.00833729	0.297747
FAM126B	793.076	-0.164912	0.00842359	0.300276
ACP2	4053.5	0.294225	0.00847557	0.300342
DHRS11	234.676	-0.275054	0.00854361	0.300342
GRM7	9.44551	0.723566	0.00851857	0.300342
HAMP	136.573	0.867336	0.00849143	0.300342
HENMT1	319.261	0.168785	0.00854934	0.300342
SLC2A4	409.646	-0.609116	0.00848326	0.300342
SOX15	73.4948	-0.604407	0.00844912	0.300342
TMEM215	1.2339	-1.58076	0.00854084	0.300342
SLC35G2	355.199	-0.246356	0.00864007	0.302933
SMAD9	575.049	-0.319997	0.00865433	0.302933
CDHR3	51.4514	-0.327383	0.00891313	0.305457
CORO7	2290.99	0.266097	0.00889426	0.305457
ELFN2	14.0384	-0.719765	0.00875254	0.305457
GALNT13	72.3999	-0.622364	0.0088445	0.305457
LST1	1841.97	0.438082	0.00889468	0.305457
MYBPC2	1982.71	0.595974	0.00894697	0.305457
NOVA1	881.488	-0.480769	0.00893308	0.305457
OCA2	18.7627	-1.05254	0.00878156	0.305457
PAOX	256.483	0.206844	0.00885254	0.305457
RNF208	98.3314	-0.306252	0.00876888	0.305457
RNF32	34.855	0.258589	0.00893372	0.305457
TLE2	935.931	-0.297124	0.00892308	0.305457
TYMS	553.189	0.368315	0.00880106	0.305457
USP54	435.433	-0.268249	0.00880969	0.305457
CIAO2A	2166.58	0.269516	0.00900642	0.306408
SPEF1	5.10856	0.460092	0.00900426	0.306408
LTA4H	5598.97	0.276223	0.0090428	0.307107
RTP5	9.27594	0.784702	0.00907355	0.307612
KRTAP16-1	0.450097	1.14534	0.00917676	0.310568
ARL13B	539.101	-0.121512	0.00926453	0.312448
NPAS4	1.51662	-0.814464	0.00924916	0.312448
PON3	25.1351	-0.536607	0.00929854	0.313051
HEBP2	2091.69	-0.293458	0.00940006	0.313745
PHACTR3	55.9981	-0.461813	0.0093514	0.313745
PPDPFL	113.088	-0.769637	0.00939824	0.313745
SMCO4	890.372	0.324336	0.00937571	0.313745
TRAF5	641.744	0.225241	0.00939198	0.313745
AKAP1	1466.79	-0.302954	0.00950763	0.314401
C11orf86	1.18216	-1.59071	0.0095332	0.314401
CORIN	46.9666	-0.372852	0.00952658	0.314401
DOCK10	1404.39	0.340658	0.00950428	0.314401
PLK3	862.63	0.219142	0.00949846	0.314401
RMND5A	1836.9	-0.201179	0.0094804	0.314401
TSPAN8	71.5198	-0.924391	0.00953014	0.314401
AC098850.3	8.95022	-0.812256	0.00977948	0.315109
ARFGEF3	208.465	-0.404388	0.00967248	0.315109
BTNL8	24.8601	-0.544461	0.00979702	0.315109
CLDN16	8.02535	-0.867856	0.00981224	0.315109
EML4	1714.54	0.219781	0.00974602	0.315109
EVL	3050.43	0.182536	0.00971691	0.315109
FANCB	22.598	0.33319	0.00972849	0.315109
LAMC3	193.041	-0.50983	0.0097112	0.315109
LIG1	474.609	0.217106	0.00973382	0.315109
LILRB4	5462.51	0.50484	0.00957508	0.315109
LRRC1	381.569	-0.282881	0.00978044	0.315109
MTURN	2801.23	-0.39807	0.00966102	0.315109
P2RY10	155.82	0.507053	0.00974483	0.315109
S100P	133.735	-0.616541	0.00964709	0.315109
VAC14	1531.62	0.174301	0.00963232	0.315109
VWA5B1	6.88671	0.439114	0.00981466	0.315109
ACSBG1	52.7628	-0.554788	0.00995336	0.318515
UNC13D	1122.1	0.31208	0.00995359	0.318515
KLHL21	1909.21	-0.227177	0.00997001	0.318515
GAL3ST2	2.40169	-0.831178	0.0100267	0.319488
GAS1	4838.06	-0.382362	0.0100334	0.319488
PCDHGA1	29.2144	-0.315255	0.0100748	0.319875
TIGD4	7.32407	-0.333803	0.0100786	0.319875
BCL2L12	492.818	0.177307	0.0100991	0.320004
ARG2	125.49	-0.249287	0.0102576	0.321683
B3GAT3	1085.64	0.127068	0.0102744	0.321683
CALB2	256.099	-0.773401	0.0102598	0.321683
ELMOD1	93.7618	-0.833414	0.0103094	0.321683
FABP1	0.73975	-1.31786	0.0103337	0.321683
FSTL3	1001.83	-0.346375	0.0102266	0.321683
KBTBD8	176.304	0.378091	0.0103346	0.321683
KCNAB3	26.8905	0.407782	0.0102421	0.321683
PUS7	392.433	-0.150409	0.0102908	0.321683
SIPA1	2840.53	0.189158	0.0102423	0.321683
TNNT1	7078.73	0.596098	0.0103022	0.321683
EPHX3	105.483	-0.732546	0.0103675	0.321698
HDAC10	714.378	0.191832	0.0103848	0.321698
SPATA6L	67.5694	-0.249255	0.010375	0.321698
CSK	4910.39	0.213069	0.010403	0.321745
GGT1	236.584	0.376939	0.0104396	0.321851
PNMA3	8.98199	0.624004	0.0104353	0.321851
MR1	1945.61	0.160919	0.0104699	0.322273
A2ML1	75.636	-0.86545	0.0106054	0.322455
ATAD2	426.711	0.211004	0.010945	0.322455
ATP6V1G2-DDX39B	1718.87	-0.171621	0.0108878	0.322455
BCAS4	183.816	0.359274	0.0108635	0.322455
CAMK2G	1357.8	-0.188818	0.0105956	0.322455
CCNB3	15.477	0.445912	0.0109688	0.322455
CLDN4	286.036	-0.752577	0.0108609	0.322455
CMTM2	122.203	-0.626806	0.0106382	0.322455
DRP2	22.2868	-0.807247	0.0105796	0.322455
ENDOD1	2308.48	-0.280311	0.0107099	0.322455
GJA3	16.6274	-0.529058	0.0107903	0.322455
GNGT2	142.766	0.338009	0.0109332	0.322455
INSM1	13.2227	-0.640367	0.010664	0.322455
KLF14	11.3321	-0.715434	0.0105538	0.322455
NUP93	1403.37	0.107026	0.0108764	0.322455
PBX4	41.0588	0.371728	0.0106659	0.322455
PRPH	148.281	-0.603322	0.010825	0.322455
PTPN6	3958.9	0.290009	0.0106785	0.322455
PTPN7	646.414	0.46026	0.0108594	0.322455
SLAMF6	394.65	0.481025	0.0109299	0.322455
SLC7A7	3840.75	0.356792	0.0108279	0.322455
SNX20	998.753	0.394973	0.0106015	0.322455
SP140	365.962	0.428698	0.0108522	0.322455
SP6	95.5492	-0.550265	0.0106587	0.322455
STRADB	651.643	-0.358533	0.0109121	0.322455
SULT1B1	179.078	-0.382673	0.010588	0.322455
TNFRSF10C	447.079	-0.473025	0.0108798	0.322455
TNS2	4585.08	-0.263229	0.0105017	0.322455
VWF	14465.2	-0.368157	0.0109746	0.322455
ZMYND15	335.709	0.365351	0.0107542	0.322455
CLDN5	3991.65	-0.413417	0.0110163	0.32319
MAPKAPK3	3527.43	0.238399	0.0110366	0.323295
OIP5	47.4095	0.32448	0.0111224	0.325082
SOX13	870.868	-0.303143	0.0111311	0.325082
VAMP8	5579.33	0.381118	0.01115	0.325145
SNX24	787.128	0.227294	0.0112199	0.326201
VWCE	74.2983	-0.354232	0.011211	0.326201
A1BG	292.544	0.411584	0.0112497	0.326341
FGFR1OP	343.484	0.178049	0.0112646	0.326341
SLC11A1	2011.71	0.468808	0.0112752	0.326341
ISYNA1	783.723	-0.26637	0.0112947	0.326418
CYP27B1	41.8196	0.627768	0.0113251	0.326809
ABCA9	183.234	-0.378405	0.0115374	0.326915
BRI3	7140.12	0.296272	0.0114376	0.326915
EYA1	51.7896	-0.532111	0.0114468	0.326915
FXYD2	114.514	0.441488	0.0116108	0.326915
GRK6	2519.27	0.209607	0.0113666	0.326915
GSN	82728.6	-0.38558	0.0115237	0.326915
HBM	132.03	-0.786858	0.0116043	0.326915
HRNR	50.0389	0.808812	0.0114341	0.326915
IFIT1B	22.3674	-0.842211	0.0113814	0.326915
LDLRAD2	222.612	-0.337884	0.0115555	0.326915
MAP3K7CL	616.678	-0.425792	0.0115611	0.326915
MTMR14	2029.66	0.149505	0.0116123	0.326915
NPR1	1368.39	-0.384456	0.0114862	0.326915
NTF3	39.8065	-0.513878	0.0115755	0.326915
PDE1B	518.075	-0.302407	0.0116048	0.326915
PGRMC1	4366.65	-0.134716	0.0116153	0.326915
SCUBE3	108.518	-0.439765	0.0113504	0.326915
GRHL3	56.2419	-1.01071	0.0116623	0.327761
ADGRG1	1348.16	-0.348339	0.0118991	0.329388
AK5	63.5915	-0.434922	0.0122107	0.329388
ALDH1L1	357.523	-0.737865	0.0120701	0.329388
ARF6	7352.39	0.132597	0.0117542	0.329388
ARHGAP18	3138.79	0.233003	0.0119091	0.329388
ARX	38.5593	0.740154	0.011773	0.329388
CRIP3	4.82079	0.6425	0.0122265	0.329388
CYP4F3	84.6147	-0.468443	0.0122505	0.329388
DEF6	975.068	0.351007	0.0118677	0.329388
DGAT2	2917.19	-0.777331	0.0122159	0.329388
GEMIN5	703.052	-0.139888	0.0122754	0.329388
GFOD1	730.793	-0.234271	0.0119667	0.329388
GLDN	440.323	-0.347138	0.0118962	0.329388
GPHA2	0.988155	-0.933557	0.0122833	0.329388
GPM6B	547.867	-0.28027	0.0118654	0.329388
GPR20	14.0955	-0.532664	0.0119844	0.329388
HCN4	5.7304	1.1015	0.0119625	0.329388
IKZF1	2113.99	0.330451	0.0122859	0.329388
IL11	15.062	0.69755	0.0123439	0.329388
JPH4	171.839	0.284463	0.0120016	0.329388
KLF1	38.3499	-0.561604	0.0121279	0.329388
LGI4	1086.9	-0.357837	0.0122327	0.329388
MCRIP2	570.626	0.280625	0.0118303	0.329388
MEOX1	1545.41	-0.249132	0.0121722	0.329388
MFSD1	6968.07	0.216202	0.01203	0.329388
NUP210	734.754	0.459845	0.0122333	0.329388
PKP4	1986.77	-0.238844	0.012037	0.329388
PLCG2	1601.95	0.262626	0.0120641	0.329388
PLD5	13.6104	-0.555153	0.0123487	0.329388
RNF227	171.641	-0.394876	0.0122467	0.329388
SHISA8	10.7964	0.956202	0.0123483	0.329388
SLITRK2	23.1103	-0.566257	0.0121673	0.329388
TJP2	1545.51	-0.291784	0.012128	0.329388
TPM2	14781.6	-0.447285	0.0118519	0.329388
UTF1	4.06182	0.547397	0.012273	0.329388
ZIK1	174.859	0.162617	0.0123217	0.329388
ZNF729	0.88827	0.822541	0.0119519	0.329388
WDR11	1822.28	0.123009	0.0124315	0.331143
PMP2	44.6559	-0.765753	0.0124534	0.33127
ARHGAP4	2433.78	0.280925	0.0124781	0.331472
ADGRF1	56.6867	-0.434847	0.01251	0.331605
CCNJL	127.474	-0.32559	0.0125173	0.331605
ZNHIT6	840.165	-0.106858	0.012577	0.332732
LRFN2	1.50356	-0.993293	0.0126036	0.332981
SIRPG	84.6176	0.526776	0.0126216	0.333003
BRF2	573.873	-0.108443	0.0126392	0.333015
OTOF	37.9766	-0.509942	0.0126873	0.333152
SEC14L5	79.6786	-0.393226	0.0126634	0.333152
TCF21	10.9023	-0.63286	0.0126959	0.333152
TGFBR3	6148.92	-0.381546	0.0127213	0.333368
ANXA9	151.075	-0.408715	0.0127976	0.33457
NECAP2	4409.77	0.166017	0.012818	0.33457
NNAT	384.053	-0.575138	0.012819	0.33457
GPD1L	1044.12	-0.248512	0.0128464	0.334836
SUSD3	178.837	0.413858	0.0128693	0.334981
AC093512.2	990.095	0.231409	0.0131373	0.33513
APCDD1	1253.97	-0.498045	0.0131269	0.33513
BLNK	532.45	0.361956	0.0134651	0.33513
CABCOCO1	26.4029	-0.435837	0.0133216	0.33513
CCR5	1226.31	0.51033	0.0131015	0.33513
CD28	693.838	0.382435	0.0132887	0.33513
CEP170	1750.77	0.142714	0.0132242	0.33513
CHST7	590.093	-0.210884	0.0130231	0.33513
CNDP2	5464.74	0.211666	0.0132125	0.33513
CTSV	120.135	-0.851115	0.0131567	0.33513
DAB2IP	2200.81	-0.259935	0.0130177	0.33513
FAM163B	0.584317	-1.53514	0.0130291	0.33513
GPI	9348.85	0.170914	0.0134799	0.33513
HRCT1	251.981	-0.5031	0.0133307	0.33513
HSD17B12	3164.83	-0.136016	0.0133277	0.33513
HSPA4L	194.423	-0.36101	0.0129655	0.33513
LIMS2	2128.24	-0.284278	0.0133964	0.33513
MRO	131.228	0.476348	0.0130818	0.33513
MYMX	36.5764	-0.623426	0.0132508	0.33513
NEXN	1442.23	-0.390767	0.0134064	0.33513
NPC2	20772.9	0.280486	0.0134422	0.33513
P3H2	321.2	-0.266762	0.0134127	0.33513
PRMT5	1449.67	-0.090732	0.0130336	0.33513
SFTPB	7.62118	-0.420199	0.0133653	0.33513
SHISA7	2.55762	-0.804453	0.0132573	0.33513
SMARCD2	3150.44	-0.0972642	0.0132335	0.33513
SYBU	762.839	-0.340344	0.0128952	0.33513
TBC1D2	1514.46	0.254294	0.0131846	0.33513
TGM1	60.074	-0.837393	0.0133845	0.33513
TK1	545.923	0.392601	0.0130939	0.33513
TMEM229B	446.814	0.280416	0.013122	0.33513
TPP2	1300.66	0.134725	0.0134669	0.33513
TRERF1	642.39	0.215407	0.0130678	0.33513
TRIM34	481.886	0.137722	0.0134628	0.33513
TRUB2	882.153	-0.0938126	0.013122	0.33513
DIXDC1	2548.06	-0.269198	0.013545	0.336318
C16orf90	0.935398	0.779211	0.0136338	0.33692
DMTN	1396.16	-0.497407	0.0137062	0.33692
FERMT3	4509.79	0.292908	0.0137237	0.33692
INTS6L	199.954	0.278531	0.0137342	0.33692
KDM2B	1372.74	0.177013	0.013743	0.33692
KLC2	650.925	-0.155959	0.0137238	0.33692
MCM10	56.0087	0.439094	0.0135878	0.33692
MFSD3	411.174	0.152708	0.0136204	0.33692
MMP23B	258.652	0.36583	0.0136975	0.33692
Z82206.1	10.5075	-0.586184	0.0137232	0.33692
AP1G2	738.804	0.217922	0.0139409	0.336972
ART4	30.121	-0.574275	0.0139483	0.336972
FRAT2	890.593	-0.218232	0.0138998	0.336972
IFRD1	765.23	-0.15669	0.0138806	0.336972
IL27RA	1138.13	0.254257	0.0139117	0.336972
LINC02210-CRHR1	1.96607	1.71168	0.0139688	0.336972
LYPD5	255.678	-0.439631	0.0139209	0.336972
MC1R	306.283	0.240242	0.0139658	0.336972
MKRN2	1291.71	-0.0809548	0.0139937	0.336972
POLR2C	2075.06	-0.0821728	0.0139848	0.336972
PPP1R8	1501.34	-0.0629446	0.0140057	0.336972
TNF	162.638	0.402659	0.0139162	0.336972
TRNP1	242.351	-0.269808	0.0140041	0.336972
USP3	1560.71	0.136031	0.0140021	0.336972
ZNF366	330.284	-0.275801	0.0138823	0.336972
SLMAP	1754.75	-0.186693	0.0140607	0.337874
LY86	956.04	0.41629	0.0140961	0.338307
PRUNE1	755.645	-0.117766	0.0141995	0.340367
ADRA2B	53.755	-0.498332	0.014334	0.341469
ARHGEF1	3299.99	0.20903	0.0144173	0.341469
C12orf43	650.538	-0.0909496	0.0144284	0.341469
CDCP2	1.17389	0.79034	0.0144131	0.341469
FGF13	351.177	-0.402497	0.0144164	0.341469
HAGHL	200.178	0.310109	0.0143765	0.341469
NGFR	1397.51	-0.402254	0.0143713	0.341469
RBPMS	1490.26	-0.222699	0.0143823	0.341469
RGS6	117.202	-0.507169	0.0142694	0.341469
TNNC2	4403.49	-0.333618	0.0143322	0.341469
WASL	1882.27	-0.162268	0.0144392	0.341469
CALD1	16332	-0.230405	0.0146307	0.342241
CTSE	3.33392	-0.771684	0.0146101	0.342241
FTL	311914	0.355502	0.0145588	0.342241
HLA-DRB5	20778	0.517289	0.0146273	0.342241
HSPB7	2272.15	-0.703008	0.0146071	0.342241
PPP2R2A	1804.04	-0.100768	0.0144921	0.342241
RDH12	55.736	-0.651994	0.0145172	0.342241
SLC47A2	26.119	-0.607	0.0145794	0.342241
TNNT3	3305.42	-0.468648	0.0146289	0.342241
AZGP1	530.788	-1.00262	0.01472	0.34232
FGFBP3	85.155	-0.224021	0.01474	0.34232
ITPRID2	3966.51	-0.191101	0.014724	0.34232
NCR3	43.22	0.477788	0.0147025	0.34232
SSR3	6786.61	0.204637	0.0147286	0.34232
ZNF143	559.573	-0.105873	0.014722	0.34232
ABHD12B	45.6172	-0.452345	0.0147884	0.342512
CNTD2	6.14586	-0.727912	0.0148189	0.342512
HOPX	1523.68	-0.733499	0.0147718	0.342512
PDE10A	407.64	-0.331381	0.0148122	0.342512
GPR160	389.563	0.259865	0.0148382	0.342551
CMC2	630.966	0.241593	0.0148771	0.343039
FMO2	712.408	-0.506094	0.0149578	0.344082
PARP15	258.918	0.423533	0.0149416	0.344082
PLK4	112.94	0.280788	0.0149832	0.344258
BTNL2	1.35125	0.830857	0.0151504	0.344592
DOCK2	3431.17	0.287749	0.0151577	0.344592
F2RL1	108.255	-0.57234	0.015119	0.344592
FBXO36	167.389	-0.146327	0.015083	0.344592
INHBB	721.273	-0.435517	0.0150806	0.344592
JADE1	1384.54	-0.182877	0.015157	0.344592
MPHOSPH9	289.606	0.19961	0.0150978	0.344592
RUBCNL	530.412	0.308506	0.0151321	0.344592
TRIM10	22.0603	-0.593889	0.015073	0.344592
BCKDK	2406.34	0.169841	0.0152166	0.345024
CGN	30.2729	-0.637412	0.01523	0.345024
PHOSPHO1	447.828	-0.457388	0.0152207	0.345024
CTSB	168146	0.381066	0.0152687	0.345497
BTK	1123.2	0.305583	0.0154148	0.346377
SCMH1	931.771	-0.163479	0.015399	0.346377
SOX2	15.5946	-0.51132	0.0153305	0.346377
SPOCK2	1743.14	0.367084	0.0153833	0.346377
TXK	54.1251	0.318953	0.0154014	0.346377
TXNRD2	797.845	0.112532	0.0153446	0.346377
ADH1A	13.8177	-1.09689	0.0154874	0.346715
C4orf33	304.034	0.169056	0.0154991	0.346715
KRT18	364.987	-0.283359	0.0154854	0.346715
RABL2B	622.153	0.0955627	0.0155013	0.346715
C2orf68	944.819	0.126752	0.0155667	0.347775
ADHFE1	101.841	-0.36903	0.0156491	0.348621
AKAP5	75.4663	0.259006	0.0156573	0.348621
LCN8	4.38231	1.60463	0.0156585	0.348621
FOXO4	1108.37	-0.213019	0.0156831	0.348723
IL16	2141.28	0.235823	0.015699	0.348723
AGTR1	473.52	-0.385402	0.015831	0.349069
ALOX12	142.732	-0.325436	0.0158586	0.349069
CBWD3	430.405	0.229298	0.015799	0.349069
POC1A	141.893	0.225752	0.0157606	0.349069
PTGER3	768.372	-0.53277	0.0157548	0.349069
SCNN1A	125.864	-0.407489	0.0158323	0.349069
TRAF3IP3	477.153	0.408979	0.015839	0.349069
WIPF3	67.9914	-0.425256	0.0158439	0.349069
GAN	712.106	-0.408981	0.0159824	0.350997
XG	1212.18	-0.376671	0.0159654	0.350997
NLRP10	26.8657	-1.1474	0.016033	0.351354
POLA2	265.834	0.163903	0.0160349	0.351354
EPAS1	18998.9	-0.224214	0.0160716	0.351364
PAFAH1B3	274.205	0.210197	0.0160703	0.351364
ADH1B	8915.78	-0.940554	0.0161073	0.351718
CATSPER1	75.5609	0.422035	0.016124	0.351718
CENPK	103.861	0.23602	0.0163611	0.353471
DPP4	1781.46	-0.43982	0.0163684	0.353471
EBF2	802.877	-0.283569	0.0163101	0.353471
IL22RA1	47.4231	-0.823692	0.0163377	0.353471
LURAP1L	315.644	-0.276186	0.0162762	0.353471
PGPEP1L	10.041	-0.819822	0.0162483	0.353471
RNF180	226.495	-0.315251	0.0162237	0.353471
SLC10A6	39.779	-0.41513	0.0163523	0.353471
SLC6A20	11.6444	-0.551006	0.0163349	0.353471
DOCK8	2769.51	0.270433	0.016422	0.354233
FRY	1436.19	-0.295822	0.0165812	0.354734
HORMAD2	1.10945	0.901652	0.0165783	0.354734
MYO5C	402.678	-0.324249	0.0165808	0.354734
NKX6-1	4.33576	-0.712736	0.0165916	0.354734
RAB20	909.568	0.288817	0.01656	0.354734
SMIM35	13.6972	0.467594	0.0165404	0.354734
STX19	9.22818	-0.634784	0.0165864	0.354734
VKORC1L1	2664.05	-0.263912	0.0165409	0.354734
PCYT1B	19.2219	-0.432407	0.0166147	0.354837
MGST1	2490.9	-0.576833	0.0166474	0.355035
TRAF3	1914.11	0.180444	0.0166749	0.355035
ZDHHC12	1167.76	0.249301	0.0166789	0.355035
C1orf53	60.922	0.276336	0.0168133	0.355342
CBFB	2173.9	0.128011	0.0168018	0.355342
CYGB	2794.27	-0.212074	0.0168623	0.355342
GCGR	2.56149	-0.930468	0.0168949	0.355342
MCF2L	856.807	-0.302689	0.0168669	0.355342
OLR1	911.983	0.641818	0.0168254	0.355342
PCARE	4.24863	-0.728967	0.0167429	0.355342
PCED1B	404.799	0.309207	0.0167696	0.355342
SIDT1	156.669	0.259055	0.0168774	0.355342
SLFN12L	74.0667	0.297932	0.0167864	0.355342
TUBGCP2	2888.89	0.129259	0.0168151	0.355342
VAMP2	2990.03	-0.184194	0.0169247	0.355584
CLCNKA	2.77313	-0.806775	0.0169818	0.355845
NXPE4	9.72358	-0.71394	0.0169922	0.355845
U2AF1	1942.25	-0.125595	0.0169917	0.355845
DTHD1	35.4554	0.489043	0.0170755	0.356066
LEPROTL1	2002.71	0.186382	0.0170876	0.356066
PLS3	8962.47	-0.244842	0.0171129	0.356066
PPM1M	2115.12	0.162255	0.0170745	0.356066
PTCH1	423.771	-0.262471	0.0171044	0.356066
WDR49	28.7285	0.429713	0.0170626	0.356066
ABHD11	405.974	0.166696	0.0171693	0.356475
C12orf4	630.095	0.131231	0.0171644	0.356475
CRYBB1	159.893	0.333522	0.0172348	0.356689
HSD17B13	44.6334	-0.538684	0.017221	0.356689
ZNF502	212.549	-0.165421	0.0172153	0.356689
CENPN	235.966	0.27458	0.0172557	0.35674
CNPY3	3647.98	0.177359	0.0173174	0.357254
TNFRSF14	2570.37	0.252916	0.0173121	0.357254
C12orf49	1746.54	0.116451	0.0173573	0.357334
CELSR2	267.734	-0.540739	0.0173581	0.357334
C19orf33	232.17	-0.616305	0.0173918	0.357647
CACNA1S	393.76	-0.522458	0.0174105	0.357654
CHL1	184.461	-0.713323	0.0175198	0.357963
CORO6	414.032	-0.369112	0.0175287	0.357963
KIF15	66.2041	0.308414	0.0175426	0.357963
LSMEM2	13.4066	-0.671433	0.0175594	0.357963
PMFBP1	50.3187	0.398686	0.0175733	0.357963
RNASE4	2299.2	-0.24396	0.017504	0.357963
SYTL4	227.544	-0.262605	0.0175267	0.357963
ZAP70	367.187	0.475546	0.0174507	0.357963
MTUS1	3004.38	-0.275376	0.017607	0.358273
DEPDC5	403.035	0.147114	0.0176555	0.358508
GNAI1	928.427	-0.368647	0.0176461	0.358508
MYORG	502.361	-0.278078	0.0176756	0.358541
DNAH8	15.1301	0.965869	0.0177083	0.35883
ESF1	1388.46	-0.161436	0.0177646	0.358957
IZUMO1R	4.44534	0.568957	0.0177887	0.358957
MRTFB	3107.82	-0.257937	0.0177847	0.358957
TREX2	41.7765	-0.509779	0.0177401	0.358957
CALCOCO1	2946.26	-0.174439	0.0179598	0.358958
CENPO	362.186	0.153725	0.0178128	0.358958
CSPG5	17.0662	-0.489012	0.0178624	0.358958
FXYD7	22.6943	0.327323	0.0179738	0.358958
KCNG3	1.49859	-0.879287	0.0179623	0.358958
PTPRCAP	1820.8	0.50115	0.0179731	0.358958
RRS1	758.791	-0.114354	0.0178871	0.358958
SFI1	414.53	0.232999	0.017835	0.358958
SNX2	5309.25	0.131678	0.0179573	0.358958
TBC1D10C	548.902	0.447751	0.0179313	0.358958
EMX2	341.051	-0.316315	0.0180326	0.359192
IKZF3	763.041	0.499253	0.0180411	0.359192
PLA2G2D	1573.56	0.726857	0.018041	0.359192
DCUN1D3	838.785	-0.158714	0.0181041	0.359339
GLA	1130.42	0.185117	0.0180931	0.359339
PGK1	16815.1	0.206001	0.0180858	0.359339
CCR6	150.861	0.477853	0.0182683	0.359654
F2RL3	83.0692	-0.304856	0.0182539	0.359654
FBXO43	7.503	0.415312	0.0182445	0.359654
FCER1G	7090.21	0.390818	0.0182086	0.359654
GNG5	3625.98	0.227505	0.0181741	0.359654
NAGPA	792	0.142615	0.0182418	0.359654
PERP	5667.19	-0.80978	0.018245	0.359654
VPS8	1012.95	0.105875	0.0182355	0.359654
CWF19L1	583.629	0.101104	0.0183918	0.361718
CCDC148	16.4508	-0.361954	0.0184321	0.362144
ABHD5	961.261	-0.231445	0.0185443	0.36263
BOLA2	482.317	0.267569	0.0185634	0.36263
BRMS1L	384.638	-0.130918	0.0185435	0.36263
CAVIN2	2257.82	-0.41566	0.0185267	0.36263
CYTH1	3874.2	0.160688	0.0185727	0.36263
HLA-G	19.1171	0.441213	0.0186415	0.36263
MXI1	1852.09	-0.198258	0.0186915	0.36263
NOS1AP	25.9932	-0.434916	0.0185532	0.36263
RIOX1	460.761	0.0773046	0.0185976	0.36263
S100A1	955.437	-0.584845	0.0186595	0.36263
SAMHD1	13251.9	0.203654	0.0186769	0.36263
TRIM58	578.01	-0.52057	0.0186958	0.36263
UBA2	2979.02	-0.145683	0.0187	0.36263
ATAD5	125.151	0.197253	0.0187573	0.362685
MTFP1	497.373	0.285108	0.0187589	0.362685
RFC4	263.98	0.141836	0.018736	0.362685
AIF1L	1255.58	-0.43878	0.0188102	0.363313
AC011448.1	36.5961	0.233428	0.0189103	0.363592
BCAM	5868.15	-0.356986	0.0189183	0.363592
NLE1	490.585	-0.134284	0.0188467	0.363592
STAT2	2729.37	0.202853	0.0188965	0.363592
VMA21	1292.47	0.188746	0.0188745	0.363592
ETV5	1172.23	0.188682	0.0191257	0.364691
FABP4	10056.5	-0.787532	0.0190668	0.364691
NEK10	22.8012	0.284297	0.0190786	0.364691
PRKAR1B	825.79	-0.15043	0.0190304	0.364691
RPTN	34.505	-1.14575	0.0191118	0.364691
S100A11	15859.6	0.242005	0.0191083	0.364691
SALL4	11.6903	0.437922	0.0190617	0.364691
TMEM107	426.445	0.159054	0.0191259	0.364691
GPR174	212.394	0.391112	0.0191912	0.365216
REEP1	122.692	-0.385281	0.0191749	0.365216
TMEM19	1719.74	0.154781	0.0192372	0.365732
FNBP1	2764.99	0.151789	0.0192887	0.366354
C8orf33	1907.36	-0.101892	0.0194619	0.367483
DNAJB13	7.72195	0.440322	0.019431	0.367483
KLF5	724.36	-0.588939	0.0193782	0.367483
LY6G6F	20.8575	-0.746928	0.0194066	0.367483
ROPN1L	27.5113	-0.355858	0.0194244	0.367483
USP50	2.29369	0.613952	0.019443	0.367483
ITK	397.028	0.349264	0.0195112	0.368056
NTRK3	171.77	-0.396826	0.0195526	0.368479
FAM181B	38.5403	-0.464083	0.0196552	0.368977
NUP62	2948.08	0.149896	0.019617	0.368977
OXGR1	26.6242	-0.56286	0.0196452	0.368977
RPGR	388.928	-0.173354	0.0196265	0.368977
ERMARD	432.021	0.112399	0.019694	0.368991
HRC	273.656	-0.412975	0.0196849	0.368991
CLEC2D	448.88	0.371309	0.0197306	0.369189
NUP62CL	10.3491	0.398892	0.0197426	0.369189
COL4A5	94.7227	-0.41454	0.0197712	0.369367
ATP6V1F	4820.76	0.246745	0.0198092	0.369721
ACOT7	1775.13	0.245737	0.0198791	0.370368
DIMT1	1250.97	-0.0997434	0.0198821	0.370368
ARID5A	1854.82	0.157257	0.0199077	0.370489
PPFIA2	40.8803	-0.351088	0.0199524	0.370966
CXCL16	6061.47	0.315235	0.0200602	0.371545
LKAAEAR1	5.92726	0.421204	0.0200446	0.371545
SLX1A	1067.27	0.227266	0.0200542	0.371545
TGFBR3L	12.031	0.48572	0.020052	0.371545
PDCD7	1028.33	-0.0896827	0.0201131	0.372168
HBQ1	54.5416	-0.705714	0.0201583	0.37265
NCKAP1	4838.22	-0.204422	0.0201985	0.373038
CHMP4C	67.3216	-0.629168	0.0202887	0.37399
CYP26B1	963.409	-0.326818	0.0202702	0.37399
LYPD3	1064.54	-0.834174	0.0203619	0.374984
ADM5	346.02	-0.38535	0.0203903	0.37515
CCL7	195.46	0.851553	0.0204126	0.375205
ABLIM3	1561.19	-0.218215	0.0208473	0.375619
ADGRG3	132.061	-0.468815	0.0206855	0.375619
ARRDC5	15.8889	0.429839	0.0205664	0.375619
C19orf81	3.63782	0.573073	0.0208256	0.375619
CAPN12	27.283	0.412072	0.0206727	0.375619
CLDN1	741.504	-0.856207	0.0207706	0.375619
DOCK9	2710.56	-0.270731	0.020556	0.375619
DTX1	246.739	-0.48167	0.0205637	0.375619
EPB41L4B	262.807	-0.769406	0.0208466	0.375619
EREG	184.357	-0.492664	0.0208515	0.375619
GPR150	29.7124	-0.293727	0.0207043	0.375619
GTSF1L	1.02469	1.11006	0.0207022	0.375619
LENEP	0.791032	-0.99301	0.0208394	0.375619
LIN7A	243.73	-0.270189	0.0205456	0.375619
LRCH4	1509.8	0.20321	0.0205954	0.375619
MGAM	191.017	-0.554113	0.0206393	0.375619
NCKAP1L	5933.83	0.305288	0.0208613	0.375619
NLGN1	64.9787	-0.555365	0.0207687	0.375619
NR2F2	4648.63	-0.245922	0.0206831	0.375619
SMIM10	585.63	-0.287441	0.0206001	0.375619
ST8SIA1	278.623	0.241944	0.0207914	0.375619
TMEM258	3547.25	0.274631	0.0207896	0.375619
ABCB11	10.172	-0.690622	0.0210597	0.376252
ABHD12	3741.2	0.186999	0.0211957	0.376252
AURKC	38.2608	0.279262	0.0212428	0.376252
CADM4	222.965	-0.309959	0.0213091	0.376252
CENPA	59.8589	0.415066	0.0211931	0.376252
CEP55	206.912	0.39493	0.0212504	0.376252
CNTROB	913.195	0.110773	0.0212412	0.376252
FGFR3	432.551	-0.745252	0.0212891	0.376252
GPRC5D	5.26679	0.525689	0.021096	0.376252
IDH2	3918.27	0.22706	0.0213171	0.376252
MYOC	3015.6	-0.795797	0.0213377	0.376252
NAGK	4225.51	0.215668	0.0210255	0.376252
NEDD8-MDP1	10.7104	0.401808	0.0210547	0.376252
PFN1	36955.2	0.204117	0.0210215	0.376252
POU2F2	1283.33	0.326904	0.0212648	0.376252
PRSS21	16.3239	0.522243	0.020941	0.376252
SDC3	7471.88	0.283511	0.0209242	0.376252
SLC35F1	33.4438	-0.364185	0.0209726	0.376252
ST14	1328.42	0.400119	0.0210729	0.376252
TGM3	191.742	-0.988189	0.0213427	0.376252
THSD4	326.901	-0.370365	0.0210108	0.376252
TPRG1	343.478	-0.359234	0.0212526	0.376252
TVP23A	112.125	0.414279	0.0211139	0.376252
C10orf71	478.364	-0.660769	0.0213805	0.376279
FANCI	320.684	0.214593	0.0214024	0.376279
TMOD1	1137.24	-0.315584	0.0214005	0.376279
ANGPTL5	1185.45	-0.421936	0.0215051	0.377405
HSF5	6.09813	0.610667	0.0215054	0.377405
DAPK1	2139.88	0.252701	0.021601	0.378057
RPL22L1	992.515	0.285382	0.0215681	0.378057
TCF7L2	1012.92	-0.202189	0.0215964	0.378057
HLA-DOB	344.876	0.516599	0.021622	0.378083
BSCL2	1450.28	0.222375	0.0216815	0.378442
COL21A1	274.102	-0.324747	0.0216788	0.378442
ALG10	140.897	0.170887	0.0228334	0.37862
ATOX1	1500.83	0.25812	0.0227075	0.37862
BAX	1965.74	0.195575	0.0227938	0.37862
C19orf54	299.995	0.13034	0.0221427	0.37862
CAVIN1	37016.5	-0.24984	0.0222346	0.37862
CHTF8	3640.48	0.0660349	0.0224968	0.37862
CIB1	3994.82	0.19622	0.0227832	0.37862
CIITA	3113.59	0.319417	0.0225014	0.37862
CSRP2	725.388	-0.344005	0.0227104	0.37862
CYP3A4	4.25867	-0.740186	0.0225759	0.37862
DHRSX	809.851	0.165287	0.0225738	0.37862
DNAJA3	1181.57	-0.103997	0.0221828	0.37862
DRAM2	2259.46	0.182108	0.0224325	0.37862
EDN1	541.629	-0.349851	0.0217748	0.37862
ELOVL4	357.22	-0.477078	0.022652	0.37862
EPM2A	448.989	-0.222947	0.0227894	0.37862
FAM78A	1283.8	0.267025	0.0228087	0.37862
GHR	1021.46	-0.483895	0.0217362	0.37862
GINS1	110.053	0.241577	0.0225362	0.37862
GLMP	3146.43	0.201261	0.0219915	0.37862
GPR18	81.8686	0.484181	0.022378	0.37862
HIGD2A	2767.15	0.242196	0.0227174	0.37862
HOGA1	71.8112	-0.316287	0.022798	0.37862
IFNL1	1.66399	0.895827	0.0219414	0.37862
MAFB	13798.2	0.226635	0.0228395	0.37862
MCM5	1809.84	0.16499	0.022243	0.37862
MGLL	7486.56	-0.245558	0.0228301	0.37862
MIA2	737.586	0.0955074	0.0228358	0.37862
NAA60	2289.67	0.073012	0.0222042	0.37862
NFIC	9024.39	-0.187968	0.0222503	0.37862
NFKBID	180.164	0.355761	0.022415	0.37862
NHLRC3	1119.39	0.125826	0.0226654	0.37862
NUDT14	573.278	0.209618	0.0221595	0.37862
OAZ3	65.0054	0.213581	0.0222285	0.37862
PDZD7	96.7879	0.195463	0.0228003	0.37862
PLLP	475.663	-0.424107	0.0224204	0.37862
PNPLA2	7158.99	-0.371066	0.0218736	0.37862
PRSS8	70.8894	-0.872922	0.0217453	0.37862
RAB4B-EGLN2	18.7735	0.303897	0.022018	0.37862
RASSF4	2373.64	0.292203	0.0224492	0.37862
RBP7	387.722	-0.444362	0.0218827	0.37862
RECQL4	158.714	0.236202	0.0222318	0.37862
RNF166	1430.92	0.182389	0.0227562	0.37862
ROBO4	2092.32	-0.267603	0.0226509	0.37862
SMARCAL1	768.628	0.0924357	0.0227104	0.37862
TAPBP	8872.61	0.221428	0.0227699	0.37862
TIFAB	198.766	0.581649	0.0219016	0.37862
TMEM204	2087.19	-0.187464	0.0221515	0.37862
TMIGD2	23.26	0.397884	0.0228437	0.37862
TRIM46	43.2986	0.339604	0.0219663	0.37862
TSC22D1	4252.69	-0.202076	0.0220779	0.37862
TSKU	3041.28	-0.324148	0.0224805	0.37862
TTC21A	85.188	0.264402	0.0225035	0.37862
TTC24	12.362	0.65396	0.0226187	0.37862
UBE2T	113.494	0.308815	0.0225858	0.37862
UMAD1	546.486	0.120784	0.0224253	0.37862
WDR38	2.32037	-0.598257	0.0220258	0.37862
ZGLP1	44.7962	0.40734	0.0223026	0.37862
ZPLD1	5.89338	-0.425327	0.0218205	0.37862
ARRDC1	1056.64	0.127592	0.0229031	0.379279
MT1G	825.084	0.566181	0.0229582	0.379869
ARPC2	19238.1	0.167254	0.0230596	0.380116
CDC5L	1858.88	-0.0754612	0.0230936	0.380116
CNTFR	215.468	-0.785578	0.0230862	0.380116
CRIP1	22562.4	0.309199	0.023093	0.380116
FGD2	1295.08	0.294745	0.0231051	0.380116
MYLK	3976.14	-0.309919	0.0230449	0.380116
SGO1	51.9741	0.317388	0.0231104	0.380116
CC2D1B	1037.37	0.146884	0.0231957	0.381196
TTC31	581.826	0.122249	0.0232172	0.381226
PTX3	300.048	-0.567793	0.0232402	0.381281
ARRB2	6968.79	0.268331	0.0232977	0.381901
PPP2R5A	2450.42	-0.173455	0.0233797	0.382922
AL138752.2	7.23604	-0.362961	0.0234295	0.383186
DNAH11	36.8097	-0.397738	0.0234353	0.383186
LGALS2	506.387	0.49046	0.0235544	0.383838
NDST2	1283.23	0.166286	0.0235346	0.383838
SHCBP1	221.15	0.359071	0.0235044	0.383838
SUSD1	745.75	0.262735	0.023554	0.383838
ADARB1	1331.53	-0.157798	0.0245521	0.384054
AP1S2	4275.39	0.20442	0.0247537	0.384054
AQP10	17.5216	-0.574757	0.0241993	0.384054
BVES	307.668	-0.241025	0.0243589	0.384054
C1orf226	68.8729	-0.463747	0.0243434	0.384054
C3orf33	88.5455	-0.186657	0.0242255	0.384054
CAPZA1	6443.41	0.150267	0.0245271	0.384054
CARD9	328.129	0.292437	0.0244762	0.384054
CCL17	36.9552	0.608145	0.0245332	0.384054
CCL2	3104.56	0.397523	0.0245945	0.384054
CCM2	2598.08	0.141408	0.0241585	0.384054
CD7	655.042	0.417183	0.0239582	0.384054
CDKL5	575.668	-0.153259	0.0245519	0.384054
CECR2	42.1764	-0.416834	0.0246744	0.384054
CLEC7A	1150.95	0.361194	0.0245265	0.384054
CSPG4	3248.87	-0.32834	0.0237694	0.384054
CTNNBIP1	1961.78	-0.402091	0.0246784	0.384054
DNAH17	92.1519	-0.301887	0.0243964	0.384054
FAM72B	48.0589	0.265042	0.0238996	0.384054
GP1BB	330.385	-0.470052	0.0242283	0.384054
GPATCH4	989.565	-0.123455	0.0242327	0.384054
GPR4	510.758	-0.282806	0.0246705	0.384054
GPT2	785.219	-0.43913	0.0241802	0.384054
GSAP	725.105	0.220903	0.0242536	0.384054
IFITM5	2.72152	1.93632	0.0243334	0.384054
ITGA7	2221.44	-0.411494	0.0247316	0.384054
ITGB3	1460.39	-0.293708	0.0236791	0.384054
JAM3	2410.57	-0.199089	0.024756	0.384054
LIMK1	2367.42	0.175492	0.0245724	0.384054
LTB4R	302.015	-0.286885	0.0239527	0.384054
MAD2L1	240.231	0.262606	0.0239223	0.384054
MFAP4	6363.7	-0.3338	0.0235887	0.384054
MPIG6B	115.346	-0.507117	0.0244846	0.384054
MPRIP	6149.51	-0.126344	0.0242086	0.384054
MRFAP1L1	2481.67	-0.0724184	0.0238745	0.384054
MSRB3	3189.45	-0.265839	0.0242181	0.384054
MT1H	108.911	0.724607	0.0243134	0.384054
MTCH2	2378.16	0.142978	0.0244118	0.384054
MYEOV	53.811	-0.439459	0.0246495	0.384054
MYH6	27.754	0.748005	0.0236163	0.384054
NCAPD2	1485.79	0.131094	0.0240149	0.384054
NCOA1	2278.46	-0.117682	0.0237305	0.384054
NDST3	3.10824	-0.714337	0.0243477	0.384054
PCDHA5	4.12468	-0.454029	0.0242469	0.384054
PLIN5	180.85	-0.605068	0.0240212	0.384054
PTPN5	163.449	-0.403256	0.0238284	0.384054
RAB33B	680.128	-0.127202	0.0237855	0.384054
RBM45	279.054	0.114491	0.0243499	0.384054
SDC4	2415.1	-0.225636	0.0246997	0.384054
SH3GL1	4384.75	-0.111501	0.0240034	0.384054
SKAP1	243.909	0.309203	0.024718	0.384054
SNCG	1513.5	-0.415478	0.0240191	0.384054
SPRR2F	2.01295	-1.94205	0.02387	0.384054
STRBP	364.982	0.239143	0.024219	0.384054
TANC1	980.555	-0.244074	0.0244811	0.384054
TEX14	21.7733	0.319889	0.0240253	0.384054
THRB	785.743	-0.324068	0.0236831	0.384054
TPRG1L	3483.55	-0.140504	0.0239828	0.384054
YOD1	444.563	-0.312586	0.0247313	0.384054
ZBTB47	2093.91	-0.210473	0.0240117	0.384054
MYO9B	4542.78	0.201991	0.0247856	0.384206
C22orf42	1.94577	-0.552282	0.0249561	0.384748
CEP135	298.616	0.15235	0.0248561	0.384748
ENTPD8	0.884655	0.858157	0.0249212	0.384748
IPO5	4552.02	-0.127211	0.0249792	0.384748
LHX8	8.41734	-0.996695	0.0249209	0.384748
REC8	87.5229	0.328716	0.0249748	0.384748
SLC9A7	338.076	0.293027	0.024881	0.384748
TGM5	31.4997	-0.78677	0.0249418	0.384748
FAM209A	3.56945	0.490031	0.0250208	0.384777
PTTG1	273.348	0.345372	0.0250112	0.384777
BTN3A1	1874.79	0.187121	0.0251627	0.385408
C11orf24	1975.01	0.14078	0.0252805	0.385408
CAPS2	150.924	-0.179188	0.0252538	0.385408
DMXL2	1869.58	0.302573	0.0251259	0.385408
GPT	107.663	-0.621749	0.0252593	0.385408
LRRD1	2.67757	0.459322	0.0252614	0.385408
RGSL1	6.6836	0.574777	0.0252103	0.385408
RHOB	14791.7	-0.205622	0.0251883	0.385408
SMIM5	67.173	-0.48349	0.0252031	0.385408
UBAP1	2411.58	-0.0786752	0.0250965	0.385408
ZAR1	0.635638	-0.868769	0.0252587	0.385408
IQCG	353.076	0.131065	0.0253296	0.385853
ARHGEF35	222.062	-0.334612	0.0256923	0.385922
CEACAM19	59.4271	-0.399707	0.0256767	0.385922
CLSPN	145.237	0.345989	0.0255858	0.385922
FAM95C	2.81514	-0.957847	0.0255237	0.385922
FASTKD1	334.682	0.166111	0.0256157	0.385922
FZD4	4232.5	-0.35807	0.0255326	0.385922
GM2A	4945.69	0.195766	0.0254589	0.385922
HK3	2321.98	0.379481	0.0256059	0.385922
HTR4	2.54524	-0.75643	0.0256659	0.385922
MRAP2	180.991	-0.394942	0.0256362	0.385922
PINK1	5494.73	-0.16	0.0255162	0.385922
PSD4	1308.98	0.260436	0.0255353	0.385922
RGS2	1890.29	-0.336941	0.0253566	0.385922
RHOF	435.386	0.307883	0.0254692	0.385922
SH3BP5	5229.35	-0.156936	0.0254181	0.385922
TAOK3	2353.35	0.0949722	0.0256404	0.385922
TEDC2	30.8595	0.352301	0.0255439	0.385922
ZNF69	47.076	0.19687	0.0255792	0.385922
AMDHD2	1182.39	0.163127	0.0257909	0.386312
CDX1	6.34548	0.423531	0.025756	0.386312
FCHO1	332.016	0.266756	0.0258179	0.386312
IMPDH1	3065.03	0.150155	0.0258148	0.386312
NEFH	164.836	0.28561	0.0257646	0.386312
ADH5	4312.6	-0.14115	0.0258869	0.386368
CLDN12	466.795	-0.143613	0.0259578	0.386368
KNL1	113.96	0.38201	0.0259078	0.386368
KRT4	1.58501	2.50229	0.0258965	0.386368
RALBP1	4480.55	-0.112474	0.0259228	0.386368
RNASEK	7582.46	0.202436	0.0259611	0.386368
SLC39A2	33.9975	-0.923419	0.0259554	0.386368
BMP2K	3399.05	0.250917	0.0259962	0.386386
PRR5	1051.81	-0.182417	0.0260142	0.386386
TYROBP	12186.1	0.353331	0.0260221	0.386386
SLC19A3	531.501	-0.517073	0.0260463	0.386449
IRF6	275.149	-0.626552	0.0261289	0.387135
NPL	2325.92	0.303712	0.0261599	0.387135
RNASEH2B	1460.66	0.183105	0.0261363	0.387135
SBDS	4640.17	-0.151911	0.0261724	0.387135
AP002495.1	32.6388	0.161541	0.0264264	0.388084
ARID3A	837.825	0.191069	0.0265367	0.388084
ITGAL	1157.93	0.386732	0.0264178	0.388084
MBLAC2	316.37	-0.131485	0.0263328	0.388084
METTL7B	60.5335	0.541785	0.0263119	0.388084
NKX2-5	36.3972	-0.726149	0.0265243	0.388084
PLCB2	1163.64	0.296643	0.0264763	0.388084
PTPRZ1	78.2371	-0.533552	0.0264548	0.388084
PYHIN1	117.104	0.358266	0.0265017	0.388084
RPL28	35976.4	0.256819	0.0264862	0.388084
SPRY4	692.998	-0.233153	0.0264414	0.388084
TFPT	692.439	0.173286	0.0264742	0.388084
TIMELESS	524.997	0.184146	0.0265101	0.388084
TMEM200B	599.195	-0.254072	0.0264017	0.388084
UCP2	7624.87	0.260199	0.0264053	0.388084
ACKR1	6784.54	-0.346279	0.0265606	0.388141
HPS3	1108.81	0.119482	0.0265905	0.388284
PTPRK	1574.47	-0.209688	0.0266104	0.388284
ADRA2C	227.797	-0.415625	0.0268521	0.388418
CD53	7186.2	0.321476	0.026819	0.388418
ELMOD3	593.312	-0.30369	0.0268578	0.388418
GNG7	550.555	0.297855	0.0268756	0.388418
HNMT	3177.96	0.217168	0.0267207	0.388418
LTA	44.7076	0.474332	0.0268827	0.388418
PDE5A	1976.34	-0.253678	0.026717	0.388418
PIWIL1	1.7549	-0.921326	0.0268846	0.388418
PPP1R1B	330.366	-0.809017	0.0267681	0.388418
RNF11	5093.09	-0.15255	0.0269201	0.388418
RNF39	70.4708	-0.666335	0.0267696	0.388418
SLC1A6	65.876	-0.542754	0.026913	0.388418
SLC20A2	1335.66	-0.137801	0.0268002	0.388418
TMPRSS13	134.214	-0.627013	0.0266575	0.388418
VAPB	2082.77	-0.0760995	0.0268947	0.388418
ADIPOR2	3047.59	-0.160972	0.0270219	0.388433
BTLA	120.505	0.436381	0.0270358	0.388433
CORO1B	5040.02	0.124283	0.0272616	0.388433
FLRT3	21.3529	-0.622664	0.0270831	0.388433
FRA10AC1	836.932	-0.135324	0.0271594	0.388433
FZD9	29.6066	-0.313343	0.027183	0.388433
GPAM	3827.83	-0.713181	0.0272267	0.388433
INSR	1673.65	-0.202034	0.0270528	0.388433
LPO	10.9133	0.440669	0.0271292	0.388433
LPP	6228.21	-0.184492	0.0270674	0.388433
MAPK14	2680.77	-0.119463	0.0272471	0.388433
NCAPH	113.853	0.331264	0.0272537	0.388433
OR6C75	16.5935	0.319918	0.0270304	0.388433
PLCD3	1749.54	-0.28371	0.0270639	0.388433
SLF2	983.299	0.110725	0.0272044	0.388433
ST3GAL5	811.323	0.207069	0.0271599	0.388433
UBE3D	108.332	-0.142074	0.0272036	0.388433
ATXN2L	2263.98	0.140704	0.0275948	0.388837
CCDC113	226.974	-0.208025	0.0276321	0.388837
CRK	4601.83	-0.0908864	0.0274771	0.388837
FBXO21	1457.38	-0.169149	0.027655	0.388837
GGA1	1384.38	0.110943	0.0274936	0.388837
IGF2BP3	72.0684	0.300327	0.0273681	0.388837
KATNA1	668.736	-0.0684312	0.0274096	0.388837
LMAN2	6622.62	0.116178	0.0275787	0.388837
LY75	961.893	0.250224	0.027687	0.388837
MCUB	2297.69	0.20838	0.0275642	0.388837
MGME1	523.766	0.171601	0.027691	0.388837
PARP12	1586.27	0.211303	0.0274527	0.388837
RASGRP3	795.67	0.199046	0.0275278	0.388837
RFX5	1827.58	0.160869	0.0275266	0.388837
RNF150	633.759	-0.419998	0.0273753	0.388837
SASH3	1934.92	0.318511	0.0276512	0.388837
SIT1	292.32	0.407562	0.0276135	0.388837
SLC25A45	287.521	0.159655	0.0274071	0.388837
TACSTD2	754.634	-0.651675	0.0273825	0.388837
ZBTB32	28.9785	0.523523	0.0274916	0.388837
BPIFB2	1.00393	-1.21462	0.0277575	0.389392
NR5A2	344.888	-0.2379	0.0277874	0.389392
OSCAR	823.294	0.32909	0.0277907	0.389392
CLECL1	60.7283	0.450128	0.0279666	0.389782
IL17RC	1422.87	-0.120358	0.0279794	0.389782
KIAA0408	327.525	-0.357439	0.0279507	0.389782
MPZL3	266.362	-0.345299	0.027891	0.389782
NUSAP1	370.867	0.335995	0.027978	0.389782
PDP2	283.403	-0.234795	0.0279335	0.389782
PSG4	3.8857	-1.63234	0.0279004	0.389782
ZNF584	330.535	-0.121244	0.0278442	0.389782
C1QTNF9	21.4408	-0.512416	0.0280283	0.390183
GPR146	532.436	-0.289674	0.0280829	0.390383
MXRA7	9152.46	-0.22988	0.0280731	0.390383
C7	1789.55	-0.521264	0.0281211	0.390634
P2RY14	597.661	-0.275087	0.028146	0.3907
ANGPTL7	2173.45	-0.728491	0.0282642	0.391072
CD6	543.819	0.312954	0.028308	0.391072
CHODL	124.796	-0.601889	0.0283903	0.391072
HPS5	1192	0.161612	0.0283624	0.391072
IL17D	753.914	-0.346571	0.0283004	0.391072
LTBP4	15749.3	-0.36394	0.0281953	0.391072
NTRK2	4064.7	-0.456029	0.0283783	0.391072
P2RX5	149.608	0.541268	0.0283947	0.391072
POF1B	709.45	-0.921949	0.0283858	0.391072
PTPRO	680.366	0.348226	0.0282154	0.391072
RAB11FIP3	1607.08	-0.135584	0.0282734	0.391072
AIF1	5062.26	0.327257	0.0284294	0.391252
PGR	124.324	-0.360147	0.0284481	0.391252
AC097637.1	68.7902	0.48897	0.0285259	0.391578
GGA2	2992.77	0.163532	0.0285324	0.391578
TAF3	795.515	-0.113544	0.0285202	0.391578
KLHL30	167.513	-0.389911	0.02856	0.39168
MANSC1	817.084	-0.209664	0.0285803	0.391681
AHCTF1	1439.34	-0.145914	0.0286746	0.392007
APOH	1.43563	-0.930365	0.0286839	0.392007
DMRT2	71.6427	-0.415006	0.0286458	0.392007
MATK	558.613	0.405173	0.0287051	0.392007
TCF7	732.027	0.382234	0.0287045	0.392007
SKA3	62.3113	0.385268	0.0287336	0.392119
DNMT1	1939.52	0.181065	0.0288448	0.392678
MYOM1	1102.9	-0.454888	0.0288498	0.392678
RGS7BP	47.7168	-0.47417	0.0288555	0.392678
ZNF480	503.302	0.207078	0.028852	0.392678
ALOX5	4047.63	0.336975	0.0289378	0.392945
CPSF3	1043.99	0.0898786	0.0289527	0.392945
GNPTAB	2293.94	0.115901	0.0289764	0.392945
ITGB2	17055.6	0.337601	0.028896	0.392945
LGALS12	358.893	-0.68309	0.0289625	0.392945
GRB7	34.274	-0.467022	0.0290647	0.393391
KIFC1	180.312	0.3599	0.0290905	0.393391
LIPE	2902.21	-0.735745	0.0290755	0.393391
VPS16	1269.61	0.0978185	0.029038	0.393391
EGLN3	1045.67	0.445904	0.0291821	0.394355
DUOXA2	2.63876	-0.735275	0.0292434	0.394634
SCAMP2	4896.59	0.116799	0.0292296	0.394634
RAB8B	2480.79	0.156775	0.0292797	0.394849
LY9	216.549	0.415606	0.0293841	0.395427
SPINK5	495.791	-0.884054	0.0293821	0.395427
TMUB1	1035.06	0.126485	0.0293773	0.395427
XKR3	2.61622	-0.569956	0.0294042	0.395427
C5orf24	2163.81	-0.109441	0.0294604	0.395633
DDX53	2.31234	0.571176	0.0294412	0.395633
VIPR1	239.707	-0.382588	0.0294807	0.395633
HAVCR2	3428.94	0.316924	0.0295297	0.396016
FZD6	983.266	-0.258684	0.0295616	0.396171
AC092042.3	10.3955	-0.400125	0.0296179	0.396651
ABCG4	10.4104	-0.367883	0.0305762	0.396667
ACAP1	821.636	0.216913	0.0303318	0.396667
ADPGK	2378.72	0.148241	0.0305063	0.396667
AK7	47.3618	-0.288868	0.0308896	0.396667
AKR1C1	5557.94	-0.34886	0.0306635	0.396667
ALX1	7.06311	-0.851473	0.0309893	0.396667
AMIGO2	514.12	-0.243662	0.0299664	0.396667
APLP1	74.7061	0.253898	0.0304066	0.396667
ARHGDIB	12729.1	0.221806	0.0300981	0.396667
ATF3	670.841	-0.307607	0.0300661	0.396667
BAG3	2102.79	-0.160715	0.0299167	0.396667
BCL2L1	4867.55	-0.145999	0.0308999	0.396667
BEND2	33.0613	-0.574398	0.0308057	0.396667
BMF	1305.01	0.243483	0.0302014	0.396667
CA8	113.515	-0.359974	0.030948	0.396667
CASC1	12.3144	-0.319905	0.0304857	0.396667
CBX7	2733.22	-0.224439	0.0298529	0.396667
CISH	497.267	0.226247	0.0300442	0.396667
CKMT2	368.596	-0.426281	0.0301127	0.396667
CNKSR2	154.048	-0.301641	0.0304345	0.396667
DEDD2	1616.01	0.148804	0.0302601	0.396667
DMPK	1329.66	-0.261305	0.0298697	0.396667
DMRTC1	3.2887	0.516495	0.0306345	0.396667
ECHDC3	303.706	-0.393655	0.0298283	0.396667
EI24	3573.23	-0.106858	0.0304265	0.396667
EPOP	225.45	0.254238	0.0302074	0.396667
FAM102B	1923.36	0.141055	0.0307481	0.396667
FAM50B	518.784	-0.108543	0.03033	0.396667
FPR3	7225.68	0.358593	0.0297839	0.396667
FUOM	671.556	0.282494	0.031044	0.396667
GPR12	48.7711	-0.670673	0.0305872	0.396667
GPR17	21.371	-0.377963	0.0308792	0.396667
HCRTR2	5.94071	-0.618314	0.0311505	0.396667
INPP5D	2247.72	0.220258	0.030341	0.396667
ITGA1	1962.09	-0.216745	0.0300122	0.396667
ITGAM	6902.91	0.310123	0.0297541	0.396667
KIAA1671	1723.66	-0.290193	0.030651	0.396667
KIF1C	7282.1	-0.196159	0.0301411	0.396667
KLHL6	677.934	0.357306	0.0310106	0.396667
LAMA3	417.27	-0.300897	0.0307055	0.396667
LOXHD1	27.6545	-0.320964	0.0311037	0.396667
MCC	1094.81	-0.195406	0.030629	0.396667
MLXIPL	194.289	-0.567911	0.0301855	0.396667
NCAM1	160.382	-0.295622	0.0308385	0.396667
NDOR1	359.746	0.146631	0.030036	0.396667
NEFM	11.4767	0.540438	0.0308381	0.396667
NLRC3	239.24	0.312592	0.0309121	0.396667
NOD2	624.546	0.318545	0.0308142	0.396667
OAS1	2236.88	0.263998	0.0299944	0.396667
PAXX	652.191	0.192576	0.0302302	0.396667
PIK3AP1	3319.39	0.279749	0.0310449	0.396667
PLA2G4E	51.8749	-0.934858	0.0307399	0.396667
PNMT	18.2979	-0.624023	0.0300858	0.396667
POLR2J2	29.0522	0.33863	0.0310653	0.396667
POU3F3	15.0528	-0.659057	0.0311156	0.396667
PRXL2A	2398.63	-0.33963	0.0304427	0.396667
PYCARD	3163.22	0.261998	0.0311532	0.396667
RIMS3	262.628	-0.267122	0.0309437	0.396667
RIN3	3105.6	0.19216	0.0298876	0.396667
RNF157	231.817	-0.277087	0.0311287	0.396667
RPS6KA2	3874.45	-0.154325	0.030768	0.396667
RXFP1	5.23853	0.58124	0.0309062	0.396667
S100B	725.1	-0.480654	0.0307958	0.396667
SLC46A3	782.124	0.147904	0.030964	0.396667
SPC24	73.9354	0.309273	0.0306463	0.396667
SPNS1	2238.36	0.105555	0.0301017	0.396667
TACC1	11335.7	-0.164815	0.030189	0.396667
TAF10	2588.27	0.233145	0.0305049	0.396667
TMSB10	53743.1	0.27099	0.0305798	0.396667
TRAPPC1	3162.04	0.15699	0.0306071	0.396667
TRDN	632.67	-0.746451	0.0306747	0.396667
UGT1A7	6.40851	-0.753214	0.0310425	0.396667
VIL1	21.7524	-0.451185	0.0298565	0.396667
WDFY4	1466.18	0.324676	0.0307865	0.396667
ZNF569	216.591	-0.101933	0.0308697	0.396667
ANKRD46	568.872	-0.167138	0.0311953	0.396682
FHDC1	69.9635	-0.394579	0.0311856	0.396682
ADA2	6626.91	0.313681	0.0313543	0.397564
C16orf74	50.6233	0.320687	0.0314257	0.397564
C2CD4A	11.2289	-0.31726	0.0315297	0.397564
CCR7	451.128	0.419543	0.0314468	0.397564
CHFR	1223.83	0.128721	0.0317413	0.397564
CPA4	89.3308	-0.91935	0.0314721	0.397564
DAAM2	2363.98	-0.270593	0.0317036	0.397564
DBNL	6465.05	0.111346	0.031653	0.397564
FAM177B	13.5559	0.519691	0.0316353	0.397564
FTCD	13.08	0.71342	0.0317371	0.397564
MAP3K15	12.6308	-0.445732	0.0313568	0.397564
MDGA2	8.02782	0.608542	0.0314609	0.397564
NRGN	2596.03	-0.383242	0.0317844	0.397564
OR2L3	4.6562	0.335021	0.0316791	0.397564
PLPP2	220.246	-0.369549	0.0317978	0.397564
PPP1R3D	553.484	-0.0854008	0.0315304	0.397564
PPP2CB	3542.79	-0.0898762	0.0317882	0.397564
RAD51	107.902	0.309429	0.0316165	0.397564
SPATA12	22.8194	0.3885	0.0317482	0.397564
SULT1E1	3.97249	-0.623503	0.0316378	0.397564
THRA	2454.69	-0.228895	0.0314842	0.397564
TMEM251	489.252	0.182267	0.031431	0.397564
TRABD	1426.24	0.187091	0.0315949	0.397564
TTBK1	5.87219	0.366139	0.031645	0.397564
TULP3	994.053	-0.135884	0.0312937	0.397564
ZNF155	173.157	-0.140586	0.0315563	0.397564
DNAJC6	40.5985	-0.286129	0.0318339	0.397759
AP3B1	2205.62	0.0773133	0.0321546	0.397852
BORCS5	372.978	0.124446	0.0320399	0.397852
C1QTNF1	6564.93	-0.228001	0.0320632	0.397852
CD5	450.361	0.384396	0.0321579	0.397852
CD72	391.065	0.445489	0.0319957	0.397852
CLN6	1666.95	0.14357	0.0320715	0.397852
CORO2B	479.769	-0.269909	0.0321189	0.397852
EAF2	294.275	0.353007	0.0321809	0.397852
IL20RA	74.1253	-0.644358	0.0319159	0.397852
LMLN2	1.85052	0.569779	0.0321599	0.397852
MACROD1	604.048	-0.217228	0.032049	0.397852
PDE2A	2057.4	-0.266857	0.032078	0.397852
PPIL2	1189.18	0.115262	0.0320731	0.397852
SH3RF2	157.773	-0.597091	0.0319627	0.397852
SH3TC2	46.7093	-0.303609	0.0321901	0.397852
SSH3	813.486	-0.125633	0.0320332	0.397852
WIZ	1835.75	-0.0871739	0.0321433	0.397852
VAV1	1470.61	0.2629	0.0322221	0.397995
SLC39A4	245.511	0.200088	0.0322594	0.398202
ATP5MF	3271.29	0.224504	0.0323002	0.398206
SMIM32	2.3399	1.06209	0.0323008	0.398206
KHDRBS2	9.46544	0.386274	0.0323718	0.398444
LYVE1	6882.49	-0.369102	0.0323492	0.398444
TAPBPL	1686.82	0.199161	0.0323818	0.398444
CD3G	319.57	0.338805	0.0325376	0.399225
DENND2C	190.012	-0.270079	0.032467	0.399225
E2F5	186.504	0.299662	0.0324896	0.399225
LIME1	571.832	0.411355	0.0325614	0.399225
MGAT4A	2087.95	0.246977	0.0325688	0.399225
TUBA8	163.542	-0.43819	0.0325647	0.399225
ABI3BP	11531.1	-0.227753	0.0326225	0.399631
FNDC10	323.213	0.276586	0.0326537	0.39976
NCCRP1	343.834	-0.767438	0.0326984	0.400055
ETS2	5210.4	-0.192091	0.0327436	0.400135
ZRANB1	1027.39	-0.149712	0.0327462	0.400135
HSPB11	626.223	0.191062	0.0327768	0.400256
AAR2	1460.15	-0.0590327	0.0328509	0.400288
HOXB2	311.777	0.217272	0.032811	0.400288
RAI2	611.553	-0.270067	0.0328381	0.400288
SIX5	832.491	-0.144522	0.0328826	0.400288
SOAT1	2067.12	0.224326	0.0328661	0.400288
RBM24	275.445	-0.402854	0.0329052	0.400312
OR2V1	3.71195	0.371672	0.0329401	0.400485
ERCC6L	48.6852	0.229263	0.0329634	0.400518
CCDC83	3.16987	-0.391226	0.0330153	0.400647
RAB5B	5362.07	-0.131755	0.0330097	0.400647
MESP1	98.5345	-0.496685	0.0330399	0.400695
NDRG2	3410.13	-0.290384	0.0330927	0.400945
RCSD1	2268.53	0.180817	0.0331335	0.400945
THEMIS2	3836.1	0.262141	0.0331187	0.400945
TOR2A	451.303	0.191523	0.0331433	0.400945
LSMEM1	45.2306	-0.325623	0.033191	0.401272
APBA3	572.442	0.122632	0.0332713	0.401492
PLA2G10	3.15857	0.481761	0.0332303	0.401492
SPEG	747.759	-0.280436	0.0332522	0.401492
OXNAD1	298.153	0.133489	0.0333037	0.401539
SGSM3	1580.44	0.104696	0.0333166	0.401539
BORCS8-MEF2B	233.446	0.144222	0.0333793	0.402045
SRF	2231.51	-0.102699	0.03345	0.402646
KLK10	76.461	-0.851349	0.0334899	0.402876
KIR2DL4	8.91696	0.511281	0.0335208	0.402998
DSCAM	2.1738	-0.800813	0.0335634	0.40301
KLF16	1252.42	0.138723	0.0335479	0.40301
GSS	1081.28	0.0929132	0.0336978	0.403873
LINGO3	85.617	0.310957	0.0336902	0.403873
MAFF	662.667	-0.200511	0.0336675	0.403873
TTPAL	578.907	-0.136379	0.0338415	0.405345
ASPRV1	1058.65	-0.774639	0.0338736	0.405479
ANKDD1A	286.814	-0.200817	0.0341671	0.405737
AOC3	4904.28	-0.494454	0.0340487	0.405737
ARHGAP30	4177.38	0.24633	0.0339883	0.405737
BIRC5	318.492	0.368651	0.0340314	0.405737
CD5L	3.62494	0.673419	0.0340168	0.405737
COMMD9	1555.33	0.174318	0.0340335	0.405737
GALM	1182.07	0.163652	0.0341157	0.405737
IGFBP6	10591.8	-0.353389	0.0341651	0.405737
NMT2	777.442	-0.191808	0.0341405	0.405737
RAB8A	2811.39	0.139913	0.0341363	0.405737
TCL1B	1.69582	0.79705	0.0340685	0.405737
TECTB	0.915161	-1.01224	0.0340632	0.405737
TMPRSS9	22.6158	-0.34333	0.0340923	0.405737
CIDEA	544.117	-0.857213	0.0342097	0.405994
APOC2	87.8875	0.690966	0.0343584	0.405999
AQP6	5.55874	-0.553795	0.0344823	0.405999
ATP5F1E	7842.44	0.244067	0.03442	0.405999
CKS2	339.987	0.324401	0.0343777	0.405999
GMIP	1770.68	0.231877	0.0343245	0.405999
LAIR1	3785.97	0.302442	0.0343732	0.405999
MANBA	1464.2	0.148209	0.0344304	0.405999
MOB1A	7888.09	0.126312	0.0342382	0.405999
PRPF6	4085.56	-0.0896249	0.034478	0.405999
SIK2	2306.77	-0.252541	0.0343402	0.405999
SLC6A8	1371.33	-0.244058	0.034285	0.405999
TRADD	1588.5	0.1136	0.0343858	0.405999
TRMT61A	691.713	-0.0870931	0.034458	0.405999
GLI1	72.3698	-0.347224	0.0345311	0.406091
PLBD1	3849.2	0.181727	0.0345537	0.406091
PRR11	209.388	0.234103	0.0345368	0.406091
SMKR1	71.6318	0.340687	0.0345948	0.406091
TERF1	1003.78	-0.0635473	0.0345823	0.406091
SNTA1	1379.87	-0.278498	0.034679	0.406587
ZNF850	90.4353	0.240029	0.0346665	0.406587
GRHL1	139.525	-0.454523	0.0347313	0.406955
ARHGEF37	373.459	-0.36487	0.0347789	0.407266
TM4SF18	938.931	-0.228487	0.0348021	0.407291
HCAR2	259.402	-0.521018	0.0348369	0.407453
SOCS1	316.533	0.30558	0.0348753	0.407657
EFHB	37.2198	-0.396008	0.0349303	0.407808
FAM241A	1448.69	-0.168397	0.0349115	0.407808
ADGRD1	787.18	-0.258818	0.0349894	0.407837
GRB2	10637.7	0.181761	0.0350089	0.407837
IL17RE	205.902	-0.351046	0.0350169	0.407837
SLC13A5	12.3337	0.487919	0.0349998	0.407837
ARMCX1	1127.06	-0.156463	0.0351113	0.4082
CAPN11	53.4513	-0.244701	0.0351077	0.4082
RHAG	3.71522	-0.472768	0.0350926	0.4082
CD33	672.681	0.266174	0.0351369	0.408254
C12orf45	750.925	0.22184	0.0351769	0.408274
KIAA1191	2909.94	-0.0781067	0.0351808	0.408274
CYBC1	3695.63	0.150227	0.035237	0.408583
HASPIN	31.9622	0.332483	0.0352581	0.408583
PRIMPOL	340.132	0.103754	0.035288	0.408583
SAMD4B	2530.17	-0.105601	0.0352917	0.408583
CTSD	48145.2	0.239306	0.0353418	0.408725
KIF21A	387.416	-0.203158	0.0353461	0.408725
AMPD3	803.563	0.290796	0.0353897	0.408741
CCDC189	46.106	0.27054	0.0353689	0.408741
MEI1	430.435	0.406353	0.0354457	0.408901
WIPF1	7389.12	0.137074	0.0354423	0.408901
LZTS3	317.155	-0.243257	0.0354676	0.40891
B3GALT2	24.8484	-0.241155	0.0355051	0.4091
IRF8	3515.57	0.27719	0.0355287	0.409129
AATK	148.274	-0.301472	0.0357203	0.409151
ADAP2	2272.61	0.255854	0.0358254	0.409151
AL163636.2	519.67	-0.279762	0.035815	0.409151
ARHGEF25	668.078	-0.18558	0.0361554	0.409151
ASPA	188.885	-0.369	0.0361556	0.409151
ATP13A2	1771.88	0.135451	0.0357468	0.409151
ATP9A	1642.34	-0.350073	0.0362029	0.409151
CDC42EP3	1436.45	-0.167671	0.0360554	0.409151
CDC42SE2	3058.71	0.134385	0.0360711	0.409151
CDT1	194.039	0.307502	0.036132	0.409151
CPA2	2.65739	-0.676047	0.0362691	0.409151
DSG2	441.369	-0.44005	0.0358664	0.409151
FAM8A1	2229.57	-0.138713	0.036079	0.409151
GPRC5C	655.137	-0.267588	0.0355714	0.409151
GRK1	1.3989	1.30451	0.0362197	0.409151
HES2	42.9885	-0.523044	0.0355916	0.409151
KCNF1	13.236	-0.44227	0.0362436	0.409151
KIF6	51.2952	-0.286441	0.0356451	0.409151
LCN2	31.9552	-0.554002	0.036246	0.409151
LIMD2	1693.15	0.343714	0.0362358	0.409151
LRR1	330.439	0.158398	0.0359945	0.409151
MICU3	143.076	-0.222932	0.0361814	0.409151
PLEKHM3	604.079	-0.121923	0.0361547	0.409151
PTK6	182.825	-0.473673	0.0356709	0.409151
RDM1	6.64463	0.408149	0.0360056	0.409151
SLC25A14	190.199	0.111419	0.0358221	0.409151
SLC38A7	946.58	0.162058	0.0362184	0.409151
SOX10	79.8767	-0.572644	0.0360351	0.409151
TARBP1	495.521	0.174594	0.0358294	0.409151
TMEM234	238.51	0.14153	0.0357708	0.409151
WRAP53	358.605	0.102607	0.0359256	0.409151
YBX2	32.0836	-0.568486	0.0358993	0.409151
ZAR1L	0.715806	0.82754	0.0361721	0.409151
ZNF296	151.979	0.245155	0.0362611	0.409151
ZNF704	1306.07	-0.330655	0.0357373	0.409151
STIMATE	1323.49	0.109735	0.0362904	0.409153
GKAP1	127.692	-0.275376	0.0363245	0.409299
CEBPE	25.8516	0.332592	0.0363893	0.409554
IRX3	532.328	-0.32661	0.0363815	0.409554
DONSON	214.831	0.16526	0.0364448	0.409703
SOD3	6758.46	-0.290813	0.0364243	0.409703
DPEP2	667.969	0.247337	0.0365678	0.409827
HS3ST1	304.021	0.281028	0.0365826	0.409827
NECAB2	11.5944	-0.441482	0.0365725	0.409827
RASA2	719.939	0.132268	0.0365372	0.409827
RNF223	6.96623	-0.802606	0.036532	0.409827
SPARCL1	32342.4	-0.262049	0.0365342	0.409827
CRCP	996.841	-0.0918956	0.0366806	0.410688
ACVR1C	302.512	-0.695	0.0375358	0.410915
ATP6V1D	1633.46	0.129714	0.0372669	0.410915
BOK	1463.11	-0.36634	0.0376333	0.410915
C12orf42	5.50797	0.637752	0.0368346	0.410915
CCNI	15137.4	-0.106978	0.0369925	0.410915
CGAS	358.256	0.225868	0.03738	0.410915
CHCHD10	1310.32	0.242734	0.0375841	0.410915
CLN3	1352.69	0.0829857	0.0371793	0.410915
COTL1	14862.6	0.242488	0.0373702	0.410915
CPSF1	2048.99	0.13691	0.0370796	0.410915
CRTAM	112.959	0.347869	0.0367785	0.410915
DDX11	400.164	0.243443	0.0375769	0.410915
DOCK3	32.0479	-0.33402	0.0372308	0.410915
DOK2	3938.29	0.256514	0.0372219	0.410915
EPGN	2.18999	-1.37784	0.0376292	0.410915
FGFBP2	2502.47	-0.534979	0.0372999	0.410915
GALNT18	806.15	-0.232363	0.0369811	0.410915
GATA1	36.964	-0.476215	0.0372465	0.410915
GRAPL	31.2053	0.377819	0.0370425	0.410915
HMX1	22.4272	-0.630143	0.036953	0.410915
HSP90AB1	26971.7	-0.0908096	0.0376292	0.410915
IGSF3	590.145	-0.374516	0.0367968	0.410915
IL26	34.0142	0.517753	0.0372193	0.410915
KDR	1947.21	-0.275535	0.0374507	0.410915
LMNTD2	38.9894	0.292518	0.0373632	0.410915
LYPD8	3.00101	0.632117	0.0372083	0.410915
LYRM7	790.607	-0.142082	0.0375064	0.410915
MID2	354.035	-0.203194	0.0375385	0.410915
MRFAP1	14049.1	-0.0895131	0.0368039	0.410915
OR10G4	7.36254	-0.605735	0.0368004	0.410915
ORMDL2	1366.6	0.181157	0.0374058	0.410915
OTUB2	71.4218	-0.369495	0.0370913	0.410915
PARD3B	742.786	-0.252336	0.037133	0.410915
PARP11	518.93	0.122045	0.0370443	0.410915
PNMA5	3.19175	0.454867	0.0373318	0.410915
PRKG1	657.507	-0.254024	0.0372387	0.410915
RBM47	2521.59	0.247083	0.0370216	0.410915
SLC2A9	317.775	0.201697	0.0372686	0.410915
SLC6A12	155.273	0.301554	0.0370458	0.410915
SVEP1	1482.77	-0.305925	0.0373474	0.410915
TDRD5	1.79702	-0.930055	0.0372465	0.410915
TROAP	65.2909	0.403673	0.0374331	0.410915
ZC3H13	3593.63	-0.105159	0.0374184	0.410915
ZWINT	270.997	0.278499	0.0375277	0.410915
TRABD2B	224.131	-0.333005	0.0376659	0.41104
TM7SF2	487.307	-0.489013	0.0376873	0.411042
MMP27	15.7776	-0.793599	0.0377196	0.411077
YIF1B	1882.44	0.155609	0.0377329	0.411077
IGSF6	1358.73	0.298221	0.0377765	0.411266
KLRB1	328.562	0.403409	0.0377927	0.411266
AKR1A1	4992.41	0.169771	0.0379056	0.41144
ARVCF	445.842	-0.255478	0.0380421	0.41144
ATG4C	564.152	0.112025	0.0378916	0.41144
BRDT	2.44831	-0.598084	0.0380334	0.41144
BTNL9	190.476	-0.437723	0.0380057	0.41144
IL4I1	2091.29	0.546584	0.0380006	0.41144
KANK2	7816.08	-0.208521	0.0380089	0.41144
KCNK7	70.9257	-0.687334	0.0379841	0.41144
PDE4C	21.1442	-0.395583	0.037993	0.41144
SLC23A1	20.4374	-0.455149	0.0379816	0.41144
TMEM106A	542.382	0.222006	0.0380292	0.41144
CNMD	1.02608	0.996124	0.0381514	0.411475
LRRIQ1	11.6271	-0.462452	0.038141	0.411475
PYDC1	18.2514	-1.02767	0.0381426	0.411475
RNASE6	1639.27	0.274144	0.0380734	0.411475
TPI1	15124.3	0.16863	0.0381117	0.411475
CD48	1449.55	0.386341	0.0382132	0.411913
ENTPD6	1528.84	0.1179	0.0382508	0.412026
SARS2	360.266	0.114932	0.0382663	0.412026
AFAP1L1	814.322	-0.243346	0.0385965	0.412066
AP000781.2	66.0036	-0.25968	0.038425	0.412066
ARPC3	9569.95	0.197602	0.0386821	0.412066
COBL	422.493	-0.396434	0.0386488	0.412066
FKBP15	2867.82	0.17995	0.0383884	0.412066
GFOD2	994.398	-0.109371	0.0386949	0.412066
GP9	59.6765	-0.588234	0.0385274	0.412066
GTF2A1L	6.13896	0.52012	0.0383528	0.412066
HMGN5	254.185	-0.211392	0.0384934	0.412066
IKBKE	429.417	0.219865	0.0385589	0.412066
LRRC61	182.812	0.254389	0.0383124	0.412066
MAP1B	2909.26	-0.301831	0.0385274	0.412066
MPHOSPH10	1108.71	-0.0717689	0.038651	0.412066
PGM5	2160.38	-0.268557	0.038362	0.412066
RTL1	4.27948	0.431511	0.0386627	0.412066
SLC35D2	912.982	0.141138	0.0386015	0.412066
SSRP1	3825.98	-0.0600246	0.0385316	0.412066
TGFBR2	21049.5	-0.17761	0.0384232	0.412066
TPST2	2344.63	0.133393	0.0384848	0.412066
UPK1B	12.1011	-0.553735	0.0385987	0.412066
GTF3A	4523.22	0.18714	0.0387243	0.412152
PCDHB4	224.805	-0.286632	0.0387738	0.412393
TRAF3IP1	654.387	-0.121433	0.0387894	0.412393
SMS	2247.55	0.135385	0.0388271	0.412567
ACSL1	8640.84	-0.354629	0.0388489	0.412572
DHCR24	2755.36	-0.376075	0.0390318	0.413316
FCRL4	4.38046	1.01945	0.0390417	0.413316
FITM2	486.042	-0.137439	0.0390468	0.413316
PARP1	3985.61	0.142291	0.0389864	0.413316
SH3BP1	1124.11	0.240938	0.0390344	0.413316
VPS35L	2018.33	0.0697215	0.0390366	0.413316
IGFBP3	7651.11	-0.272587	0.0392086	0.414133
PCSK2	66.3986	-0.6141	0.0391993	0.414133
PSENEN	1623.53	0.166668	0.0391764	0.414133
SOCS7	585.043	-0.167437	0.0392094	0.414133
TMEM25	289.715	-0.212324	0.0392726	0.414529
VCL	7094.7	-0.181726	0.0393105	0.414529
ZFYVE28	467.573	0.143616	0.039311	0.414529
TYRO3	557.549	-0.393953	0.039338	0.414588
CFL2	2253.3	-0.22174	0.0394288	0.414732
CYBRD1	24809.3	-0.240569	0.0394353	0.414732
FLNC	5440.75	-0.338702	0.0394703	0.414732
KLC3	153.14	-0.726155	0.039489	0.414732
PAMR1	894.816	-0.377386	0.0395651	0.414732
PCDH1	1719.6	-0.308276	0.0394085	0.414732
PLA2G1B	6.21347	0.431842	0.0395051	0.414732
TOP2A	726.019	0.320532	0.0395655	0.414732
YDJC	479.859	0.154313	0.039499	0.414732
ZNF473	276.571	-0.108149	0.0395444	0.414732
SBSPON	232.932	-0.458125	0.0396036	0.414907
ABCC10	523.163	0.176466	0.0396898	0.414976
AKR1C2	6212.17	-0.367384	0.0397814	0.414976
AL049629.2	43.5393	-0.186052	0.0397604	0.414976
CCDC126	354.972	-0.0868546	0.0397737	0.414976
DEPP1	5566.18	-0.278598	0.0397768	0.414976
EPS8L1	176.943	-0.449315	0.0397561	0.414976
LRRK1	2193.06	0.158358	0.0397355	0.414976
TTC7A	3727.17	0.174873	0.0397656	0.414976
CCDC78	9.46255	0.507381	0.040214	0.415356
CKLF	1124.95	0.219273	0.0399587	0.415356
CTSZ	55191.5	0.263458	0.0401867	0.415356
DPPA2	1.37412	0.615232	0.0400037	0.415356
HPGD	807.656	-0.342636	0.0399282	0.415356
IL12RB1	527.715	0.295553	0.0402248	0.415356
LPL	4738.93	-0.588115	0.0399115	0.415356
NCEH1	1635.35	0.24083	0.0401148	0.415356
P2RY4	1.61548	-0.696176	0.0398878	0.415356
PI4KA	2799.98	0.102821	0.0401739	0.415356
PLEKHH3	775.95	-0.165595	0.0401333	0.415356
RAB4B	1113.34	0.135456	0.0398794	0.415356
RSF1	2856.21	-0.148161	0.0402114	0.415356
SH3BGR	236.553	-0.287067	0.0401415	0.415356
SLC31A1	2727.42	0.191553	0.0399464	0.415356
TMEM243	978.186	0.142847	0.0400218	0.415356
TMEM51	1026.2	0.317608	0.0399805	0.415356
TRIOBP	3878.88	-0.100508	0.0400701	0.415356
UBE2C	194.119	0.40599	0.0401231	0.415356
CEACAM21	127.686	0.327725	0.040252	0.415416
AC015802.6	22.4743	-0.286709	0.0403772	0.415811
CST6	201.652	-0.777976	0.0404708	0.415811
HLA-DMA	11329.3	0.280142	0.0404832	0.415811
MTFR2	52.2005	0.256498	0.0404693	0.415811
OSBPL7	193.071	0.191339	0.0404171	0.415811
S1PR1	4121.33	-0.18535	0.0403466	0.415811
TDP1	435.011	0.150474	0.0403731	0.415811
TMEM132C	496.121	-0.793421	0.0404693	0.415811
VENTX	193.342	0.278853	0.0403731	0.415811
TRAF1	527.211	0.313952	0.0405221	0.41599
FTSJ3	1792.59	-0.0844131	0.0405502	0.416058
NUP210L	6.61027	-0.422408	0.0405974	0.416102
TSNAX-DISC1	17.5023	0.337367	0.0405891	0.416102
HOOK2	625.255	-0.229323	0.0406422	0.416341
CAMK2N1	1018.57	-0.2597	0.0406937	0.416428
PTEN	4838.96	-0.0955257	0.0406737	0.416428
ACLY	5294.06	-0.142834	0.0408014	0.416702
COX8A	4373.17	0.211002	0.0408064	0.416702
GYS2	5.7123	-1.26254	0.0407804	0.416702
HJURP	91.4774	0.338671	0.0407678	0.416702
TACR1	616.199	-0.353417	0.0408445	0.416872
LGALS9	4317.41	0.250689	0.0408912	0.417129
GPR65	643.64	0.329634	0.0409797	0.417592
RCBTB1	902.993	0.105881	0.0409796	0.417592
SPAG5	155.069	0.285572	0.0410153	0.417735
KANK1	1107.43	-0.326075	0.0410798	0.41787
MPV17	2143.11	0.128162	0.0410855	0.41787
NSD2	1181.69	0.119516	0.0411146	0.41787
SMIM10L2B	47.4609	-0.283222	0.0411015	0.41787
RGS18	714.083	-0.336889	0.0411485	0.417938
SOST	5.13901	-0.867073	0.0411644	0.417938
C11orf45	142.238	0.258188	0.041239	0.417962
GABARAPL1	3788.28	-0.134743	0.0412531	0.417962
RBL1	334.757	0.141366	0.0412034	0.417962
RNASET2	5265.39	0.234703	0.0412135	0.417962
COX5A	2880.93	0.189683	0.0413108	0.418328
CCDC22	813.877	0.0856356	0.0413362	0.418367
AGAP1	1504.73	-0.210311	0.0414587	0.41866
CX3CL1	926.574	-0.308134	0.0415999	0.41866
DCK	1534.15	0.122725	0.0417689	0.41866
DENND1B	698.453	0.133924	0.0415166	0.41866
DHODH	245.809	-0.117945	0.0416604	0.41866
DYRK4	435.314	0.197062	0.041414	0.41866
GDPGP1	157.028	0.172326	0.0416717	0.41866
LGALS9B	4.07419	0.579698	0.0416095	0.41866
LYZ	55608.9	0.361308	0.0417202	0.41866
PELP1	1679.07	-0.106792	0.0416297	0.41866
RASGEF1B	1386.69	0.235371	0.0415347	0.41866
RBMS3	1786.37	-0.245283	0.0416198	0.41866
SLC1A5	2941.09	-0.168373	0.0414911	0.41866
SNAPC1	467.383	-0.11056	0.0417753	0.41866
TBC1D16	3889.8	-0.177091	0.0417477	0.41866
TIFA	674.046	0.172663	0.0417629	0.41866
TSPAN33	1509.14	0.252419	0.041619	0.41866
WNT9B	29.2065	-0.278729	0.0416479	0.41866
XCL2	39.9325	0.493331	0.0416886	0.41866
GPR132	501.056	0.284196	0.0418958	0.41911
LDLRAD3	709.554	-0.149062	0.0419208	0.41911
RNF213	7004.22	0.202703	0.0418964	0.41911
TENT5B	389.157	-0.480309	0.0419283	0.41911
ZNF680	265.223	-0.112327	0.041905	0.41911
ARHGEF10	1527.42	-0.161958	0.0420633	0.419311
BOLA2B	599.689	0.236635	0.0420782	0.419311
COLGALT2	528.861	-0.414506	0.0420233	0.419311
HMGN1	4524.25	0.154923	0.0420781	0.419311
OTULIN	864.526	0.118025	0.0420611	0.419311
SLC25A37	4981.43	-0.468334	0.0419885	0.419311
ADIRF	8682.49	-0.362203	0.0422111	0.419394
BMP6	1054.46	-0.270541	0.0422339	0.419394
C1orf21	2827.87	-0.219207	0.0422168	0.419394
ELANE	98.1753	-0.341085	0.0422175	0.419394
SEC61G	2454.49	0.205766	0.0421303	0.419394
TJP1	2293.72	-0.172479	0.0422379	0.419394
ZNF664	3054.77	-0.132796	0.0422001	0.419394
CAMK2N2	15.6063	0.323354	0.0422966	0.419762
ARPC1B	20135.8	0.186831	0.0426199	0.419807
BAG5	2002	-0.103668	0.0426147	0.419807
BBS10	649.19	-0.120821	0.0425895	0.419807
CCDC86	808.569	-0.0894591	0.0426848	0.419807
CNTD1	30.5627	0.218631	0.0425558	0.419807
DNAJC4	1211	0.147313	0.0424514	0.419807
FKBP8	15294.5	-0.142993	0.0426716	0.419807
FOPNL	1060.94	-0.0912349	0.04263	0.419807
INAVA	42.5664	-0.530392	0.0423254	0.419807
MAB21L1	121.92	-0.338098	0.0425505	0.419807
MAGI1	996.41	-0.216965	0.0425022	0.419807
MIF	9067.42	0.234699	0.0423787	0.419807
PA2G4	4746.67	-0.0771403	0.0425667	0.419807
PARVG	1404.69	0.290329	0.0424489	0.419807
PILRA	1385.99	0.309108	0.042502	0.419807
RBM27	1478.39	-0.0981449	0.0424353	0.419807
TLN2	1348.53	-0.271291	0.0425564	0.419807
ZNF706	2463.13	0.147767	0.0426908	0.419807
MAP1S	2222.99	0.146349	0.0427177	0.419859
GPSM3	2918.91	0.265948	0.0427612	0.420074
FARSB	1114.65	-0.077076	0.0428263	0.4205
EPC2	1226.21	-0.0765781	0.0430393	0.421951
PLD4	239.683	0.363867	0.0430065	0.421951
SLC25A24	2305.07	0.127752	0.0430361	0.421951
SUSD2	762.558	-0.279622	0.0430647	0.421986
PPIP5K2	1278.65	0.108072	0.0431097	0.422213
CDCA5	203.002	0.288988	0.0431694	0.422585
BAK1	1252.15	0.168641	0.0431988	0.422644
CD226	562.013	0.325725	0.0434598	0.422644
DNAJB2	2696.76	-0.136481	0.0435357	0.422644
HAO1	1.67173	0.746802	0.0435044	0.422644
HLA-DRB1	47524	0.318185	0.0434701	0.422644
HSPB6	5444.51	-0.398119	0.0435027	0.422644
IGFLR1	931.873	0.309839	0.0435155	0.422644
PCK2	1638.45	0.149871	0.0434206	0.422644
PDCD1LG2	840.119	0.262918	0.0434986	0.422644
PNPLA1	31.9736	-0.683007	0.0432827	0.422644
PTPRU	550.687	-0.248171	0.0433896	0.422644
RCBTB2	1055.04	0.116803	0.0435665	0.422644
SLC29A3	1006.57	0.223373	0.0435678	0.422644
SURF6	1415.92	-0.10203	0.04352	0.422644
TESC	454.661	-0.279697	0.0434469	0.422644
TRIM75P	0.857063	0.704057	0.0435242	0.422644
TXNL4A	2497.1	0.170157	0.0435045	0.422644
WNT11	499.811	-0.388514	0.043321	0.422644
[truncated: 214 more rows]

## Sheet: Figure 2b - Responders_Pathways
Term	Overlap	P.value	Adjusted.P.value	Odds.Ratio	Combined.Score	Genes
RUNX1 Regulates Transcription Of Genes Involved In BCR Signaling R-HSA-8939245	2/6	0	0.001	554.89	6193.21	BLK;PAX5
Antigen Activates B Cell Receptor Leading To Second Messenger Generation R-HSA-983695	2/31	0	0.011	76.44	591.81	BLK;CD22
Integrin Cell Surface Interactions R-HSA-216083	2/66	0.002	0.026	34.58	215.56	IBSP;ITGB7
Immune System R-HSA-168256	7/1943	0.002	0.026	5.02	31.18	BLK;MMP12;CLEC5A;ITGB7;TNFRSF13C;CD22;IL9R
Extracellular Matrix Organization R-HSA-1474244	3/291	0.003	0.03	12.07	70.53	MMP12;IBSP;ITGB7
Signaling By B Cell Receptor (BCR) R-HSA-983705	2/109	0.005	0.043	20.64	108.35	BLK;CD22
CD22 Mediated BCR Regulation R-HSA-5690714	1/6	0.006	0.043	210.26	1076.21	CD22
Immunoregulatory Interactions Between A Lymphoid And A non-Lymphoid Cell R-HSA-198933	2/123	0.007	0.043	18.24	91.47	ITGB7;CD22
Interleukin-9 Signaling R-HSA-8985947	1/9	0.009	0.052	131.39	619.44	IL9R
Physiological Factors R-HSA-5578768	1/14	0.014	0.071	80.84	345.57	MMP12
TNF Receptor Superfamily (TNFSF) Members Mediating Non-Canonical NF-kB Pathway R-HSA-5676594	1/17	0.017	0.071	65.67	268.08	TNFRSF13C
Transcriptional Regulation By RUNX1 R-HSA-8878171	2/204	0.017	0.071	10.88	44.05	BLK;PAX5
Metabolism Of Angiotensinogen To Angiotensins R-HSA-2022377	1/18	0.018	0.071	61.8	248.79	MMP12
Gluconeogenesis R-HSA-70263	1/32	0.032	0.112	33.87	117.08	FBP1
Adaptive Immune System R-HSA-1280218	3/733	0.035	0.112	4.65	15.58	BLK;ITGB7;CD22
Class C/3 (Metabotropic Glutamate/Pheromone Receptors) R-HSA-420499	1/40	0.039	0.112	26.91	87.12	GRM1
Collagen Degradation R-HSA-1442490	1/40	0.039	0.112	26.91	87.12	MMP12
Sensory Perception Of Sweet, Bitter, And Umami (Glutamate) Taste R-HSA-9717207	1/41	0.04	0.112	26.24	84.3	GRM1
DAP12 Interactions R-HSA-2172127	1/43	0.042	0.112	24.98	79.11	CLEC5A
Interleukin-2 Family Signaling R-HSA-451927	1/44	0.043	0.112	24.4	76.72	IL9R
Sensory Perception Of Taste R-HSA-9717189	1/47	0.046	0.114	22.81	70.23	GRM1

## Sheet: Figure 2b - NonResponders_Pathw
Term	Overlap	P.value	Adjusted.P.value	Odds.Ratio	Combined.Score	Genes
Erythrocytes Take Up Oxygen And Release Carbon Dioxide R-HSA-1247673	2/7	0	0.02	109.15	889.91	CA1;SLC4A1
Fatty acyl-CoA Biosynthesis R-HSA-75105	3/37	0	0.02	24.38	193.35	SCD;FASN;ELOVL6
NR1H2 And NR1H3 Regulate Gene Expression Linked To Lipogenesis R-HSA-9029558	2/9	0	0.02	77.96	593.95	SCD;FASN
Activation Of Gene Expression By SREBF (SREBP) R-HSA-2426168	3/42	0.001	0.02	21.25	160.51	SCD;FASN;ELOVL6
Post-translational Protein Phosphorylation R-HSA-8957275	4/106	0.001	0.021	10.95	79.88	IGFBP1;TF;PENK;MSLN
Erythrocytes Take Up Carbon Dioxide And Release Oxygen R-HSA-1237044	2/11	0.001	0.021	60.63	436.51	CA1;SLC4A1
Regulation Of Cholesterol Biosynthesis By SREBP (SREBF) R-HSA-1655829	3/55	0.001	0.026	15.92	107.7	SCD;FASN;ELOVL6
Regulation Of IGF Transport And Uptake By IGFBPs R-HSA-381426	4/123	0.001	0.026	9.38	63.2	IGFBP1;TF;PENK;MSLN
Fatty Acid Metabolism R-HSA-8978868	4/173	0.004	0.083	6.59	36.24	SCD;FASN;CYP4B1;ELOVL6
Transferrin Endocytosis And Recycling R-HSA-917977	2/31	0.006	0.112	18.8	96.12	TF;ATP6V1C2
TP53 Regulates Transcription Of Cell Death Genes R-HSA-5633008	2/44	0.012	0.19	12.97	57.52	MPZ;FASN
NR1H2 And NR1H3-mediated Signaling R-HSA-9024446	2/46	0.013	0.193	12.38	53.85	SCD;FASN
Nervous System Development R-HSA-9675108	6/545	0.016	0.221	3.13	12.85	MPZ;SCN7A;MYH11;MMP9;CACNA1H;RAP1GAP
FasL/ CD95L Signaling R-HSA-75157	1/5	0.019	0.221	67.3	268.12	FASN
Signal Transduction R-HSA-162582	16/2465	0.019	0.221	1.94	7.67	PPP1R14A;ADRA1B;MMP9;TF;XK;SCD;MPZ;FASN;CPAMD8;PENK;ITGA8;PROK2;SPRY2;MYH11;CKB;ATP6V1C2
Metabolism Of Steroids R-HSA-8957322	3/153	0.02	0.221	5.49	21.53	SCD;FASN;ELOVL6
Iron Uptake And Transport R-HSA-917937	2/59	0.021	0.221	9.55	37.04	TF;ATP6V1C2
Virus Assembly And Release R-HSA-168268	1/6	0.022	0.221	53.84	204.77	XK
Entry Of Influenza Virion Into Host Cell Via Endocytosis R-HSA-168275	1/6	0.022	0.221	53.84	204.77	XK
RHO GTPases Activate PKNs R-HSA-5625740	2/62	0.023	0.221	9.07	34.34	PPP1R14A;MYH11
Acyl Chain Remodeling Of DAG And TAG R-HSA-1482883	1/7	0.026	0.233	44.86	163.8	PNPLA3
ChREBP Activates Metabolic Gene Expression R-HSA-163765	1/7	0.026	0.233	44.86	163.8	FASN
Ion Channel Transport R-HSA-983712	3/175	0.028	0.239	4.79	17.09	PLN;SLC9B2;ATP6V1C2
GPCR Ligand Binding R-HSA-500792	5/458	0.029	0.239	3.07	10.9	XK;CPAMD8;PENK;PROK2;ADRA1B
Adrenoceptors R-HSA-390696	1/9	0.033	0.244	33.64	114.51	ADRA1B
Class A/1 (Rhodopsin-like Receptors) R-HSA-373076	4/327	0.034	0.244	3.42	11.51	XK;PENK;PROK2;ADRA1B
Bicarbonate Transporters R-HSA-425381	1/10	0.037	0.244	29.9	98.68	SLC4A1
Creatine Metabolism R-HSA-71288	1/10	0.037	0.244	29.9	98.68	CKB
Peptide Ligand-Binding Receptors R-HSA-375276	3/196	0.037	0.244	4.26	14	XK;PENK;PROK2
CASP8 Activity Is Inhibited R-HSA-5218900	1/11	0.04	0.244	26.91	86.3	FASN
Dimerization Of Procaspase-8 R-HSA-69416	1/11	0.04	0.244	26.91	86.3	FASN
Ethanol Oxidation R-HSA-71384	1/11	0.04	0.244	26.91	86.3	ACSS2
TP53 Regulates Transcription Of Death Receptors And Ligands R-HSA-6803211	1/12	0.044	0.244	24.46	76.36	FASN
Reversible Hydration Of Carbon Dioxide R-HSA-1475029	1/12	0.044	0.244	24.46	76.36	CA1
Miscellaneous Substrates R-HSA-211958	1/12	0.044	0.244	24.46	76.36	CYP4B1
Eicosanoids R-HSA-211979	1/12	0.044	0.244	24.46	76.36	CYP4B1
Collagen Formation R-HSA-1474290	2/90	0.045	0.244	6.18	19.16	COL4A6;MMP9
Axon Guidance R-HSA-422475	5/519	0.045	0.244	2.7	8.35	SCN7A;MYH11;MMP9;CACNA1H;RAP1GAP
EPH-Ephrin Signaling R-HSA-2682334	2/91	0.046	0.244	6.11	18.82	MYH11;MMP9
Post-translational Modification: Synthesis Of GPI-anchored Proteins R-HSA-163125	2/92	0.047	0.244	6.04	18.49	LYPD2;MSLN
Transport Of Small Molecules R-HSA-382551	6/706	0.049	0.248	2.39	7.2	CA1;TF;PLN;SLC4A1;SLC9B2;ATP6V1C2
