# Supplementary material for: Deep molecular profiling of synovial biopsies in the STRAP trial identifies signatures predictive of treatment response to biologic therapies in rheumatoid arthritis
Source: Nat Commun. 2025 Jul 2;16:5374. doi: 10.1038/s41467-025-60987-9 (PMC12223067; doi:10.1038/s41467-025-60987-9)
Supplement: Supplementary file 6 — Supplementary Data 4 [file 41467_2025_60987_MOESM6_ESM.xlsx]

## Sheet: Figure 4c - STRAP_pathways_1
Term	Overlap	P.value	Adjusted.P.value	Odds.Ratio	Combined.Score	Genes
Regulation Of Expression Of SLITs And ROBOs	111/167	0	0	43.1	10313.9	RPL4;RPL5;RPL30;RPL3;RPL32;RPL31;RPL34;RPL10A;RPL8;RPL9;RPL6;RPL7;PSMD8;RPS15;RPS14;RPS17;PSMD7;RPS16;PSMD4;RPL18A;RPS19;RPL36AL;PSMD3;RPL36;RPL35;RPL38;RPL37;RPS11;RPL39;RPS10;RPS13;RPS12;RPS9;RPL21;RPS7;RPS8;RPL23;RPS5;RPL22;RPS6;RPSA;RBX1;PSME1;RPL27;RPL26;RPL29;RPL28;UBA52;RBM8A;PSMD13;UBB;UBC;PSMF1;RPL41;SEM1;RPS25;RPS28;RPS27;RPS29;RPL27A;RNPS1;RPS20;RPS21;RSL24D1;RPS24;RPS23;RPLP1;RPLP0;RP…
L13a-mediated Translational Silencing Of Ceruloplasmin Expression	92/108	0	0	122.62	29312.7	EIF4A2;RPL4;RPL5;RPL30;RPL3;RPL32;RPL31;RPL34;RPLP1;RPLP0;RPL10A;RPL8;RPL9;RPL6;RPL7;RPS15;RPS4X;RPS14;RPL7A;RPS17;RPS16;RPL18A;RPS19;RPL36AL;RPL36;RPL35;RPLP2;RPL38;RPL37;RPS11;RPL39;RPS10;RPS13;RPS12;RPS9;RPL21;RPS7;EIF1AX;RPS8;RPL23;RPS5;RPL22;RPS6;RPL13A;RPSA;RPS3A;RPL37A;RPL27;RPL26;RPL29;RPL28;UBA52;RPL12;RPL11;RPL36A;RPS27L;RPS15A;RPL14;RPS3;RPL15;RPS2;RPL18;RPS27A;EIF4B;RPL19;RPL41;RPL35A…
GTP Hydrolysis And Joining Of 60S Ribosomal Subunit	92/109	0	0	115.4	27377.8	EIF4A2;RPL4;RPL5;RPL30;RPL3;RPL32;RPL31;RPL34;RPLP1;RPLP0;RPL10A;RPL8;RPL9;RPL6;RPL7;RPS15;RPS4X;RPS14;RPL7A;RPS17;RPS16;RPL18A;RPS19;RPL36AL;RPL36;RPL35;RPLP2;RPL38;RPL37;RPS11;RPL39;RPS10;RPS13;RPS12;RPS9;RPL21;RPS7;EIF1AX;RPS8;RPL23;RPS5;RPL22;RPS6;RPL13A;RPSA;RPS3A;RPL37A;RPL27;RPL26;RPL29;RPL28;UBA52;RPL12;RPL11;RPL36A;RPS27L;RPS15A;RPL14;RPS3;RPL15;RPS2;RPL18;RPS27A;EIF4B;RPL19;RPL41;RPL35A…
Formation Of A Pool Of Free 40S Subunits	87/98	0	0	167.77	39263.2	RPL4;RPL5;RPL30;RPL3;RPL32;RPL31;RPL34;RPLP1;RPLP0;RPL10A;RPL8;RPL9;RPL6;RPL7;RPS15;RPS4X;RPS14;RPL7A;RPS17;RPS16;RPL18A;RPS19;RPL36AL;RPL36;RPL35;RPLP2;RPL38;RPL37;RPS11;RPL39;RPS10;RPS13;RPS12;RPS9;RPL21;RPS7;EIF1AX;RPS8;RPL23;RPS5;RPL22;RPS6;RPL13A;RPSA;RPS3A;RPL37A;RPL27;RPL26;RPL29;RPL28;UBA52;RPL12;RPL11;RPL36A;RPS27L;RPS15A;RPL14;RPS3;RPL15;RPS2;RPL18;RPS27A;RPL19;RPL41;RPL35A;RPL23A;RPS25…
Cap-dependent Translation Initiation	92/116	0	0	81.71	18446	EIF4A2;RPL4;RPL5;RPL30;RPL3;RPL32;RPL31;RPL34;RPLP1;RPLP0;RPL10A;RPL8;RPL9;RPL6;RPL7;RPS15;RPS4X;RPS14;RPL7A;RPS17;RPS16;RPL18A;RPS19;RPL36AL;RPL36;RPL35;RPLP2;RPL38;RPL37;RPS11;RPL39;RPS10;RPS13;RPS12;RPS9;RPL21;RPS7;EIF1AX;RPS8;RPL23;RPS5;RPL22;RPS6;RPL13A;RPSA;RPS3A;RPL37A;RPL27;RPL26;RPL29;RPL28;UBA52;RPL12;RPL11;RPL36A;RPS27L;RPS15A;RPL14;RPS3;RPL15;RPS2;RPL18;RPS27A;EIF4B;RPL19;RPL41;RPL35A…
Eukaryotic Translation Elongation	81/90	0	0	189.66	41805	RPL4;RPL5;RPL30;RPL3;RPL32;RPL31;RPL34;RPLP1;RPLP0;RPL10A;RPL8;RPL9;RPL6;RPL7;EEF1B2;RPS15;RPS4X;RPL7A;RPS14;RPS17;RPS16;RPL18A;RPS19;RPL36AL;RPL36;RPL35;RPLP2;RPL38;RPL37;RPS11;RPL39;RPS10;RPS13;RPS12;RPS9;RPL21;RPS7;RPS8;RPL23;RPS5;RPL22;RPS6;RPL13A;RPS3A;RPSA;EEF1A1;EEF1G;EEF1D;RPL37A;RPL27;RPL26;RPL29;RPL28;UBA52;RPL12;RPL11;RPL36A;RPS27L;RPS15A;RPL14;RPS3;RPL15;RPS2;RPL18;RPS27A;RPL19;RPL41;…
Peptide Chain Elongation	78/86	0	0	204.79	43761.6	RPL4;RPL5;RPL30;RPL3;RPL32;RPL31;RPL34;RPLP1;RPLP0;RPL10A;RPL8;RPL9;RPL6;RPL7;RPS15;RPS4X;RPL7A;RPS14;RPS17;RPS16;RPL18A;RPS19;RPL36AL;RPL36;RPL35;RPLP2;RPL38;RPL37;RPS11;RPL39;RPS10;RPS13;RPS12;RPS9;RPL21;RPS7;RPS8;RPL23;RPS5;RPL22;RPS6;RPL13A;RPS3A;RPSA;EEF1A1;RPL37A;RPL27;RPL26;RPL29;RPL28;UBA52;RPL12;RPL11;RPL36A;RPS27L;RPS15A;RPL14;RPS3;RPL15;RPS2;RPL18;RPS27A;RPL19;RPL41;RPL35A;RPL23A;EEF2;…
Signaling By ROBO Receptors	114/209	0	0	26.13	5568.03	RPL4;RPL5;RPL30;RPL3;RPL32;RPL31;RPL34;RPL8;RPL10A;RPL9;RPL6;RPL7;PSMD8;RPS15;RPS14;RPS17;PSMD7;RPS16;PSMD4;RPL18A;RPS19;RPL36AL;PSMD3;RPL36;RPL35;RPL38;RPL37;RPS11;RPL39;RPS10;RPS13;RPS12;RPS9;RPL21;RPS7;RPS8;RPL23;RPS5;RPL22;RPS6;RPSA;RBX1;PSME1;RPL27;RPL26;RPL29;RPL28;UBA52;RBM8A;PSMD13;UBB;UBC;PSMF1;RPL41;SEM1;RPS25;RPS28;RPS27;RPS29;RPL27A;RNPS1;RPS20;RPS21;RSL24D1;RPS24;RPS23;RPLP1;RPLP0;RP…
Eukaryotic Translation Termination	78/90	0	0	136.5	28026.2	RPL4;RPL5;RPL30;RPL3;RPL32;RPL31;RPL34;RPLP1;RPLP0;RPL10A;RPL8;RPL9;RPL6;RPL7;RPS15;RPS4X;RPL7A;RPS14;TRMT112;RPS17;RPS16;RPL18A;RPS19;RPL36AL;RPL36;RPL35;RPLP2;RPL38;RPL37;RPS11;RPL39;RPS10;RPS13;RPS12;RPS9;RPL21;RPS7;RPS8;RPL23;RPS5;RPL22;RPS6;RPL13A;RPS3A;RPSA;RPL37A;ETF1;RPL27;RPL26;RPL29;RPL28;UBA52;RPL12;RPL11;RPL36A;RPS27L;RPS15A;RPL14;RPS3;RPL15;RPS2;RPL18;RPS27A;RPL19;RPL41;RPL35A;RPL23A…
SRP-dependent Cotranslational Protein Targeting To Membrane	84/108	0	0	73.94	14999.6	RPL4;RPL5;RPL30;RPL3;RPL32;RPL31;RPL34;RPLP1;RPLP0;RPL10A;RPL8;SRP14;RPL9;RPL6;RPL7;RPS15;RPS4X;RPS14;RPL7A;RPS17;RPS16;RPL18A;RPS19;RPL36AL;SEC61G;RPL36;RPL35;RPLP2;RPL38;RPL37;SEC61B;RPS11;RPL39;RPS10;RPS13;RPS12;RPS9;RPL21;RPS7;RPS8;RPL23;RPS5;SSR2;RPL22;RPS6;RPL13A;RPSA;RPS3A;RPL37A;RPL27;RPL26;RPL29;RPL28;UBA52;RPL12;RPL11;RPL36A;RPS27L;RPS15A;SRP72;RPL14;RPS3;RPL15;RPS2;RPL18;RPS27A;SEC11A;…
Nonsense Mediated Decay (NMD) Independent Of Exon Junction Complex (EJC)	78/92	0	0	116.99	23582.7	RPL4;RPL5;RPL30;RPL3;RPL32;RPL31;RPL34;RPLP1;RPLP0;RPL10A;RPL8;RPL9;RPL6;RPL7;RPS15;RPS4X;RPL7A;RPS14;RPS17;RPS16;RPL18A;RPS19;RPL36AL;RPL36;RPL35;RPLP2;RPL38;RPL37;RPS11;RPL39;RPS10;RPS13;RPS12;RPS9;RPL21;RPS7;NCBP2;RPS8;RPL23;RPS5;RPL22;RPS6;RPL13A;RPS3A;RPSA;RPL37A;ETF1;RPL27;RPL26;RPL29;RPL28;UBA52;RPL12;RPL11;RPL36A;RPS27L;RPS15A;RPL14;RPS3;RPL15;RPS2;RPL18;RPS27A;RPL19;RPL41;RPL35A;RPL23A;R…
Cellular Responses To Stimuli	192/736	0	0	8.24	1655.82	RPL4;RPL5;RPL30;RPL3;RPL32;RPL31;RPL34;UBE2D2;UBE2D3;KEAP1;MT1X;RPL8;RPL10A;COX6A1;RPL9;RPL6;RPL7;TXN2;PSMD8;RPS15;RPS14;RPS17;PSMD7;RPS16;PSMD4;RPL18A;RPS19;RPL36AL;PSMD3;RPL36;AKT1;RPL35;RPL38;RPL37;ATP6V1E1;RPS11;RPL39;RPS10;RPS13;RPS12;SKP1;MAP2K3;RPS9;ATP6V1G1;ATP6V0E1;RPL21;RPS7;RPS8;RPL23;RPS5;RPL22;RPS6;TINF2;UBE2E1;TALDO1;RPSA;RBX1;COX6B1;EEF1A1;COX7A2L;RRAGA;CSNK2B;PSME1;RPL27;ANAPC5;RP…
Response Of EIF2AK4 (GCN2) To Amino Acid Deficiency	80/98	0	0	93.51	18753.6	RPL4;RPL5;RPL30;RPL3;RPL32;RPL31;RPL34;RPLP1;RPLP0;RPL10A;RPL8;RPL9;RPL6;RPL7;RPS15;RPS4X;RPS14;RPL7A;RPS17;RPS16;RPL18A;RPS19;RPL36AL;RPL36;RPL35;RPLP2;RPL38;RPL37;RPS11;RPL39;RPS10;RPS13;RPS12;RPS9;RPL21;RPS7;RPS8;RPL23;RPS5;RPL22;RPS6;RPL13A;RPSA;RPS3A;RPL37A;RPL27;RPL26;RPL29;RPL28;UBA52;ATF4;RPL12;RPL11;RPL36A;RPS27L;RPS15A;RPL14;RPS3;RPL15;RPS2;RPL18;RPS27A;RPL19;RPL41;RPL35A;RPL23A;EIF2S2;…
Selenocysteine Synthesis	77/90	0	0	124.24	24908.2	RPL4;RPL5;RPL30;RPL3;RPL32;RPL31;RPL34;RPLP1;RPLP0;RPL10A;RPL8;RPL9;RPL6;RPL7;RPS15;RPS4X;RPL7A;RPS14;RPS17;RPS16;RPL18A;RPS19;RPL36AL;RPL36;RPL35;RPLP2;RPL38;RPL37;RPS11;RPL39;RPS10;SEPHS2;RPS13;RPS12;RPS9;RPL21;RPS7;RPS8;RPL23;RPS5;RPL22;RPS6;RPL13A;RPS3A;RPSA;RPL37A;RPL27;RPL26;RPL29;RPL28;UBA52;RPL12;RPL11;RPL36A;RPS27L;RPS15A;RPL14;RPS3;RPL15;RPS2;RPL18;RPS27A;RPL19;RPL41;RPL35A;RPL23A;RPS25…
Viral mRNA Translation	77/90	0	0	124.24	24908.2	RPL4;RPL5;RPL30;RPL3;RPL32;RPL31;RPL34;RPLP1;RPLP0;RPL10A;RPL8;RPL9;RPL6;RPL7;RPS15;RPS4X;RPL7A;RPS14;RPS17;RPS16;RPL18A;RPS19;RPL36AL;RPL36;RPL35;RPLP2;RPL38;RPL37;RPS11;RPL39;RPS10;RPS13;RPS12;RPS9;RPL21;RPS7;RPS8;RPL23;RPS5;RPL22;RPS6;RPL13A;RPS3A;RPSA;RPL37A;RPL27;RPL26;RPL29;RPL28;UBA52;RPL12;RPL11;RPL36A;RPS27L;RPS15A;RPL14;RPS3;RPL15;RPS2;RPL18;RPS27A;RPL19;RPL41;RPL35A;RPL23A;RPS25;RPS28;…
Cellular Responses To Stress	189/722	0	0	8.25	1636.13	RPL4;RPL5;RPL30;RPL3;RPL32;RPL31;RPL34;UBE2D2;UBE2D3;KEAP1;RPL8;RPL10A;COX6A1;RPL9;RPL6;RPL7;TXN2;PSMD8;RPS15;RPS14;RPS17;PSMD7;RPS16;PSMD4;RPL18A;RPS19;RPL36AL;PSMD3;RPL36;AKT1;RPL35;RPL38;RPL37;ATP6V1E1;RPS11;RPL39;RPS10;RPS13;RPS12;SKP1;MAP2K3;RPS9;ATP6V1G1;ATP6V0E1;RPL21;RPS7;RPS8;RPL23;RPS5;RPL22;RPS6;TINF2;UBE2E1;TALDO1;RPSA;RBX1;COX6B1;EEF1A1;COX7A2L;RRAGA;CSNK2B;PSME1;RPL27;ANAPC5;RPL26;R…
Nonsense Mediated Decay (NMD) Enhanced By Exon Junction Complex (EJC)	83/112	0	0	60.38	11666.3	RPL4;RPL5;RPL30;RPL3;RPL32;RPL31;RPL34;RPLP1;RPLP0;RPL10A;RPL8;RPL9;RPL6;RPL7;RPS15;RPS4X;RPS14;RPL7A;RPS17;RPS16;RPL18A;RPS19;PPP2R1A;RPL36AL;RPL36;RPL35;RPLP2;RPL38;RPL37;RPS11;RPL39;RPS10;RPS13;RPS12;RPS9;RPL21;RPS7;RPS8;NCBP2;RPL23;RPS5;RPL22;RPS6;RPL13A;RPSA;RPS3A;RPL37A;RPL27;ETF1;RPL26;RPL29;RPL28;UBA52;RBM8A;RPL12;RPL11;RPL36A;RPS27L;PPP2CA;RPS15A;RPL14;RPS3;RPL15;RPS2;RPL18;RPS27A;RPL19;…
Selenoamino Acid Metabolism	80/114	0	0	49.46	8843.66	RPL4;RPL5;RPL30;RPL3;RPL32;RPL31;RPL34;RPLP1;RPLP0;HNMT;RPL10A;RPL8;RPL9;RPL6;RPL7;RPS15;RPS4X;RPS14;RPL7A;RPS17;RPS16;RPL18A;RPS19;RPL36AL;RPL36;RPL35;RPLP2;RPL38;RPL37;RPS11;RPL39;RPS10;SEPHS2;RPS13;RPS12;RPS9;RPL21;RPS7;RPS8;RPL23;RPS5;RPL22;RPS6;RPL13A;RPSA;RPS3A;RPL37A;RPL27;RPL26;RPL29;RPL28;UBA52;NNMT;AHCY;RPL12;RPL11;RPL36A;RPS27L;RPS15A;RPL14;RPS3;RPL15;RPS2;RPL18;RPS27A;RPL19;RPL41;RPL3…
Cellular Response To Starvation	90/153	0	0	30.32	5370.25	RPL4;RPL5;RPL30;RPL3;RPL32;RPL31;RPL34;RPLP1;RPLP0;RPL10A;RPL8;RPL9;RPL6;RPL7;RPS15;RPS4X;RPS14;RPL7A;RPS17;RPS16;RPL18A;RPS19;RPL36AL;RPL36;RPL35;RPLP2;RPL38;RPL37;ATP6V1E1;RPS11;RPL39;RPS10;RPS13;RPS12;ATP6V1G1;RPS9;SEC13;ATP6V0E1;RPL21;RPS7;RPS8;RPL23;RPS5;RPL22;RPS6;RPL13A;RPSA;RPS3A;RRAGA;RPL37A;RPL27;RPL26;RPL29;RPL28;UBA52;ATF4;RPL12;RPL11;RPL36A;RPS27L;RPS15A;RPL14;RPS3;RPL15;RPS2;RPL18;R…
Translation	114/281	0	0	14.81	2527.43	EIF4A2;RPL4;RPL5;RPL30;RPL3;RPL32;RPL31;RPL34;RPL8;RPL10A;SRP14;RPL9;RPL6;RPL7;RPS15;EEF1B2;RPS14;RPS17;RPS16;RPL18A;RPS19;RPL36AL;RPL36;RPL35;RPL38;RPL37;RPS11;RPL39;RPS10;RPS13;RPS12;RPS9;RPL21;RPS7;EIF1AX;RPS8;RPL23;RPS5;RPL22;RPS6;RPSA;TUFM;EEF1A1;OXA1L;PPA1;RPL27;RPL26;AURKAIP1;RPL29;RPL28;UBA52;MRPL20;RPL41;EEF2;EIF2S2;EIF2S1;RPS25;RPS28;RPS27;EIF2S3;RPS29;RPL27A;RPS20;RPS21;RSL24D1;RPS24;R…
Influenza Infection	86/157	0	0	25.58	4110.07	RPL4;RPL5;RPL30;RPL3;RPL32;RPL31;RPL34;RPLP1;RPLP0;CLTA;RPL10A;RPL8;RPL9;RPL6;RPL7;RPS15;RPS4X;RPS14;RPL7A;RPS17;RPS16;RPL18A;RPS19;RPL36AL;RPL36;RPL35;RPLP2;RPL38;RPL37;RPS11;RPL39;RPS10;RPS13;RPS12;RPS9;SEC13;RPL21;RPS7;RPS8;RPL23;RPS5;RPL22;RPS6;RPL13A;RPSA;RPS3A;GTF2F1;RPL37A;RPL27;RPL26;RPL29;RPL28;UBA52;SLC25A6;RPL12;RPL11;RPL36A;RPS27L;RPS15A;PABPN1;POLR2E;RPL14;RPS3;RPL15;RPS2;RPL18;RPS27…
Influenza Viral RNA Transcription And Replication	81/137	0	0	30.41	4860.38	RPL4;RPL5;RPL30;RPL3;RPL32;RPL31;RPL34;RPLP1;RPLP0;RPL10A;RPL8;RPL9;RPL6;RPL7;RPS15;RPS4X;RPS14;RPL7A;RPS17;RPS16;RPL18A;RPS19;RPL36AL;RPL36;RPL35;RPLP2;RPL38;RPL37;RPS11;RPL39;RPS10;RPS13;RPS12;RPS9;SEC13;RPL21;RPS7;RPS8;RPL23;RPS5;RPL22;RPS6;RPL13A;RPSA;RPS3A;GTF2F1;RPL37A;RPL27;RPL26;RPL29;RPL28;UBA52;RPL12;RPL11;RPL36A;RPS27L;RPS15A;POLR2E;RPL14;RPS3;RPL15;RPS2;RPL18;RPS27A;POLR2L;RPL19;RPL41…
Metabolism Of RNA	163/666	0	0	7.32	1161.59	RPL4;EIF4A2;RPL5;RPL30;RPL3;RPL32;RPL31;RPL34;RTCB;RPL8;RPL10A;RPL9;RPL6;RPL7;PSMD8;RPS15;RPS14;FBL;RPS17;PSMD7;RPS16;PSMD4;RPL18A;RPS19;SNRPD2;PPP2R1A;RPL36AL;PSMD3;RPL36;AKT1;RPL35;RPL38;RPL37;TXNL4A;RPS11;RPL39;RPS10;RPS13;RPS12;RPS9;SNRPN;RPL21;RPS7;RPS8;RPL23;RPS5;RPL22;RPS6;RPSA;GTF2F1;SRRM1;DDX39B;PSME1;NHP2;SRSF3;CD2BP2;RPL27;RPL26;SRSF5;RPL29;RPL28;UBA52;SRSF7;SNRPB;SRSF9;SET;RBM8A;PSMD1…
Infectious Disease	188/961	0	0	5.58	810.52	RPL4;RPL5;RPL30;RPL3;RPL32;RPL31;RPL34;KEAP1;RPL8;RPL10A;RPL9;ZDHHC3;RPL6;TXN2;RPL7;PSMD8;PYCARD;RPS15;RPS14;RPS17;PSMD7;RPS16;PSMD4;FNTA;SNRPD2;RPL18A;RPS19;RPL36AL;PSMD3;RPL36;AKT1;RPL35;BANF1;RPL38;RPL37;RPS11;RPL39;GOLGA7;RPS10;AP2M1;RPS13;RPS12;SKP1;MAP2K3;RPS9;MAP2K2;RPL21;RPS7;RPS8;RPL23;RPS5;RPL22;RPS6;RPSA;GTF2F1;RBX1;TUFM;PSME1;CHMP4B;RPL27;UBE2V1;RPL26;RPL29;PPIA;RPL28;UBA52;VPS28;ISCU…
Metabolism Of Amino Acids And Derivatives	116/364	0	0	10.13	1443.42	RPL4;RPL5;RPL30;RPL3;RPL32;RPL31;RPL34;RPL8;HNMT;RPL10A;RPL9;RPL6;RPL7;TXN2;PSMD8;RPS15;RPS14;RPS17;PSMD7;RPS16;PSMD4;RPL18A;RPS19;RPL36AL;PSMD3;RPL36;RPL35;RPL38;RPL37;RPS11;RPL39;RPS10;SEPHS2;RPS13;RPS12;RPS9;RPL21;RPS7;RPS8;RPL23;RPS5;RPL22;RPS6;RPSA;PSME1;SBDS;RPL27;RPL26;RPL29;RPL28;UBA52;NNMT;PSMD13;OAZ1;OAZ2;PSMF1;RPL41;SEM1;RPS25;GRHPR;RPS28;RPS27;ADI1;RPS29;RPL27A;RPS20;RPS21;RSL24D1;RPS…
Metabolism Of Proteins	260/1890	0	0	3.84	495.91	EIF4A2;RPL4;RPL5;RPL30;RPL3;RPL32;KDELR1;RPL31;RPL34;KEAP1;RPL8;RPL9;RPL6;UBE2L3;DCAF6;RPL7;PSMD8;RPS15;PCMT1;RPS14;RPS17;PSMD7;LGALS1;RPS16;PSMD4;RPL18A;RPS19;RPL36AL;PSMD3;RPL36;RPL35;RPL38;RPL37;RPS11;FBXO7;RPL39;RPS10;RPS13;SKP1;RPS12;WSB2;RPL21;RPL23;RPL22;RRAGA;PPA1;CSNK2B;PSME1;VDAC2;RPL27;VDAC1;RPL26;RPL29;AURKAIP1;UBA52;RPL28;SAR1B;CTBP1;COPS7A;SNX3;APH1A;MRPL20;GNG10;PSMF1;RPL41;GNG11;C…
Axon Guidance	130/519	0	0	7.3	936.87	RPL4;RPL5;RPL30;RPL3;RPL32;RPL31;RPL34;RPL8;RPL10A;RPL9;RPL6;RPL7;PSMD8;RPS15;RPS14;RPS17;PSMD7;RPS16;PSMD4;RPL18A;RPS19;RPL36AL;PSMD3;RPL36;RPL35;RPL38;RPL37;RPS11;RPL39;RPS10;AP2M1;RPS13;RPS12;RPS9;MAP2K2;RPL21;RPS7;RPS8;RPL23;RPS5;RPL22;RPS6;RPSA;RBX1;MYL6;CSNK2B;PSME1;RPL27;RPL26;RPL29;RPL28;UBA52;RBM8A;PSMD13;MYL12A;MYL12B;APH1A;RRAS;UBB;UBC;PSMF1;RPL41;SEM1;RPS25;RPS28;RPS27;ARPC2;RPS29;RPL…
rRNA Processing In Nucleus And Cytosol	81/189	0	0	15.72	1981.05	RPL4;RPL5;RPL30;RPL3;RPL32;RPL31;RPL34;RPLP1;RPLP0;RPL10A;RPL8;RPL9;RPL6;RPL7;RPS15;RPS4X;FBL;RPS14;RPL7A;TRMT112;RPS17;RPS16;RPL18A;RPS19;RPL36AL;RPL36;RPL35;RPLP2;RPL38;RPL37;BUD23;RPS11;RPL39;RPS10;RPS13;RPS12;RPS9;RPL21;RPS7;RPS8;RPL23;RPS5;RPL22;RPS6;RPL13A;RPSA;RPS3A;RPL37A;NHP2;RPL27;RPL26;RPL29;RPL28;UBA52;RPL12;RPL11;RPL36A;RPS27L;SNU13;RPS15A;RPL14;RPS3;RPL15;RPS2;RPL18;RPS27A;RPL19;RPL…
Major Pathway Of rRNA Processing In Nucleolus And Cytosol	79/179	0	0	16.53	2077.37	RPL4;RPL5;RPL30;RPL3;RPL32;RPL31;RPL34;RPLP1;RPLP0;RPL10A;RPL8;RPL9;RPL6;RPL7;RPS15;RPS4X;FBL;RPS14;RPL7A;RPS17;RPS16;RPL18A;RPS19;RPL36AL;RPL36;RPL35;RPLP2;RPL38;RPL37;BUD23;RPS11;RPL39;RPS10;RPS13;RPS12;RPS9;RPL21;RPS7;RPS8;RPL23;RPS5;RPL22;RPS6;RPL13A;RPSA;RPS3A;RPL37A;RPL27;RPL26;RPL29;RPL28;UBA52;RPL12;RPL11;RPL36A;RPS27L;SNU13;RPS15A;RPL14;RPS3;RPL15;RPS2;RPL18;RPS27A;RPL19;RPL41;RPL35A;RPL…
Metabolism	269/2049	0	0	3.65	454.85	RPL4;GLTP;RPL5;RPL30;RPL3;CCNI;RPL32;RPL31;RPL34;GDE1;RPL8;ENO3;RPL9;RPL6;RPL7;PSMD8;RPS15;RPS14;RPS17;PSMD7;RPS16;PSMD4;RPL18A;RPS19;RPL36AL;PPP2R1A;PSMD3;RPL36;AKT1;RPL35;RPL38;RPL37;RPS11;RPL39;RPS10;SEPHS2;RPS13;RPS12;GSTK1;RPL21;RPL23;RPL22;TALDO1;COX7A2L;PPA1;CSNK2B;PSME1;UQCRC1;VDAC2;SUCLG2;RPL27;VDAC1;UQCRC2;RPL26;RPL29;AURKAIP1;UBA52;RPL28;MMADHC;SAR1B;SHMT2;MGST3;OAZ1;OAZ2;ADH5;CIAO1;LD…
Nervous System Development	130/545	0	0	6.83	835.1	RPL4;RPL5;RPL30;RPL3;RPL32;RPL31;RPL34;RPL8;RPL10A;RPL9;RPL6;RPL7;PSMD8;RPS15;RPS14;RPS17;PSMD7;RPS16;PSMD4;RPL18A;RPS19;RPL36AL;PSMD3;RPL36;RPL35;RPL38;RPL37;RPS11;RPL39;RPS10;AP2M1;RPS13;RPS12;RPS9;MAP2K2;RPL21;RPS7;RPS8;RPL23;RPS5;RPL22;RPS6;RPSA;RBX1;MYL6;CSNK2B;PSME1;RPL27;RPL26;RPL29;RPL28;UBA52;RBM8A;PSMD13;MYL12A;MYL12B;APH1A;RRAS;UBB;UBC;PSMF1;RPL41;SEM1;RPS25;RPS28;RPS27;ARPC2;RPS29;RPL…
Formation Of Ternary Complex, And Subsequently, 43S Complex	45/50	0	0	182.42	22296.7	RPS27L;RPS15;RPS4X;RPS14;RPS17;RPS16;RPS15A;RPS19;RPS3;RPS2;RPS11;RPS27A;RPS10;RPS13;RPS12;RPS9;RPS7;EIF1AX;RPS8;RPS5;RPS6;RPS3A;RPSA;EIF2S2;EIF2S1;RPS25;EIF3M;RPS28;EIF2S3;RPS27;EIF3K;EIF3L;RPS29;EIF3I;EIF3J;EIF3G;EIF3H;EIF3E;RPS20;EIF3F;FAU;EIF3D;RPS21;RPS24;RPS23
rRNA Processing	81/199	0	0	14.38	1741.31	RPL4;RPL5;RPL30;RPL3;RPL32;RPL31;RPL34;RPLP1;RPLP0;RPL8;RPL10A;RPL9;RPL6;RPL7;RPS15;RPS4X;RPS14;TRMT112;FBL;RPL7A;RPS17;RPS16;RPL18A;RPS19;RPL36AL;RPL36;RPL35;RPLP2;RPL38;RPL37;BUD23;RPS11;RPL39;RPS10;RPS13;RPS12;RPS9;RPL21;RPS7;RPS8;RPL23;RPS5;RPL22;RPS6;RPL13A;RPSA;RPS3A;RPL37A;NHP2;RPL27;RPL26;RPL29;RPL28;UBA52;RPL12;RPL11;RPL36A;RPS27L;SNU13;RPS15A;RPL14;RPS3;RPL15;RPS2;RPL18;RPS27A;RPL19;RPL…
Ribosomal Scanning And Start Codon Recognition	47/57	0	0	95.44	11324.8	EIF4A2;RPS27L;RPS15;RPS4X;RPS14;RPS17;RPS16;RPS15A;RPS19;RPS3;RPS2;RPS11;RPS27A;RPS10;RPS13;EIF4B;RPS12;RPS9;RPS7;EIF1AX;RPS8;RPS5;RPS6;RPS3A;RPSA;EIF2S2;EIF2S1;RPS25;EIF3M;RPS28;EIF2S3;RPS27;EIF3K;EIF3L;RPS29;EIF3I;EIF3J;EIF3G;EIF3H;EIF3E;RPS20;EIF3F;FAU;EIF3D;RPS21;RPS24;RPS23
Translation Initiation Complex Formation	47/57	0	0	95.44	11324.8	EIF4A2;RPS27L;RPS15;RPS4X;RPS14;RPS17;RPS16;RPS15A;RPS19;RPS3;RPS2;RPS11;RPS27A;RPS10;RPS13;EIF4B;RPS12;RPS9;RPS7;EIF1AX;RPS8;RPS5;RPS6;RPS3A;RPSA;EIF2S2;EIF2S1;RPS25;EIF3M;RPS28;EIF2S3;RPS27;EIF3K;EIF3L;RPS29;EIF3I;EIF3J;EIF3G;EIF3H;EIF3E;RPS20;EIF3F;FAU;EIF3D;RPS21;RPS24;RPS23
mRNA Activation Upon Binding Of Cap-Binding Complex And eIFs, Subsequent Binding To 43S	47/58	0	0	86.76	10154.5	EIF4A2;RPS27L;RPS15;RPS4X;RPS14;RPS17;RPS16;RPS15A;RPS19;RPS3;RPS2;RPS11;RPS27A;RPS10;RPS13;EIF4B;RPS12;RPS9;RPS7;EIF1AX;RPS8;RPS5;RPS6;RPS3A;RPSA;EIF2S2;EIF2S1;RPS25;EIF3M;RPS28;EIF2S3;RPS27;EIF3K;EIF3L;RPS29;EIF3I;EIF3J;EIF3G;EIF3H;EIF3E;RPS20;EIF3F;FAU;EIF3D;RPS21;RPS24;RPS23
Respiratory Electron Transport, ATP Synthesis By Chemiosmotic Coupling, Heat Production By Uncoupling Proteins	55/112	0	0	19.71	1869.27	NDUFA13;CCNI;NDUFA11;COX4I1;NDUFA10;ETFA;ETFB;COX6A1;COX7C;COX8A;NDUFC2;SDHD;COX6B1;COX7A2L;NDUFS7;NDUFS6;NDUFS5;UQCRC1;NDUFS2;UQCRC2;NDUFB9;NDUFB8;NDUFB7;NDUFB10;UQCRB;NDUFB11;NDUFB5;NDUFB4;ATP5MC2;NDUFB2;ATP5MC3;UQCR11;COX5B;COX5A;UQCRH;ATP5F1A;ATP5F1B;NDUFV2;ATP5MG;NDUFV1;ATP5MF;ATP5PF;ATP5PD;NDUFA6;NDUFA5;ATP5PB;NDUFA1;ATP5F1C;COX6C;ATP5F1D;ATP5F1E;UQCRQ;ATP5PO;CYCS;NDUFAF3
Disease	221/1736	0	0	3.35	317.65	RPL4;RPL5;RPL30;RPL3;RPL32;RPL31;RPL34;ARAF;KEAP1;RPL8;RPL9;ZDHHC3;RPL6;RPL7;PSMD8;RPS15;RPS14;RPS17;PSMD7;RPS16;PSMD4;CAPNS1;SNRPD2;RPL18A;RPS19;RPL36AL;PPP2R1A;PSMD3;RPL36;AKT1;RPL35;RPL38;RPL37;RPS11;RPL39;RPS10;GOLGA7;RPS13;SKP1;RPS12;RPL21;RPL23;RPL22;TALDO1;CDC37;AKAP9;PSME1;RPL27;RPL26;RPL29;UBA52;RPL28;MMADHC;VPS28;ANAPC16;CTBP2;SAR1B;CTBP1;MAPKAP1;SUPT4H1;ANAPC11;APH1A;FXR1;PRDX2;GNG10;P…
Citric Acid (TCA) Cycle And Respiratory Electron Transport	62/163	0	0	12.61	1107.64	NDUFA13;CCNI;NDUFA11;COX4I1;NDUFA10;ETFA;ETFB;COX6A1;COX7C;COX8A;NDUFC2;SDHD;COX6B1;COX7A2L;NDUFS7;NDUFS6;NDUFS5;UQCRC1;SUCLG2;NDUFS2;VDAC1;UQCRC2;NDUFB9;NDUFB8;NDUFB7;NDUFB10;UQCRB;NDUFB11;NDUFB5;GLO1;NDUFB4;ATP5MC2;NDUFB2;ATP5MC3;UQCR11;COX5B;COX5A;UQCRH;LDHB;ATP5F1A;ATP5F1B;NDUFV2;ATP5MG;NDUFV1;ATP5MF;ATP5PF;ATP5PD;NDUFA6;NDUFA5;ATP5PB;MDH2;IDH2;NDUFA1;ATP5F1C;COX6C;ATP5F1D;ATP5F1E;UQCRQ;ATP5P…
Cellular Response To Chemical Stress	61/182	0	0	10.33	805.29	COX4I1;KEAP1;COX6A1;COX7C;TXN2;PSMD8;MAP1LC3B;PSMD7;PSMD4;PSMD3;AKT1;SKP1;COX8A;GPX3;TALDO1;COX6B1;RBX1;PSMA5;PSMA6;COX7A2L;PSMA3;PSMA4;PSMA1;PSMA2;CSNK2B;PSME1;BLVRB;TKT;SQSTM1;UBA52;BLVRA;ATF4;PSMD13;GSTP1;COX5B;COX5A;PSMA7;PRDX3;PSMB6;PRDX2;PSMB7;PRDX5;PSMB4;PSMB5;UBB;PSMB2;PSMB3;UBC;PSMB1;PSMF1;RPS27A;COX6C;SOD1;SEM1;PSMC5;PSMC3;PSMC4;PSMC1;PSMC2;CYCS;NFE2L2
SARS-CoV-2 Modulates Host Translation Machinery	33/47	0	0	47.15	3491.44	RPS27L;RPS15;RPS4X;RPS14;RPS17;RPS15A;RPS16;RPS19;SNRPD2;RPS3;RPS2;RPS11;RPS27A;RPS10;RPS13;RPS12;RPS9;RPS7;RPS8;RPS5;RPS6;RPS3A;RPSA;RPS25;RPS28;RPS27;RPS29;RPS20;FAU;RPS21;RPS24;RPS23;SNRPB
GSK3B And BTRC:CUL1-mediated-degradation Of NFE2L2	34/51	0	0	40.04	2941.88	PSMD13;PSMA7;PSMD8;PSMB6;PSMB7;PSMB4;PSMD7;PSMB5;PSMD4;PSMB2;UBB;PSMB3;PSMD3;PSMB1;UBC;PSMF1;RPS27A;SKP1;RBX1;PSMA5;SEM1;PSMA6;PSMA3;PSMC5;PSMA4;PSMA1;PSMC3;PSMA2;PSMC4;PSMC1;PSMC2;PSME1;UBA52;NFE2L2
Negative Regulation Of NOTCH4 Signaling	34/53	0	0	35.82	2560.56	PSMD13;PSMA7;PSMD8;PSMB6;PSMB7;PSMB4;PSMD7;PSMB5;PSMD4;PSMB2;UBB;PSMB3;PSMD3;PSMB1;UBC;AKT1;PSMF1;RPS27A;SKP1;RBX1;PSMA5;SEM1;PSMA6;PSMA3;PSMC5;PSMA4;PSMA1;PSMC3;PSMA2;PSMC4;PSMC1;PSMC2;PSME1;UBA52
Respiratory Electron Transport	42/90	0	0	17.64	1233.75	NDUFB9;NDUFA13;NDUFB8;NDUFB7;CCNI;NDUFA11;NDUFB10;UQCRB;NDUFB11;NDUFB5;COX4I1;NDUFB4;NDUFA10;NDUFB2;ETFA;UQCR11;ETFB;COX6A1;COX5B;COX7C;COX5A;UQCRH;NDUFV2;NDUFV1;COX8A;NDUFA6;NDUFA5;NDUFA1;NDUFC2;SDHD;COX6C;COX6B1;COX7A2L;NDUFS7;NDUFS6;UQCRQ;NDUFS5;UQCRC1;NDUFS2;CYCS;NDUFAF3;UQCRC2
Vif-mediated Degradation Of APOBEC3G	33/53	0	0	32.99	2241.95	PSMD13;PSMA7;PSMD8;PSMB6;PSMB7;PSMB4;PSMD7;PSMB5;PSMD4;PSMB2;UBB;PSMB3;PSMD3;PSMB1;UBC;ELOB;PSMF1;RPS27A;RBX1;PSMA5;SEM1;PSMA6;PSMA3;PSMC5;PSMA4;PSMA1;PSMC3;PSMA2;PSMC4;PSMC1;PSMC2;PSME1;UBA52
FBXL7 Down-Regulates AURKA During Mitotic Entry And In Early Mitosis	33/54	0	0	31.42	2106.88	PSMD13;PSMA7;PSMD8;PSMB6;PSMB7;PSMB4;PSMD7;PSMB5;PSMD4;PSMB2;UBB;PSMB3;PSMD3;PSMB1;UBC;PSMF1;RPS27A;SKP1;RBX1;PSMA5;SEM1;PSMA6;PSMA3;PSMC5;PSMA4;PSMA1;PSMC3;PSMA2;PSMC4;PSMC1;PSMC2;PSME1;UBA52
Autodegradation Of Cdh1 By Cdh1:APC/C	35/63	0	0	25.04	1661.93	ANAPC16;PSMD13;PSMA7;ANAPC11;PSMD8;PSMB6;PSMB7;PSMB4;PSMD7;PSMB5;PSMD4;PSMB2;UBB;PSMB3;PSMD3;PSMB1;UBC;PSMF1;RPS27A;UBE2E1;PSMA5;SEM1;PSMA6;PSMA3;PSMC5;PSMA4;PSMA1;PSMC3;PSMA2;PSMC4;PSMC1;PSMC2;PSME1;ANAPC5;UBA52
Ubiquitin-dependent Degradation Of Cyclin D	32/51	0	0	33.65	2230.21	PSMD13;PSMA7;PSMD8;PSMB6;PSMB7;PSMB4;PSMD7;PSMB5;PSMD4;PSMB2;UBB;PSMB3;PSMD3;PSMB1;UBC;PSMF1;RPS27A;PSMA5;SEM1;PSMA6;PSMA3;PSMC5;PSMA4;PSMA1;PSMC3;PSMA2;CDK4;PSMC4;PSMC1;PSMC2;PSME1;UBA52
Vpu Mediated Degradation Of CD4	32/51	0	0	33.65	2230.21	PSMD13;PSMA7;PSMD8;PSMB6;PSMB7;PSMB4;PSMD7;PSMB5;PSMD4;PSMB2;UBB;PSMB3;PSMD3;PSMB1;UBC;PSMF1;RPS27A;SKP1;PSMA5;SEM1;PSMA6;PSMA3;PSMC5;PSMA4;PSMA1;PSMC3;PSMA2;PSMC4;PSMC1;PSMC2;PSME1;UBA52
Oxygen-dependent Proline Hydroxylation Of Hypoxia-inducible Factor Alpha	35/64	0	0	24.17	1586.55	PSMD13;UBE2D2;UBE2D3;PSMA7;PSMD8;PSMB6;PSMB7;PSMB4;PSMD7;PSMB5;PSMD4;PSMB2;UBB;PSMB3;PSMD3;PSMB1;UBC;ELOB;PSMF1;RPS27A;RBX1;PSMA5;SEM1;PSMA6;PSMA3;PSMC5;PSMA4;PSMA1;PSMC3;PSMA2;PSMC4;PSMC1;PSMC2;PSME1;UBA52
Cellular Response To Hypoxia	37/73	0	0	20.62	1353.08	CITED2;PSMD13;UBE2D2;UBE2D3;HIGD1A;PSMA7;PSMD8;PSMB6;PSMB7;PSMB4;PSMD7;PSMB5;PSMD4;PSMB2;UBB;PSMB3;PSMD3;PSMB1;UBC;ELOB;PSMF1;RPS27A;RBX1;PSMA5;SEM1;PSMA6;PSMA3;PSMC5;PSMA4;PSMA1;PSMC3;PSMA2;PSMC4;PSMC1;PSMC2;PSME1;UBA52
Nuclear Events Mediated By NFE2L2	38/78	0	0	19.08	1248.38	PSMD13;PSMA7;PSMD8;PSMB6;PSMB7;PSMB4;PSMD7;PSMB5;PSMD4;PSMB2;UBB;PSMB3;PSMD3;PSMB1;UBC;PSMF1;RPS27A;SKP1;TALDO1;RBX1;PSMA5;SEM1;PSMA6;PSMA3;PSMC5;PSMA4;PSMA1;PSMC3;PSMA2;PSMC4;PSMC1;PSMC2;PSME1;TKT;SQSTM1;UBA52;ATF4;NFE2L2
Developmental Biology	144/1073	0	0	3.34	218.42	RPL4;RPL5;RPL30;RPL3;RPL32;RPL31;RPL34;RPL8;RPL10A;RPL9;RPL6;RPL7;PSMD8;RPS15;RPS14;RPS17;PSMD7;RPS16;PSMD4;CAPNS1;RPL18A;RPS19;RPL36AL;PSMD3;RPL36;AKT1;RPL35;RPL38;RPL37;RPS11;RPL39;RPS10;AP2M1;RPS13;RPS12;RPS9;MAP2K2;RPL21;RPS7;RPS8;RPL23;RPS5;RPL22;RPS6;RPSA;RBX1;MYL6;CSNK2B;PSME1;RPL27;RPL26;RPL29;UBA52;RPL28;RBM8A;PSMD13;MYL12A;MYL12B;APH1A;RRAS;UBB;UBC;PSMF1;SMAD2;RPL41;DRAP1;SEM1;RPS25;RPS…
Regulation Of Activated PAK-2p34 By Proteasome Mediated Degradation	31/49	0	0	34.37	2221.32	PSMD13;PSMA7;PSMD8;PSMB6;PSMB7;PSMB4;PSMD7;PSMB5;PSMD4;PSMB2;UBB;PSMB3;PSMD3;PSMB1;UBC;PSMF1;RPS27A;PSMA5;SEM1;PSMA6;PSMA3;PSMC5;PSMA4;PSMA1;PSMC3;PSMA2;PSMC4;PSMC1;PSMC2;PSME1;UBA52
KEAP1-NFE2L2 Pathway	42/100	0	0	14.59	942.69	PSMD13;KEAP1;PSMA7;PSMD8;PSMB6;PSMB7;MAP1LC3B;PSMB4;PSMD7;PSMB5;PSMD4;UBB;PSMB2;PSMB3;PSMD3;UBC;PSMB1;AKT1;PSMF1;RPS27A;SKP1;TALDO1;RBX1;SEM1;PSMA5;PSMA6;PSMA3;PSMC5;PSMA4;PSMA1;PSMC3;PSMA2;PSMC4;PSMC1;CSNK2B;PSMC2;PSME1;TKT;SQSTM1;UBA52;ATF4;NFE2L2
AUF1 (hnRNP D0) Binds And Destabilizes mRNA	32/54	0	0	29.05	1849.16	PSMD13;HSPB1;PSMA7;PSMD8;PSMB6;PSMB7;PSMB4;PSMD7;PSMB5;PSMD4;PSMB2;UBB;PSMB3;PSMD3;PSMB1;UBC;PSMF1;RPS27A;PSMA5;SEM1;PSMA6;PSMA3;PSMC5;PSMA4;PSMA1;PSMC3;PSMA2;PSMC4;PSMC1;PSMC2;PSME1;UBA52
SCF-beta-TrCP Mediated Degradation Of Emi1	32/54	0	0	29.05	1849.16	PSMD13;PSMA7;PSMD8;PSMB6;PSMB7;PSMB4;PSMD7;PSMB5;PSMD4;PSMB2;UBB;PSMB3;PSMD3;PSMB1;UBC;PSMF1;RPS27A;SKP1;PSMA5;SEM1;PSMA6;PSMA3;PSMC5;PSMA4;PSMA1;PSMC3;PSMA2;PSMC4;PSMC1;PSMC2;PSME1;UBA52
APC/C:Cdc20 Mediated Degradation Of Securin	35/67	0	0	21.9	1391.01	ANAPC16;PSMD13;PSMA7;ANAPC11;PSMD8;PSMB6;PSMB7;PSMB4;PSMD7;PSMB5;PSMD4;PSMB2;UBB;PSMB3;PSMD3;PSMB1;UBC;PSMF1;RPS27A;UBE2E1;PSMA5;SEM1;PSMA6;PSMA3;PSMC5;PSMA4;PSMA1;PSMC3;PSMA2;PSMC4;PSMC1;PSMC2;PSME1;ANAPC5;UBA52
Cdc20:Phospho-APC/C Mediated Degradation Of Cyclin A	36/72	0	0	20.04	1267.64	ANAPC16;PSMD13;PSMA7;ANAPC11;PSMD8;PSMB6;PSMB7;PSMB4;PSMD7;PSMB5;PSMD4;PSMB2;UBB;PSMB3;PSMD3;PSMB1;UBC;BUB3;PSMF1;RPS27A;UBE2E1;PSMA5;SEM1;PSMA6;PSMA3;PSMC5;PSMA4;PSMA1;PSMC3;PSMA2;PSMC4;PSMC1;PSMC2;PSME1;ANAPC5;UBA52
Degradation Of GLI1 By Proteasome	33/59	0	0	25.37	1597.34	PSMD13;PSMA7;PSMD8;PSMB6;PSMB7;PSMB4;PSMD7;PSMB5;PSMD4;PSMB2;UBB;PSMB3;PSMD3;PSMB1;UBC;PSMF1;RPS27A;SKP1;RBX1;PSMA5;SEM1;PSMA6;PSMA3;PSMC5;PSMA4;PSMA1;PSMC3;PSMA2;PSMC4;PSMC1;PSMC2;PSME1;UBA52
Degradation Of GLI2 By Proteasome	33/59	0	0	25.37	1597.34	PSMD13;PSMA7;PSMD8;PSMB6;PSMB7;PSMB4;PSMD7;PSMB5;PSMD4;PSMB2;UBB;PSMB3;PSMD3;PSMB1;UBC;PSMF1;RPS27A;SKP1;RBX1;PSMA5;SEM1;PSMA6;PSMA3;PSMC5;PSMA4;PSMA1;PSMC3;PSMA2;PSMC4;PSMC1;PSMC2;PSME1;UBA52
GLI3 Is Processed To GLI3R By Proteasome	33/59	0	0	25.37	1597.34	PSMD13;PSMA7;PSMD8;PSMB6;PSMB7;PSMB4;PSMD7;PSMB5;PSMD4;PSMB2;UBB;PSMB3;PSMD3;PSMB1;UBC;PSMF1;RPS27A;SKP1;RBX1;PSMA5;SEM1;PSMA6;PSMA3;PSMC5;PSMA4;PSMA1;PSMC3;PSMA2;PSMC4;PSMC1;PSMC2;PSME1;UBA52
SCF(Skp2)-mediated Degradation Of P27/P21	33/59	0	0	25.37	1597.34	PSMD13;PSMA7;PSMD8;PSMB6;PSMB7;PSMB4;PSMD7;PSMB5;PSMD4;PSMB2;UBB;PSMB3;PSMD3;PSMB1;UBC;PSMF1;RPS27A;SKP1;PSMA5;SEM1;PSMA6;PSMA3;PSMC5;PSMA4;PSMA1;PSMC3;PSMA2;CDK4;PSMC4;PSMC1;PSMC2;PSME1;UBA52
Degradation Of DVL	32/55	0	0	27.79	1745.76	PSMD13;PSMA7;PSMD8;PSMB6;PSMB7;PSMB4;PSMD7;PSMB5;PSMD4;PSMB2;UBB;PSMB3;PSMD3;PSMB1;UBC;PSMF1;RPS27A;RBX1;PSMA5;SEM1;PSMA6;PSMA3;PSMC5;PSMA4;PSMA1;PSMC3;PSMA2;PSMC4;PSMC1;PSMC2;PSME1;UBA52
Autodegradation Of E3 Ubiquitin Ligase COP1	31/51	0	0	30.93	1943.02	PSMD13;PSMA7;PSMD8;PSMB6;PSMB7;PSMB4;PSMD7;PSMB5;PSMD4;PSMB2;UBB;PSMB3;PSMD3;PSMB1;UBC;PSMF1;RPS27A;PSMA5;SEM1;PSMA6;PSMA3;PSMC5;PSMA4;PSMA1;PSMC3;PSMA2;PSMC4;PSMC1;PSMC2;PSME1;UBA52
Ubiquitin Mediated Degradation Of Phosphorylated Cdc25A	31/51	0	0	30.93	1943.02	PSMD13;PSMA7;PSMD8;PSMB6;PSMB7;PSMB4;PSMD7;PSMB5;PSMD4;PSMB2;UBB;PSMB3;PSMD3;PSMB1;UBC;PSMF1;RPS27A;PSMA5;SEM1;PSMA6;PSMA3;PSMC5;PSMA4;PSMA1;PSMC3;PSMA2;PSMC4;PSMC1;PSMC2;PSME1;UBA52
APC:Cdc20 Mediated Degradation Of Cell Cycle Proteins Before Cycle Checkpoint Satisfied	36/73	0	0	19.5	1220.99	ANAPC16;PSMD13;PSMA7;ANAPC11;PSMD8;PSMB6;PSMB7;PSMB4;PSMD7;PSMB5;PSMD4;PSMB2;UBB;PSMB3;PSMD3;PSMB1;UBC;BUB3;PSMF1;RPS27A;UBE2E1;PSMA5;SEM1;PSMA6;PSMA3;PSMC5;PSMA4;PSMA1;PSMC3;PSMA2;PSMC4;PSMC1;PSMC2;PSME1;ANAPC5;UBA52
Regulation Of Apoptosis	31/52	0	0	29.46	1825.08	PSMD13;PSMA7;PSMD8;PSMB6;PSMB7;PSMB4;PSMD7;PSMB5;PSMD4;PSMB2;UBB;PSMB3;PSMD3;PSMB1;UBC;PSMF1;RPS27A;PSMA5;SEM1;PSMA6;PSMA3;PSMC5;PSMA4;PSMA1;PSMC3;PSMA2;PSMC4;PSMC1;PSMC2;PSME1;UBA52
Degradation Of Beta-Catenin By Destruction Complex	38/84	0	0	16.58	1027.37	CTBP2;CTBP1;PSMD13;PSMA7;PSMD8;PPP2CA;PSMB6;PSMB7;PSMB4;PSMD7;PSMB5;PSMD4;PSMB2;UBB;PPP2R1A;PSMB3;PSMD3;PSMB1;UBC;PSMF1;RPS27A;SKP1;PPP2R5C;RBX1;PSMA5;SEM1;PSMA6;PSMA3;PSMC5;PSMA4;PSMA1;PSMC3;PSMA2;PSMC4;PSMC1;PSMC2;PSME1;UBA52
APC/C:Cdc20 Mediated Degradation Of Mitotic Proteins	36/75	0	0	18.5	1135.57	ANAPC16;PSMD13;PSMA7;ANAPC11;PSMD8;PSMB6;PSMB7;PSMB4;PSMD7;PSMB5;PSMD4;PSMB2;UBB;PSMB3;PSMD3;PSMB1;UBC;BUB3;PSMF1;RPS27A;UBE2E1;PSMA5;SEM1;PSMA6;PSMA3;PSMC5;PSMA4;PSMA1;PSMC3;PSMA2;PSMC4;PSMC1;PSMC2;PSME1;ANAPC5;UBA52
Regulation Of APC/C Activators Between G1/S And Early Anaphase	37/80	0	0	17.26	1058.86	ANAPC16;PSMD13;PSMA7;ANAPC11;PSMD8;PSMB6;PSMB7;PSMB4;PSMD7;PSMB5;PSMD4;PSMB2;UBB;PSMB3;PSMD3;PSMB1;UBC;BUB3;PSMF1;RPS27A;SKP1;UBE2E1;PSMA5;SEM1;PSMA6;PSMA3;PSMC5;PSMA4;PSMA1;PSMC3;PSMA2;PSMC4;PSMC1;PSMC2;PSME1;ANAPC5;UBA52
Activation Of APC/C And APC/C:Cdc20 Mediated Degradation Of Mitotic Proteins	36/76	0	0	18.04	1096.4	ANAPC16;PSMD13;PSMA7;ANAPC11;PSMD8;PSMB6;PSMB7;PSMB4;PSMD7;PSMB5;PSMD4;PSMB2;UBB;PSMB3;PSMD3;PSMB1;UBC;BUB3;PSMF1;RPS27A;UBE2E1;PSMA5;SEM1;PSMA6;PSMA3;PSMC5;PSMA4;PSMA1;PSMC3;PSMA2;PSMC4;PSMC1;PSMC2;PSME1;ANAPC5;UBA52
NIK To Noncanonical NF-kB Signaling	32/58	0	0	24.58	1486.76	PSMD13;PSMA7;PSMD8;PSMB6;PSMB7;PSMB4;PSMD7;PSMB5;PSMD4;PSMB2;UBB;PSMB3;PSMD3;PSMB1;UBC;PSMF1;RPS27A;SKP1;PSMA5;SEM1;PSMA6;PSMA3;PSMC5;PSMA4;PSMA1;PSMC3;PSMA2;PSMC4;PSMC1;PSMC2;PSME1;UBA52
Regulation Of PTEN Stability And Activity	34/67	0	0	20.61	1245.85	PSMD13;PSMA7;PSMD8;PSMB6;PSMB7;PSMB4;PSMD7;PSMB5;PSMD4;PSMB2;UBB;PSMB3;PSMD3;PSMB1;UBC;AKT1;PSMF1;RPS27A;PSMA5;SEM1;PSMA6;PSMA3;PSMC5;PSMA4;PSMA1;PSMC3;PSMA2;PSMC4;PSMC1;CSNK2B;PSMC2;PSME1;STUB1;UBA52
Degradation Of AXIN	31/54	0	0	26.89	1622.14	PSMD13;PSMA7;PSMD8;PSMB6;PSMB7;PSMB4;PSMD7;PSMB5;PSMD4;PSMB2;UBB;PSMB3;PSMD3;PSMB1;UBC;PSMF1;RPS27A;PSMA5;SEM1;PSMA6;PSMA3;PSMC5;PSMA4;PSMA1;PSMC3;PSMA2;PSMC4;PSMC1;PSMC2;PSME1;UBA52
Regulation Of RUNX3 Expression And Activity	31/54	0	0	26.89	1622.14	PSMD13;PSMA7;PSMD8;PSMB6;PSMB7;PSMB4;PSMD7;PSMB5;PSMD4;PSMB2;UBB;PSMB3;PSMD3;PSMB1;UBC;PSMF1;RPS27A;PSMA5;SEM1;PSMA6;PSMA3;PSMC5;PSMA4;PSMA1;PSMC3;PSMA2;PSMC4;PSMC1;PSMC2;PSME1;UBA52
CDK-mediated Phosphorylation And Removal Of Cdc6	35/72	0	0	18.94	1141.5	ANAPC16;PSMD13;PSMA7;ANAPC11;PSMD8;PSMB6;PSMB7;PSMB4;PSMD7;PSMB5;PSMD4;PSMB2;UBB;PSMB3;PSMD3;PSMB1;UBC;PSMF1;RPS27A;UBE2E1;PSMA5;SEM1;PSMA6;PSMA3;PSMC5;PSMA4;PSMA1;PSMC3;PSMA2;PSMC4;PSMC1;PSMC2;PSME1;ANAPC5;UBA52
APC/C:Cdh1 Mediated Degradation Of Cdc20 And APC/C:Cdh1 Targets In Late Mitosis/Early G1	35/73	0	0	18.44	1100.23	ANAPC16;PSMD13;PSMA7;ANAPC11;PSMD8;PSMB6;PSMB7;PSMB4;PSMD7;PSMB5;PSMD4;PSMB2;UBB;PSMB3;PSMD3;PSMB1;UBC;PSMF1;RPS27A;UBE2E1;PSMA5;SEM1;PSMA6;PSMA3;PSMC5;PSMA4;PSMA1;PSMC3;PSMA2;PSMC4;PSMC1;PSMC2;PSME1;ANAPC5;UBA52
Hh Mutants Are Degraded By ERAD	31/55	0	0	25.77	1534.32	PSMD13;PSMA7;PSMD8;PSMB6;PSMB7;PSMB4;PSMD7;PSMB5;PSMD4;PSMB2;UBB;PSMB3;PSMD3;PSMB1;UBC;PSMF1;RPS27A;PSMA5;SEM1;PSMA6;PSMA3;PSMC5;PSMA4;PSMA1;PSMC3;PSMA2;PSMC4;PSMC1;PSMC2;PSME1;UBA52
Stabilization Of P53	31/56	0	0	24.74	1454.09	PSMD13;PSMA7;PSMD8;PSMB6;PSMB7;PSMB4;PSMD7;PSMB5;PSMD4;PSMB2;UBB;PSMB3;PSMD3;PSMB1;UBC;PSMF1;RPS27A;PSMA5;SEM1;PSMA6;PSMA3;PSMC5;PSMA4;PSMA1;PSMC3;PSMA2;PSMC4;PSMC1;PSMC2;PSME1;UBA52
Dectin-1 Mediated Noncanonical NF-kB Signaling	32/61	0	0	22.03	1285.47	PSMD13;PSMA7;PSMD8;PSMB6;PSMB7;PSMB4;PSMD7;PSMB5;PSMD4;PSMB2;UBB;PSMB3;PSMD3;PSMB1;UBC;PSMF1;RPS27A;SKP1;PSMA5;SEM1;PSMA6;PSMA3;PSMC5;PSMA4;PSMA1;PSMC3;PSMA2;PSMC4;PSMC1;PSMC2;PSME1;UBA52
APC/C-mediated Degradation Of Cell Cycle Proteins	37/87	0	0	14.84	854.82	ANAPC16;PSMD13;PSMA7;ANAPC11;PSMD8;PSMB6;PSMB7;PSMB4;PSMD7;PSMB5;PSMD4;PSMB2;UBB;PSMB3;PSMD3;PSMB1;UBC;BUB3;PSMF1;RPS27A;SKP1;UBE2E1;PSMA5;SEM1;PSMA6;PSMA3;PSMC5;PSMA4;PSMA1;PSMC3;PSMA2;PSMC4;PSMC1;PSMC2;PSME1;ANAPC5;UBA52
Cyclin E Associated Events During G1/S Transition	36/82	0	0	15.68	900.76	MAX;PSMD13;PSMA7;PSMD8;PSMB6;PSMB7;PSMB4;PSMD7;PSMB5;PSMD4;PSMB2;UBB;PSMB3;PSMD3;PSMB1;UBC;AKT1;PSMF1;RPS27A;SKP1;PSMA5;SEM1;PSMA6;PSMA3;PSMC5;PSMA4;TFDP1;PSMA1;PSMC3;PSMA2;CDK4;PSMC4;PSMC1;PSMC2;PSME1;UBA52
Regulation Of RUNX2 Expression And Activity	34/72	0	0	17.89	1026.32	PSMD13;PSMA7;PSMD8;PSMB6;PSMB7;PSMB4;PSMD7;PSMB5;PSMD4;PSMB2;UBB;PSMB3;PSMD3;PSMB1;UBC;PSMF1;RPS27A;SKP1;RBX1;PSMA5;SEM1;PSMA6;PSMA3;PSMC5;PSMA4;PSMA1;PSMC3;PSMA2;PSMC4;PSMC1;PSMC2;PSME1;STUB1;UBA52
Hh Mutants Abrogate Ligand Secretion	31/58	0	0	22.9	1312.91	PSMD13;PSMA7;PSMD8;PSMB6;PSMB7;PSMB4;PSMD7;PSMB5;PSMD4;PSMB2;UBB;PSMB3;PSMD3;PSMB1;UBC;PSMF1;RPS27A;PSMA5;SEM1;PSMA6;PSMA3;PSMC5;PSMA4;PSMA1;PSMC3;PSMA2;PSMC4;PSMC1;PSMC2;PSME1;UBA52
Regulation Of Ornithine Decarboxylase (ODC)	29/50	0	0	27.5	1565.26	PSMD13;OAZ1;OAZ2;PSMA7;PSMD8;PSMB6;PSMB7;PSMB4;PSMD7;PSMB5;PSMD4;PSMB2;PSMB3;PSMD3;PSMB1;PSMF1;PSMA5;SEM1;PSMA6;PSMA3;PSMC5;PSMA4;PSMA1;PSMC3;PSMA2;PSMC4;PSMC1;PSMC2;PSME1
FCERI Mediated NF-kB Activation	35/78	0	0	16.29	925.58	PSMD13;UBE2D2;PSMA7;PSMD8;PSMB6;PSMB7;PSMB4;PSMD7;PSMB5;PSMD4;PSMB2;UBB;PSMB3;PSMD3;PSMB1;UBC;PSMF1;RPS27A;SKP1;PSMA5;SEM1;PSMA6;PSMA3;PSMC5;PSMA4;PSMA1;PSMC3;PSMA2;PSMC4;PSMC1;PSMC2;PSME1;UBE2N;UBE2V1;UBA52
Role Of GTSE1 In G2/M Progression After G2 Checkpoint	31/59	0	0	22.08	1250.54	PSMD13;PSMA7;PSMD8;PSMB6;PSMB7;PSMB4;PSMD7;PSMB5;PSMD4;PSMB2;UBB;PSMB3;PSMD3;PSMB1;UBC;PSMF1;RPS27A;PSMA5;SEM1;PSMA6;PSMA3;PSMC5;PSMA4;PSMA1;PSMC3;PSMA2;PSMC4;PSMC1;PSMC2;PSME1;UBA52
Cyclin A:Cdk2-associated Events At S Phase Entry	36/84	0	0	15.02	847.61	MAX;PSMD13;PSMA7;PSMD8;PSMB6;PSMB7;PSMB4;PSMD7;PSMB5;PSMD4;PSMB2;UBB;PSMB3;PSMD3;PSMB1;UBC;AKT1;PSMF1;RPS27A;SKP1;PSMA5;SEM1;PSMA6;PSMA3;PSMC5;PSMA4;TFDP1;PSMA1;PSMC3;PSMA2;CDK4;PSMC4;PSMC1;PSMC2;PSME1;UBA52
Downstream Signaling Events Of B Cell Receptor (BCR)	35/79	0	0	15.92	895.94	PSMD13;PSMA7;PSMD8;PSMB6;PSMB7;PSMB4;PSMD7;PSMB5;PSMD4;PSMB2;UBB;PSMB3;PSMD3;PSMB1;UBC;PSMF1;RPS27A;SKP1;PSMA5;FKBP1A;SEM1;PSMA6;PSMA3;PSMC5;PSMA4;PSMA1;PSMC3;PSMA2;PSMC4;PSMC1;PSMC2;PSME1;CALM1;PPIA;UBA52
Orc1 Removal From Chromatin	33/69	0	0	18.32	1029.84	PSMD13;PSMA7;PSMD8;PSMB6;PSMB7;PSMB4;PSMD7;PSMB5;PSMD4;PSMB2;UBB;PSMB3;PSMD3;PSMB1;UBC;PSMF1;RPS27A;SKP1;RBX1;PSMA5;SEM1;PSMA6;PSMA3;PSMC5;PSMA4;PSMA1;PSMC3;PSMA2;PSMC4;PSMC1;PSMC2;PSME1;UBA52
Switching Of Origins To A Post-Replicative State	37/90	0	0	13.99	785.73	ANAPC16;PSMD13;PSMA7;ANAPC11;PSMD8;PSMB6;PSMB7;PSMB4;PSMD7;PSMB5;PSMD4;PSMB2;UBB;PSMB3;PSMD3;PSMB1;UBC;PSMF1;RPS27A;SKP1;UBE2E1;RBX1;PSMA5;SEM1;PSMA6;PSMA3;PSMC5;PSMA4;PSMA1;PSMC3;PSMA2;PSMC4;PSMC1;PSMC2;PSME1;ANAPC5;UBA52
Defective CFTR Causes Cystic Fibrosis	31/60	0	0	21.32	1192.86	PSMD13;PSMA7;PSMD8;PSMB6;PSMB7;PSMB4;PSMD7;PSMB5;PSMD4;PSMB2;UBB;PSMB3;PSMD3;PSMB1;UBC;PSMF1;RPS27A;PSMA5;SEM1;PSMA6;PSMA3;PSMC5;PSMA4;PSMA1;PSMC3;PSMA2;PSMC4;PSMC1;PSMC2;PSME1;UBA52
Regulation Of RAS By GAPs	32/65	0	0	19.36	1078.76	PSMD13;PSMA7;PSMD8;PSMB6;PSMB7;PSMB4;PSMD7;PSMB5;PSMD4;PSMB2;UBB;PSMB3;PSMD3;PSMB1;UBC;PSMF1;RPS27A;RBX1;PSMA5;SEM1;PSMA6;PSMA3;PSMC5;PSMA4;PSMA1;PSMC3;PSMA2;PSMC4;PSMC1;PSMC2;PSME1;UBA52
HIV Infection	57/229	0	0	6.74	375.44	PSMD8;PSMD7;PSMD4;PSMD3;ELOB;NELFB;BANF1;AP2M1;SKP1;SEC13;NCBP2;GTF2F1;RBX1;PSMA5;PSMA6;PSMA3;PSMA4;PSMA1;PSMA2;PSME1;CHMP4B;SLC25A5;UBA52;PPIA;VPS28;CHMP5;SLC25A6;PSMD13;VPS4A;SUPT4H1;PSMA7;PSMB6;PSMB7;PSMB4;PSMB5;PSMB2;UBB;PSMB3;PSMB1;UBC;AP2S1;POLR2E;PSMF1;RPS27A;POLR2L;XRCC6;NPM1;TAF10;SEM1;PSMC5;PSMC3;PSMC4;PSMC1;PSMC2;CHMP2A;UBAP1;RAN
Signaling By NOTCH4	35/81	0	0	15.23	840.96	PSMD13;PSMA7;PSMD8;APH1A;PSMB6;PSMB7;PSMB4;PSMD7;PSMB5;PSMD4;PSMB2;UBB;PSMB3;PSMD3;PSMB1;UBC;AKT1;PSMF1;RPS27A;SKP1;RBX1;PSMA5;SEM1;PSMA6;PSMA3;PSMC5;PSMA4;PSMA1;PSMC3;PSMA2;PSMC4;PSMC1;PSMC2;PSME1;UBA52
Activation Of NF-kappaB In B Cells	32/66	0	0	18.79	1035.4	PSMD13;PSMA7;PSMD8;PSMB6;PSMB7;PSMB4;PSMD7;PSMB5;PSMD4;PSMB2;UBB;PSMB3;PSMD3;PSMB1;UBC;PSMF1;RPS27A;SKP1;PSMA5;SEM1;PSMA6;PSMA3;PSMC5;PSMA4;PSMA1;PSMC3;PSMA2;PSMC4;PSMC1;PSMC2;PSME1;UBA52
Mitotic Anaphase	57/232	0	0	6.63	364.24	PSMD8;PPP1CC;TUBB6;PSMD7;TUBA1A;PSMD4;SUMO1;PPP2R1A;PSMD3;BANF1;NUDC;SEC13;UBE2E1;PPP2R5C;DYNLL1;SIRT2;PSMA5;PSMA6;PSMA3;PSMA4;TUBB2A;PSMA1;PSMA2;PSME1;CHMP4B;ANAPC5;UBA52;DYNC1I2;ANAPC16;PSMD13;VPS4A;PSMA7;ANAPC11;PPP2CA;PSMB6;PSMB7;PSMB4;PSMB5;PSMB2;UBB;PSMB3;PSMB1;UBC;PSMF1;BUB3;RPS27A;UBE2I;TUBB4B;SEM1;PSMC5;RPS27;PSMC3;PSMC4;PSMC1;PSMC2;CHMP2A;RAN
Mitotic Metaphase And Anaphase	57/233	0	0	6.59	360.61	PSMD8;PPP1CC;TUBB6;PSMD7;TUBA1A;PSMD4;SUMO1;PPP2R1A;PSMD3;BANF1;NUDC;SEC13;UBE2E1;PPP2R5C;DYNLL1;SIRT2;PSMA5;PSMA6;PSMA3;PSMA4;TUBB2A;PSMA1;PSMA2;PSME1;CHMP4B;ANAPC5;UBA52;DYNC1I2;ANAPC16;PSMD13;VPS4A;PSMA7;ANAPC11;PPP2CA;PSMB6;PSMB7;PSMB4;PSMB5;PSMB2;UBB;PSMB3;PSMB1;UBC;PSMF1;BUB3;RPS27A;UBE2I;TUBB4B;SEM1;PSMC5;RPS27;PSMC3;PSMC4;PSMC1;PSMC2;CHMP2A;RAN
Asymmetric Localization Of PCP Proteins	31/62	0	0	19.94	1089.69	PSMD13;PSMA7;PSMD8;PSMB6;PSMB7;PSMB4;PSMD7;PSMB5;PSMD4;PSMB2;UBB;PSMB3;PSMD3;PSMB1;UBC;PSMF1;RPS27A;PSMA5;SEM1;PSMA6;PSMA3;PSMC5;PSMA4;PSMA1;PSMC3;PSMA2;PSMC4;PSMC1;PSMC2;PSME1;UBA52
Host Interactions Of HIV Factors	43/130	0	0	9.95	543.79	PSMD13;PSMA7;PSMD8;PSMB6;PSMB7;PSMB4;PSMD7;PSMB5;PSMD4;UBB;PSMB2;PSMB3;PSMD3;UBC;PSMB1;AP2S1;BANF1;ELOB;PSMF1;RPS27A;AP2M1;SKP1;SEC13;NPM1;RBX1;SEM1;PSMA5;PSMA6;PSMA3;PSMC5;PSMA4;PSMA1;PSMC3;PSMA2;PSMC4;PSMC1;PSMC2;PSME1;SLC25A5;PPIA;UBA52;RAN;SLC25A6
PCP/CE Pathway	36/88	0	0	13.86	755.01	PSMD13;CLTB;CLTA;PSMA7;PSMD8;PSMB6;PSMB7;PSMB4;PSMD7;PSMB5;PSMD4;PSMB2;UBB;PSMB3;PSMD3;PSMB1;UBC;AP2S1;PSMF1;RPS27A;AP2M1;RHOA;PSMA5;SEM1;PSMA6;PSMA3;PSMC5;PSMA4;PSMA1;PSMC3;PSMA2;PSMC4;PSMC1;PSMC2;PSME1;UBA52
SARS-CoV Infections	72/369	0	0	4.98	269.38	YWHAE;GSK3A;KEAP1;ZDHHC3;RPS15;RPS4X;RPS14;RPS17;MAP1LC3B;RPS16;RPS19;SNRPD2;FNTA;SUMO1;YWHAQ;AKT1;HMG20B;RPS11;GOLGA7;RPS10;RPS13;AP2M1;RPS12;SEC13;RPS9;RPS7;PRMT1;RPS8;RPS5;RPS6;RPSA;RPS3A;REXO2;RBX1;TUFM;DAD1;CHMP4B;UBE2V1;UBA52;ISCU;SNRPB;BECN1;SAR1B;RPS27L;RPS15A;UBB;UBC;AP2S1;RPS3;SAP18;RPS2;RBBP7;RPS27A;UBE2I;PTGES3;CNBP;ISG15;FKBP1A;RPS25;RPS28;RPS27;RPS29;IMPDH2;MGAT4B;CHMP2A;UBE2N;RPS20…
ER-Phagosome Pathway	36/89	0	0	13.6	734.32	PSMD13;HMGB1;PSMA7;PSMD8;PSMB6;PSMB7;PSMB4;PSMD7;PSMB5;PSMD4;PSMB2;UBB;PSMB3;SEC61G;PSMD3;PSMB1;UBC;STX4;SEC61B;PSMF1;RPS27A;PSMA5;SEM1;PSMA6;PSMA3;PSMC5;PSMA4;PSMA1;PSMC3;PSMA2;PSMC4;PSMC1;PSMC2;PSME1;UBA52;VAMP3
Hedgehog Ligand Biogenesis	31/64	0	0	18.73	1000.21	PSMD13;PSMA7;PSMD8;PSMB6;PSMB7;PSMB4;PSMD7;PSMB5;PSMD4;PSMB2;UBB;PSMB3;PSMD3;PSMB1;UBC;PSMF1;RPS27A;PSMA5;SEM1;PSMA6;PSMA3;PSMC5;PSMA4;PSMA1;PSMC3;PSMA2;PSMC4;PSMC1;PSMC2;PSME1;UBA52
p53-Dependent G1 DNA Damage Response	31/65	0	0	18.18	959.82	PSMD13;PSMA7;PSMD8;PSMB6;PSMB7;PSMB4;PSMD7;PSMB5;PSMD4;PSMB2;UBB;PSMB3;PSMD3;PSMB1;UBC;PSMF1;RPS27A;PSMA5;SEM1;PSMA6;PSMA3;PSMC5;PSMA4;PSMA1;PSMC3;PSMA2;PSMC4;PSMC1;PSMC2;PSME1;UBA52
CLEC7A (Dectin-1) Signaling	37/99	0	0	11.96	623.27	PSMD13;UBE2D2;PSMA7;PSMD8;PYCARD;PSMB6;PSMB7;PSMB4;PSMD7;PSMB5;PSMD4;UBB;PSMB2;PSMB3;PSMD3;UBC;PSMB1;PSMF1;RPS27A;SKP1;SEM1;PSMA5;PSMA6;PSMA3;PSMC5;PSMA4;PSMA1;PSMC3;PSMA2;PSMC4;PSMC1;PSMC2;PSME1;UBE2N;UBE2V1;CALM1;UBA52
Cross-presentation Of Soluble Exogenous Antigens (Endosomes)	27/48	0	0	25.55	1327.14	PSMD13;PSMA7;PSMB6;PSMD8;PSMB7;PSMB4;PSMB5;PSMD7;PSMB2;PSMD4;PSMB3;PSMB1;PSMD3;PSMF1;PSMA5;SEM1;PSMA6;PSMA3;PSMC5;PSMA4;PSMA1;PSMC3;PSMA2;PSMC4;PSMC1;PSMC2;PSME1
G1/S DNA Damage Checkpoints	31/67	0	0	17.17	886.47	PSMD13;PSMA7;PSMD8;PSMB6;PSMB7;PSMB4;PSMD7;PSMB5;PSMD4;PSMB2;UBB;PSMB3;PSMD3;PSMB1;UBC;PSMF1;RPS27A;PSMA5;SEM1;PSMA6;PSMA3;PSMC5;PSMA4;PSMA1;PSMC3;PSMA2;PSMC4;PSMC1;PSMC2;PSME1;UBA52
PTEN Regulation	43/139	0	0	9.02	465.27	PSMD13;PSMA7;PSMD8;PSMB6;PSMB7;PSMB4;PSMD7;PSMB5;PSMD4;UBB;PSMB2;PSMB3;PSMD3;UBC;PSMB1;AKT1;PSMF1;RBBP7;MAF1;RPS27A;MAPK3;SEM1;PSMA5;PSMA6;RRAGA;PSMA3;PSMC5;PSMA4;PSMA1;PSMC3;VAPA;RHEB;PSMA2;PSMC4;PSMC1;CSNK2B;PSMC2;PSME1;STUB1;LAMTOR1;LAMTOR4;UBA52;LAMTOR5
Metabolism Of Polyamines	29/58	0	0	19.9	1019.07	PSMD13;OAZ1;OAZ2;PSMA7;PSMD8;PSMB6;PSMB7;PSMB4;PSMD7;PSMB5;PSMD4;PSMB2;PSMB3;PSMD3;PSMB1;PSMF1;PSMA5;SEM1;PSMA6;PSMA3;PSMC5;PSMA4;PSMA1;PSMC3;PSMA2;PSMC4;PSMC1;PSMC2;PSME1
SARS-CoV-2 Infection	60/283	0	0	5.48	271.75	YWHAE;GSK3A;ZDHHC3;RPS15;RPS4X;RPS14;RPS17;MAP1LC3B;RPS16;RPS19;SNRPD2;SUMO1;YWHAQ;AKT1;RPS11;GOLGA7;RPS10;RPS13;RPS12;SEC13;RPS9;RPS7;PRMT1;RPS8;RPS5;RPS6;RPSA;RPS3A;REXO2;TUFM;DAD1;CHMP4B;UBE2V1;UBA52;ISCU;SNRPB;BECN1;SAR1B;RPS27L;RPS15A;UBB;UBC;RPS3;RPS2;RPS27A;UBE2I;CNBP;ISG15;RPS25;RPS28;RPS27;RPS29;MGAT4B;CHMP2A;UBE2N;RPS20;FAU;RPS21;RPS24;RPS23
Regulation Of mRNA Stability By Proteins That Bind AU-rich Elements	34/88	0	0	12.58	619.98	SET;PSMD13;HSPB1;PSMA7;PSMD8;PSMB6;PSMB7;PSMB4;PSMD7;PSMB5;PSMD4;PSMB2;UBB;PSMB3;PSMD3;PSMB1;UBC;AKT1;PSMF1;RPS27A;PSMA5;SEM1;PSMA6;PSMA3;PSMC5;PSMA4;PSMA1;PSMC3;PSMA2;PSMC4;PSMC1;PSMC2;PSME1;UBA52
Downstream TCR Signaling	35/94	0	0	11.86	584.06	PSMD13;UBE2D2;PSMA7;PSMD8;PSMB6;PSMB7;PSMB4;PSMD7;PSMB5;PSMD4;PSMB2;UBB;PSMB3;PSMD3;PSMB1;UBC;PSMF1;RPS27A;SKP1;PSMA5;SEM1;PSMA6;PSMA3;PSMC5;PSMA4;PSMA1;PSMC3;PSMA2;PSMC4;PSMC1;PSMC2;PSME1;UBE2N;UBE2V1;UBA52
M Phase	70/380	0	0	4.63	227.28	YWHAE;PSMD8;PPP1CC;ACTR1A;TUBB6;PSMD7;TUBA1A;PSMD4;SUMO1;PPP2R1A;PSMD3;ENSA;BANF1;RAB2A;NUDC;SEC13;UBE2E1;PPP2R5C;DYNLL1;SIRT2;MZT2B;PSMA5;CTDNEP1;PSMA6;PSMA3;PSMA4;TUBB2A;PSMA1;PSMA2;AKAP9;CSNK2B;PSME1;CHMP4B;ANAPC5;UBA52;DYNC1I2;SET;ANAPC16;DCTN2;PSMD13;RAB1B;DCTN3;VPS4A;PSMA7;ANAPC11;PPP2CA;PSMB6;PSMB7;PSMB4;PSMB5;PSMB2;UBB;PSMB3;PSMB1;UBC;PSMF1;BUB3;RPS27A;MAPK3;UBE2I;TUBB4B;SEM1;PSMC5;RPS27;…
MAPK6/MAPK4 Signaling	34/90	0	0	12.13	587.33	PSMD13;HSPB1;PSMA7;PSMD8;PSMB6;DNAJB1;PSMB7;PSMB4;PSMD7;PSMB5;PSMD4;PSMB2;UBB;PSMB3;PSMD3;PSMB1;UBC;PSMF1;RPS27A;PSMA5;SEM1;PSMA6;PSMA3;PSMC5;PSMA4;PSMA1;PSMC3;PSMA2;PSMC4;PSMC1;PSMC2;PSME1;PKN1;UBA52
Neddylation	54/237	0	0	5.98	288.92	UBE2D2;UBE2D3;KEAP1;DCAF6;PSMD8;PSMD7;PSMD4;PSMD3;ELOB;FBXO7;SKP1;FBXW5;WSB2;LRRC41;RBX1;PSMA5;PSMA6;PSMA3;PSMA4;PSMA1;PSMA2;PSME1;UBA52;SQSTM1;PSMD13;GPS1;COPS7A;NEDD8;RNF7;PSMA7;PSMB6;PSMB7;PSMB4;PSMB5;PSMB2;BTBD1;UBB;PSMB3;PSMB1;UBC;PSMF1;RBBP7;RPS27A;DCAF11;SEM1;PSMC5;COPS6;PSMC3;PSMC4;PSMC1;COPS2;PSMC2;FBXL5;NFE2L2
Hedgehog On State	33/85	0	0	12.67	608.75	PSMD13;PSMA7;PSMD8;PSMB6;PSMB7;PSMB4;PSMD7;PSMB5;PSMD4;PSMB2;UBB;PSMB3;PSMD3;PSMB1;UBC;SPOP;PSMF1;RPS27A;RBX1;PSMA5;SEM1;PSMA6;PSMA3;PSMC5;PSMA4;PSMA1;PSMC3;PSMA2;PSMC4;PSMC1;PSMC2;PSME1;UBA52
Antigen processing-Cross Presentation	36/104	0	0	10.59	505.45	PSMD13;HMGB1;PSMA7;PSMD8;PSMB6;PSMB7;PSMB4;PSMD7;PSMB5;PSMD4;UBB;PSMB2;PSMB3;SEC61G;PSMD3;UBC;PSMB1;STX4;PSMF1;SEC61B;RPS27A;SEM1;PSMA5;PSMA6;PSMA3;PSMC5;PSMA4;PSMA1;PSMC3;PSMA2;PSMC4;PSMC1;PSMC2;PSME1;UBA52;VAMP3
Programmed Cell Death	50/208	0	0	6.4	302.6	YWHAE;HMGB1;PSMD8;PSMD7;PSMD4;FNTA;YWHAQ;C1QBP;PSMD3;FLOT1;AKT1;DYNLL1;REXO2;PSMA5;PSMA6;PSMA3;PSMA4;TFDP1;PSMA1;PSMA2;CDC37;PSME1;CHMP4B;UBA52;PSMD13;PSMA7;PSMB6;PSMB7;PSMB4;PSMB5;PSMB2;UBB;PSMB3;PSMB1;UBC;PSMF1;RPS27A;MAPK3;SEM1;PSMC5;PSMC3;STK24;PSMC4;PSMC1;PSMC2;CHMP2A;CYCS;STUB1;VIM;BCL2L1
Transcriptional Regulation By RUNX2	38/119	0	0	9.4	442	PSMD13;PSMA7;PSMD8;PSMB6;LGALS3;PSMB7;PSMB4;PSMD7;PSMB5;PSMD4;UBB;PSMB2;PSMB3;PSMD3;UBC;PSMB1;AKT1;PSMF1;RPS27A;SKP1;MAPK3;RBX1;SEM1;PSMA5;PSMA6;PSMA3;PSMC5;PSMA4;PSMA1;PSMC3;CDK4;PSMA2;PSMC4;PSMC1;PSMC2;PSME1;STUB1;UBA52
Separation Of Sister Chromatids	45/170	0	0	7.25	339.85	DYNC1I2;ANAPC16;PSMD13;PSMA7;ANAPC11;PSMD8;PPP2CA;PSMB6;PPP1CC;PSMB7;PSMB4;PSMD7;PSMB5;PSMD4;UBB;PSMB2;PPP2R1A;PSMB3;PSMD3;UBC;PSMB1;PSMF1;BUB3;RPS27A;NUDC;SEC13;UBE2E1;PPP2R5C;DYNLL1;SEM1;PSMA5;PSMA6;PSMA3;PSMC5;RPS27;PSMA4;PSMA1;PSMC3;PSMA2;PSMC4;PSMC1;PSMC2;PSME1;ANAPC5;UBA52
ABC Transporter Disorders	31/77	0	0	13.43	624.6	PSMD13;PSMA7;PSMD8;PSMB6;PSMB7;PSMB4;PSMD7;PSMB5;PSMD4;PSMB2;UBB;PSMB3;PSMD3;PSMB1;UBC;PSMF1;RPS27A;PSMA5;SEM1;PSMA6;PSMA3;PSMC5;PSMA4;PSMA1;PSMC3;PSMA2;PSMC4;PSMC1;PSMC2;PSME1;UBA52
Interleukin-1 Signaling	37/114	0	0	9.62	446.88	PSMD13;HMGB1;PSMA7;PSMD8;PSMB6;PSMB7;PSMB4;PSMD7;PSMB5;PSMD4;UBB;PSMB2;PSMB3;PSMD3;UBC;PSMB1;PSMF1;RPS27A;SKP1;RBX1;SEM1;PSMA5;PSMA6;PSMA3;PSMC5;PSMA4;PSMA1;PSMC3;PSMA2;PSMC4;PSMC1;PSMC2;PSME1;UBE2N;UBE2V1;SQSTM1;UBA52
Class I MHC Mediated Antigen Processing And Presentation	68/378	0	0	4.48	207.99	UBE2D2;UBE2D3;KEAP1;HMGB1;UBE2L3;PSMD8;PSMD7;RNF114;PSMD4;UBE2Q1;UBE2Q2;SEC61G;PSMD3;ELOB;SEC61B;FBXO7;SKP1;SEC13;FBXW5;UBE2E3;UBE2E1;LRRC41;RBX1;PSMA5;PSMA6;TRAF7;PSMA3;PSMA4;PSMA1;UBE2R2;PSMA2;PSME1;ANAPC5;RBCK1;UBE2V1;UBA52;VAMP3;BECN1;SAR1B;PSMD13;RNF7;PSMA7;ANAPC11;PSMB6;PSMB7;PSMB4;PSMB5;PSMB2;BTBD1;UBB;PSMB3;PSMB1;UBC;STX4;PSMF1;RPS27A;UBE2B;UBE2A;SEM1;PSMC5;PSMC3;PSMC4;PSMC1;PSMC2;UBE2N;S…
Beta-catenin Independent WNT Signaling	41/142	0	0	8.15	377.96	PSMD13;CLTB;CLTA;PSMA7;PSMD8;PSMB6;PSMB7;GNG10;PSMB4;PSMD7;PSMB5;PSMD4;UBB;GNG5;PSMB2;PSMB3;PSMD3;UBC;PSMB1;AP2S1;PSMF1;RPS27A;AP2M1;GNG11;RHOA;SEM1;PSMA5;PSMA6;PSMA3;PSMC5;PSMA4;PSMA1;PSMC3;PSMA2;PSMC4;GNB2;PSMC1;PSMC2;PSME1;CALM1;UBA52
G2/M Transition	46/182	0	0	6.82	312.29	YWHAE;DYNC1I2;DCTN2;PSMD13;DCTN3;PSMA7;PSMD8;PPP2CA;PSMB6;PSMB7;ACTR1A;PSMB4;PSMD7;TUBA1A;PSMB5;PSMD4;UBB;PSMB2;PPP2R1A;PSMB3;PSMD3;UBC;PSMB1;PSMF1;RPS27A;SKP1;DYNLL1;TUBB4B;RBX1;SEM1;MZT2B;PSMA5;PSMA6;PSMA3;PSMC5;PSMA4;PSMA1;PSMC3;PSMA2;PSMC4;PSMC1;AKAP9;PSMC2;PSME1;UBA52;OPTN
TCR Signaling	37/116	0	0	9.38	429.17	PSMD13;UBE2D2;PSMA7;PSMD8;PSMB6;PSMB7;PSMB4;PSMD7;PSMB5;PSMD4;UBB;PSMB2;PSMB3;PSMD3;UBC;PSMB1;PSMF1;RPS27A;SKP1;SEM1;PSMA5;PSMA6;PSMA3;PSMC5;PSMA4;PSMA1;PSMC3;PSMA2;PSMC4;PSMC1;PSMC2;PSME1;UBE2N;EVL;UBE2V1;PKN1;UBA52
Mitotic G2-G2/M Phases	46/184	0	0	6.72	304.49	YWHAE;DYNC1I2;DCTN2;PSMD13;DCTN3;PSMA7;PSMD8;PPP2CA;PSMB6;PSMB7;ACTR1A;PSMB4;PSMD7;TUBA1A;PSMB5;PSMD4;UBB;PSMB2;PPP2R1A;PSMB3;PSMD3;UBC;PSMB1;PSMF1;RPS27A;SKP1;DYNLL1;TUBB4B;RBX1;SEM1;MZT2B;PSMA5;PSMA6;PSMA3;PSMC5;PSMA4;PSMA1;PSMC3;PSMA2;PSMC4;PSMC1;AKAP9;PSMC2;PSME1;UBA52;OPTN
Antigen Processing: Ubiquitination And Proteasome Degradation	60/307	0	0	4.94	223.68	UBE2D2;UBE2D3;KEAP1;UBE2L3;PSMD8;PSMD7;RNF114;PSMD4;UBE2Q1;UBE2Q2;PSMD3;ELOB;FBXO7;SKP1;FBXW5;UBE2E3;UBE2E1;LRRC41;RBX1;PSMA5;PSMA6;TRAF7;PSMA3;PSMA4;PSMA1;UBE2R2;PSMA2;PSME1;ANAPC5;RBCK1;UBE2V1;UBA52;PSMD13;RNF7;PSMA7;ANAPC11;PSMB6;PSMB7;PSMB4;PSMB5;PSMB2;BTBD1;UBB;PSMB3;PSMB1;UBC;PSMF1;RPS27A;UBE2B;UBE2A;SEM1;PSMC5;PSMC3;PSMC4;PSMC1;PSMC2;UBE2N;STUB1;FBXL5;RNF220
Hedgehog Off State	34/98	0	0	10.61	479.82	PSMD13;PSMA7;PSMD8;PSMB6;PSMB7;PSMB4;PSMD7;PSMB5;PSMD4;UBB;PSMB2;PSMB3;PSMD3;UBC;PSMB1;PSMF1;RPS27A;SKP1;RBX1;SEM1;PSMA5;PSMA6;PSMA3;PSMC5;PSMA4;PSMA1;PSMC3;PSMA2;PSMC4;PSMC1;PSMC2;PSME1;GNAS;UBA52
Apoptosis	45/178	0	0	6.81	305.58	YWHAE;PSMD13;HMGB1;PSMA7;PSMD8;PSMB6;PSMB7;PSMB4;PSMD7;PSMB5;FNTA;PSMD4;UBB;YWHAQ;PSMB2;PSMB3;C1QBP;PSMD3;UBC;PSMB1;AKT1;PSMF1;RPS27A;MAPK3;DYNLL1;REXO2;SEM1;PSMA5;PSMA6;PSMA3;PSMC5;PSMA4;TFDP1;STK24;PSMA1;PSMC3;PSMA2;PSMC4;PSMC1;PSMC2;PSME1;CYCS;VIM;UBA52;BCL2L1
Synthesis Of DNA	37/119	0	0	9.03	404.49	ANAPC16;PSMD13;PSMA7;ANAPC11;PSMD8;PSMB6;PSMB7;PSMB4;PSMD7;PSMB5;PSMD4;UBB;PSMB2;PSMB3;PSMD3;UBC;PSMB1;PSMF1;RPS27A;SKP1;UBE2E1;RBX1;SEM1;PSMA5;PSMA6;PSMA3;PSMC5;PSMA4;PSMA1;PSMC3;PSMA2;PSMC4;PSMC1;PSMC2;PSME1;ANAPC5;UBA52
UCH Proteinases	33/95	0	0	10.62	467.06	PSMD13;NEDD8;PSMA7;PSMD8;PSMB6;PSMB7;PSMB4;PSMD7;PSMB5;PSMD4;PSMB2;UBB;PSMB3;PSMD3;PSMB1;UBC;PSMF1;RPS27A;ADRM1;PSMA5;SEM1;PSMA6;PSMA3;PSMC5;PSMA4;PSMA1;PSMC3;PSMA2;PSMC4;PSMC1;PSMC2;PSME1;UBA52
G1/S Transition	38/129	0	0	8.36	366.69	MAX;PSMD13;PSMA7;PSMD8;PPP2CA;PSMB6;PSMB7;PSMB4;PSMD7;PSMB5;PSMD4;UBB;PSMB2;PPP2R1A;PSMB3;PSMD3;UBC;PSMB1;AKT1;PSMF1;RPS27A;SKP1;SEM1;PSMA5;PSMA6;PSMA3;PSMC5;PSMA4;TFDP1;PSMA1;PSMC3;CDK4;PSMA2;PSMC4;PSMC1;PSMC2;PSME1;UBA52
ABC-family Proteins Mediated Transport	34/102	0	0	9.98	436.9	PSMD13;PSMA7;PSMD8;PSMB6;PSMB7;PSMB4;PSMD7;PSMB5;PSMD4;UBB;PSMB2;PSMB3;PSMD3;UBC;PSMB1;PSMF1;RPS27A;EIF2S2;EIF2S1;SEM1;PSMA5;PSMA6;PSMA3;PSMC5;EIF2S3;PSMA4;PSMA1;PSMC3;PSMA2;PSMC4;PSMC1;PSMC2;PSME1;UBA52
Signaling By B Cell Receptor (BCR)	35/109	0	0	9.45	412.25	PSMD13;PSMA7;PSMD8;PSMB6;PSMB7;PSMB4;PSMD7;PSMB5;PSMD4;UBB;PSMB2;PSMB3;PSMD3;UBC;PSMB1;PSMF1;RPS27A;SKP1;SEM1;PSMA5;FKBP1A;PSMA6;PSMA3;PSMC5;PSMA4;PSMA1;PSMC3;PSMA2;PSMC4;PSMC1;PSMC2;PSME1;CALM1;PPIA;UBA52
Fc Epsilon Receptor (FCERI) Signaling	38/130	0	0	8.27	360.22	PSMD13;UBE2D2;PSMA7;PSMD8;PSMB6;PSMB7;PSMB4;PSMD7;PSMB5;PSMD4;UBB;PSMB2;PSMB3;PSMD3;UBC;PSMB1;PSMF1;RPS27A;SKP1;MAPK3;SEM1;PSMA5;PSMA6;PSMA3;PSMC5;PSMA4;PSMA1;PSMC3;PSMA2;PSMC4;PSMC1;PSMC2;PSME1;UBE2N;UBE2V1;PKN1;CALM1;UBA52
Assembly Of Pre-Replicative Complex	35/110	0	0	9.32	403.6	ANAPC16;PSMD13;PSMA7;ANAPC11;PSMD8;PSMB6;PSMB7;PSMB4;PSMD7;PSMB5;PSMD4;UBB;PSMB2;PSMB3;PSMD3;UBC;PSMB1;PSMF1;RPS27A;UBE2E1;SEM1;PSMA5;PSMA6;PSMA3;PSMC5;PSMA4;PSMA1;PSMC3;PSMA2;PSMC4;PSMC1;PSMC2;PSME1;ANAPC5;UBA52
SARS-CoV-2-host Interactions	46/196	0	0	6.17	262.96	YWHAE;BECN1;SAR1B;RPS27L;RPS15;RPS4X;RPS14;RPS17;MAP1LC3B;RPS16;RPS15A;RPS19;SNRPD2;YWHAQ;RPS3;AKT1;RPS2;RPS11;RPS27A;RPS10;RPS13;RPS12;SEC13;RPS9;RPS7;RPS8;RPS5;CNBP;RPS6;RPSA;ISG15;RPS3A;REXO2;TUFM;RPS25;RPS28;RPS27;RPS29;UBE2N;RPS20;FAU;UBE2V1;RPS21;RPS24;RPS23;SNRPB
TNFR2 Non-Canonical NF-kB Pathway	33/100	0	0	9.82	414.24	PSMD13;PSMA7;PSMD8;PSMB6;PSMB7;PSMB4;PSMD7;PSMB5;PSMD4;UBB;PSMB2;PSMB3;PSMD3;UBC;PSMB1;PSMF1;RPS27A;SKP1;TNFSF12;SEM1;PSMA5;PSMA6;PSMA3;PSMC5;PSMA4;PSMA1;PSMC3;PSMA2;PSMC4;PSMC1;PSMC2;PSME1;UBA52
S Phase	41/161	0	0	6.85	282.94	ANAPC16;MAX;PSMD13;PSMA7;ANAPC11;PSMD8;PSMB6;PSMB7;PSMB4;PSMD7;PSMB5;PSMD4;UBB;PSMB2;PSMB3;PSMD3;UBC;PSMB1;AKT1;PSMF1;RPS27A;SKP1;UBE2E1;RBX1;SEM1;PSMA5;PSMA6;PSMA3;PSMC5;PSMA4;TFDP1;PSMA1;PSMC3;CDK4;PSMA2;PSMC4;PSMC1;PSMC2;PSME1;ANAPC5;UBA52
C-type Lectin Receptors (CLRs)	38/141	0	0	7.38	298.76	PSMD13;UBE2D2;PSMA7;PSMD8;PYCARD;PSMB6;PSMB7;PSMB4;PSMD7;PSMB5;PSMD4;UBB;PSMB2;PSMB3;PSMD3;UBC;PSMB1;PSMF1;RPS27A;SKP1;SEM1;PSMA5;PSMA6;PSMA3;PSMC5;PSMA4;PSMA1;PSMC3;PSMA2;PSMC4;PSMC1;PSMC2;PSME1;UBE2N;UBE2V1;PKN1;CALM1;UBA52
Cell Cycle, Mitotic	77/523	0	0	3.54	141.71	YWHAE;PSMD8;PPP1CC;TUBB6;ACTR1A;PSMD7;TUBA1A;PSMD4;SUMO1;PPP2R1A;PSMD3;ENSA;AKT1;BANF1;SKP1;RAB2A;NUDC;SEC13;UBE2E1;PPP2R5C;DYNLL1;SIRT2;RBX1;MZT2B;PSMA5;CTDNEP1;PSMA6;PSMA3;PSMA4;TUBB2A;TFDP1;PSMA1;PSMA2;AKAP9;CSNK2B;PSME1;CHMP4B;ANAPC5;UBA52;OPTN;DYNC1I2;SET;ANAPC16;DCTN2;MAX;PSMD13;RAB1B;VPS4A;DCTN3;PSMA7;ANAPC11;PSMB6;PPP2CA;PSMB7;PSMB4;PSMB5;PSMB2;UBB;PSMB3;PSMB1;UBC;PSMF1;BUB3;RPS27A;MAPK3;…
Transcriptional Regulation By RUNX3	31/95	0	0	9.64	379.23	PSMD13;PSMA7;PSMD8;PSMB6;PSMB7;PSMB4;PSMD7;PSMB5;PSMD4;PSMB2;UBB;PSMB3;PSMD3;PSMB1;UBC;PSMF1;RPS27A;PSMA5;SEM1;PSMA6;PSMA3;PSMC5;PSMA4;PSMA1;PSMC3;PSMA2;PSMC4;PSMC1;PSMC2;PSME1;UBA52
Mitotic G1 Phase And G1/S Transition	38/147	0	0	6.98	271.43	MAX;PSMD13;PSMA7;PSMD8;PPP2CA;PSMB6;PSMB7;PSMB4;PSMD7;PSMB5;PSMD4;UBB;PSMB2;PPP2R1A;PSMB3;PSMD3;UBC;PSMB1;AKT1;PSMF1;RPS27A;SKP1;SEM1;PSMA5;PSMA6;PSMA3;PSMC5;PSMA4;TFDP1;PSMA1;PSMC3;CDK4;PSMA2;PSMC4;PSMC1;PSMC2;PSME1;UBA52
Cell Cycle	87/654	0	0	3.16	122.03	YWHAE;PSMD8;PPP1CC;PPP6C;TUBB6;ACTR1A;PSMD7;TUBA1A;PSMD4;SUMO1;YWHAQ;PPP2R1A;PSMD3;ENSA;AKT1;BANF1;SKP1;RAB2A;NUDC;SEC13;TINF2;UBE2E1;PPP2R5C;DYNLL1;REXO2;SIRT2;RBX1;MZT2B;PSMA5;CTDNEP1;PSMA6;PSMA3;PSMA4;TUBB2A;TFDP1;PSMA1;PSMA2;AKAP9;CSNK2B;PSME1;NHP2;CHMP4B;ANAPC5;UBA52;OPTN;DYNC1I2;SET;ANAPC16;DCTN2;MAX;PSMD13;RAB1B;VPS4A;DCTN3;PSMA7;ANAPC11;PSMB6;PPP2CA;PSMB7;PSMB4;PSMB5;PSMB2;UBB;PSMB3;PSMB1…
RUNX1 Regulates Transcription Of Genes Involved In Differentiation Of HSCs	31/98	0	0	9.21	352.86	PSMD13;PSMA7;PSMD8;PSMB6;PSMB7;PSMB4;PSMD7;PSMB5;PSMD4;UBB;PSMB2;PSMB3;PSMD3;UBC;PSMB1;PSMF1;RPS27A;SEM1;PSMA5;PSMA6;PSMA3;PSMC5;PSMA4;PSMA1;PSMC3;PSMA2;PSMC4;PSMC1;PSMC2;PSME1;UBA52
DNA Replication Pre-Initiation	35/127	0	0	7.59	289.75	ANAPC16;PSMD13;PSMA7;ANAPC11;PSMD8;PSMB6;PSMB7;PSMB4;PSMD7;PSMB5;PSMD4;UBB;PSMB2;PSMB3;PSMD3;UBC;PSMB1;PSMF1;RPS27A;UBE2E1;SEM1;PSMA5;PSMA6;PSMA3;PSMC5;PSMA4;PSMA1;PSMC3;PSMA2;PSMC4;PSMC1;PSMC2;PSME1;ANAPC5;UBA52
Adaptive Immune System	93/733	0	0	3	114.4	IFITM1;CD81;UBE2D2;UBE2D3;CLTA;KEAP1;HMGB1;UBE2L3;PSMD8;ACTR1A;PSMD7;RNF114;ACTR1B;PSMD4;UBE2Q1;PPP2R1A;UBE2Q2;SEC61G;PSMD3;AKT1;ELOB;SEC61B;FBXO7;AP2M1;SKP1;SEC13;FBXW5;UBE2E3;UBE2E1;PPP2R5C;DYNLL1;LRRC41;RBX1;PSMA5;PSMA6;TRAF7;PSMA3;PSMA4;PSMA1;UBE2R2;PSMA2;PSME1;ANAPC5;EVL;RBCK1;UBE2V1;UBA52;PPIA;VAMP3;RAB7A;BECN1;DYNC1I2;DCTN2;SAR1B;PSMD13;MAPKAP1;DCTN3;RNF7;PSMA7;ANAPC11;PSMB6;PPP2CA;PSMB7;P…
Signaling By WNT	53/294	0	0	4.44	161.91	VPS29;CLTB;CLTA;PSMD8;PSMD7;PSMD4;PPP2R1A;PSMD3;AKT1;AP2M1;SKP1;PPP2R5C;RHOA;RBX1;PSMA5;PSMA6;PSMA3;PSMA4;PSMA1;PSMA2;CSNK2B;PSME1;UBA52;CTBP2;CTBP1;PSMD13;VPS26A;PSMA7;SNX3;PPP2CA;PSMB6;PSMB7;GNG10;PSMB4;PSMB5;PSMB2;UBB;GNG5;PSMB3;PSMB1;UBC;AP2S1;PSMF1;RPS27A;GNG11;SEM1;PSMC5;PSMC3;PSMC4;PSMC1;GNB2;PSMC2;CALM1
Ub-specific Processing Proteases	43/201	0	0	5.46	197.86	BECN1;PSMD13;KEAP1;TOMM20;PSMA7;PSMD8;SNX3;PSMB6;PSMB7;PSMB4;PSMD7;PSMB5;PSMD4;PSMB2;UBB;PSMB3;PSMD3;PSMB1;UBC;PSMF1;RPS27A;SMAD2;TAF10;ADRM1;PSMA5;SEM1;PSMA6;PSMA3;PSMC5;PSMA4;PSMA1;PSMC3;PSMA2;PSMC4;PSMC1;PSMC2;TADA3;PSME1;FKBP8;VDAC2;VDAC1;UBA52;OTUB1
Signaling By Hedgehog	35/135	0	0	6.98	251.8	PSMD13;PSMA7;PSMD8;PSMB6;PSMB7;PSMB4;PSMD7;PSMB5;PSMD4;UBB;PSMB2;PSMB3;PSMD3;UBC;PSMB1;SPOP;PSMF1;RPS27A;SKP1;RBX1;SEM1;PSMA5;PSMA6;PSMA3;PSMC5;PSMA4;PSMA1;PSMC3;PSMA2;PSMC4;PSMC1;PSMC2;PSME1;GNAS;UBA52
Interleukin-1 Family Signaling	37/152	0	0	6.43	230.11	PSMD13;HMGB1;PSMA7;PSMD8;PSMB6;PSMB7;PSMB4;PSMD7;PSMB5;PSMD4;UBB;PSMB2;PSMB3;PSMD3;UBC;PSMB1;PSMF1;RPS27A;SKP1;RBX1;SEM1;PSMA5;PSMA6;PSMA3;PSMC5;PSMA4;PSMA1;PSMC3;PSMA2;PSMC4;PSMC1;PSMC2;PSME1;UBE2N;UBE2V1;SQSTM1;UBA52
Complex I Biogenesis	22/51	0	0	14.99	527.51	NDUFB9;NDUFA13;NDUFB8;NDUFB7;NDUFA6;NDUFA11;NDUFB10;NDUFA5;NDUFB11;NDUFB5;NDUFB4;NDUFA10;NDUFB2;NDUFA1;NDUFC2;NDUFS7;NDUFS6;NDUFS5;NDUFS2;NDUFAF3;NDUFV2;NDUFV1
DNA Replication	37/155	0	0	6.26	219.95	ANAPC16;PSMD13;PSMA7;ANAPC11;PSMD8;PSMB6;PSMB7;PSMB4;PSMD7;PSMB5;PSMD4;UBB;PSMB2;PSMB3;PSMD3;UBC;PSMB1;PSMF1;RPS27A;SKP1;UBE2E1;RBX1;SEM1;PSMA5;PSMA6;PSMA3;PSMC5;PSMA4;PSMA1;PSMC3;PSMA2;PSMC4;PSMC1;PSMC2;PSME1;ANAPC5;UBA52
Diseases Of Signal Transduction By Growth Factor Receptors And Second Messengers	64/424	0	0	3.61	125.06	GSK3A;ARAF;PEBP1;PSMD8;PPP1CC;PSMD7;PSMD4;PPP2R1A;PSMD3;AKT1;SKP1;MAP2K2;NCBP2;RPS6;PPP2R5C;GTF2F1;RBX1;PSMA5;EEF1G;PSMA6;PSMA3;PSMA4;PSMA1;PSMA2;CDC37;AKAP9;AKT1S1;PSME1;UBA52;SQSTM1;CTBP2;CTBP1;PSMD13;MAPKAP1;PSMA7;PSMB6;APH1A;FXR1;PPP2CA;PSMB7;PSMB4;PSMB5;RAP1A;PSMB2;UBB;PSMB3;PSMB1;UBC;POLR2E;PSMF1;RPS27A;POLR2L;MAPK3;SMAD2;NPM1;FKBP1A;SEM1;PSMC5;PSMC3;PSMC4;PSMC1;PSMC2;CALM1;BCL2L1
PIP3 Activates AKT Signaling	49/268	0	0	4.5	154.87	GSK3A;PSMD8;PSMD7;PSMD4;PPP2R1A;PSMD3;AKT1;MAF1;PPP2R5C;PSMA5;PSMA6;RRAGA;PSMA3;PSMA4;PSMA1;PSMA2;CSNK2B;AKT1S1;PSME1;UBA52;PSMD13;MAPKAP1;PSMA7;PPP2CA;PSMB6;PSMB7;PSMB4;PSMB5;PSMB2;UBB;PSMB3;PSMB1;UBC;PSMF1;RBBP7;RPS27A;MAPK3;SEM1;PSMC5;PSMC3;VAPA;PSMC4;RHEB;PSMC1;PSMC2;STUB1;LAMTOR1;LAMTOR4;LAMTOR5
Cell Cycle Checkpoints	49/271	0	0	4.44	150.72	YWHAE;PSMD8;PPP1CC;PSMD7;PSMD4;YWHAQ;PPP2R1A;PSMD3;NUDC;SEC13;UBE2E1;PPP2R5C;DYNLL1;REXO2;PSMA5;PSMA6;PSMA3;PSMA4;PSMA1;PSMA2;PSME1;ANAPC5;UBA52;DYNC1I2;ANAPC16;PSMD13;PSMA7;ANAPC11;PPP2CA;PSMB6;PSMB7;PSMB4;PSMB5;PSMB2;UBB;PSMB3;PSMB1;UBC;PSMF1;BUB3;RPS27A;SEM1;PSMC5;RPS27;PSMC3;PSMC4;PSMC1;PSMC2;UBE2N
Autophagy	33/128	0	0	6.92	234.54	BECN1;DYNC1I2;WDR45B;PARK7;TOMM20;GABARAP;MAP1LC3B;UBB;UBC;HSF1;RPS27A;ATG3;GABARAPL2;WIPI2;DYNLL1;EEF1A1;RRAGA;RHEB;CSNK2B;CHMP2A;UBE2N;TOMM7;CHMP4B;UBAP1;VDAC1;UBE2V1;LAMTOR1;LAMTOR4;SQSTM1;UBA52;VPS28;LAMTOR5;TOMM6
Formation Of ATP By Chemiosmotic Coupling	13/16	0	0	84.94	2807.69	ATP5PF;ATP5PD;ATP5PB;ATP5MC2;ATP5MC3;ATP5F1C;ATP5F1D;ATP5F1E;ATP5F1A;ATP5F1B;ATP5PO;ATP5MG;ATP5MF
G2/M Checkpoints	35/148	0	0	6.18	203.73	YWHAE;PSMD13;PSMA7;PSMD8;PSMB6;PSMB7;PSMB4;PSMD7;PSMB5;PSMD4;UBB;YWHAQ;PSMB2;PSMB3;PSMD3;UBC;PSMB1;PSMF1;RPS27A;REXO2;SEM1;PSMA5;PSMA6;PSMA3;PSMC5;PSMA4;PSMA1;PSMC3;PSMA2;PSMC4;PSMC1;PSMC2;PSME1;UBE2N;UBA52
RAF/MAP Kinase Cascade	48/271	0	0	4.33	140.36	PSMD13;ARAF;PEBP1;ARL2;PSMA7;PSMD8;PPP2CA;PSMB6;PSMB7;PPP1CC;PSMB4;PSMD7;PSMB5;RAP1A;PSMD4;PSMB2;FNTA;UBB;PPP2R1A;PSMB3;PSMD3;PSMB1;UBC;PSMF1;RPS27A;GOLGA7;MAPK3;LYPLA1;MAP2K2;PPP2R5C;RBX1;PSMA5;SEM1;PSMA6;PSMA3;PSMC5;PSMA4;PSMA1;PSMC3;PSMA2;PSMC4;ABHD17A;PSMC1;PSMC2;PSME1;CALM1;UBA52;BCL2L1
MAPK1/MAPK3 Signaling	48/277	0	0	4.21	132.97	PSMD13;ARAF;PEBP1;ARL2;PSMA7;PSMD8;PPP2CA;PSMB6;PSMB7;PPP1CC;PSMB4;PSMD7;PSMB5;RAP1A;PSMD4;PSMB2;FNTA;UBB;PPP2R1A;PSMB3;PSMD3;PSMB1;UBC;PSMF1;RPS27A;GOLGA7;MAPK3;LYPLA1;MAP2K2;PPP2R5C;RBX1;PSMA5;SEM1;PSMA6;PSMA3;PSMC5;PSMA4;PSMA1;PSMC3;PSMA2;PSMC4;ABHD17A;PSMC1;PSMC2;PSME1;CALM1;UBA52;BCL2L1
Macroautophagy	30/114	0	0	7.1	223.86	BECN1;DYNC1I2;WDR45B;PARK7;TOMM20;GABARAP;MAP1LC3B;UBB;UBC;HSF1;RPS27A;ATG3;GABARAPL2;WIPI2;DYNLL1;RRAGA;RHEB;CSNK2B;CHMP2A;UBE2N;TOMM7;CHMP4B;VDAC1;UBE2V1;LAMTOR1;LAMTOR4;SQSTM1;UBA52;LAMTOR5;TOMM6
Intracellular Signaling By Second Messengers	50/306	0	0	3.93	119.57	GSK3A;PSMD8;PSMD7;PSMD4;PPP2R1A;PSMD3;AKT1;MAF1;PPP2R5C;PSMA5;PSMA6;RRAGA;PSMA3;PSMA4;PSMA1;PSMA2;CSNK2B;AKT1S1;PSME1;UBA52;PSMD13;MAPKAP1;PSMA7;PPP2CA;PSMB6;PSMB7;PSMB4;PSMB5;PSMB2;UBB;PSMB3;PSMB1;UBC;PSMF1;RBBP7;RPS27A;MAPK3;SEM1;PSMC5;PSMC3;VAPA;PSMC4;RHEB;PSMC1;PSMC2;STUB1;LAMTOR1;CALM1;LAMTOR4;LAMTOR5
MAPK Family Signaling Cascades	51/318	0	0	3.84	116.32	ARAF;PEBP1;HSPB1;PSMD8;PPP1CC;PSMD7;PSMD4;FNTA;PPP2R1A;PSMD3;GOLGA7;LYPLA1;MAP2K2;PPP2R5C;RBX1;PSMA5;PSMA6;PSMA3;PSMA4;PSMA1;PSMA2;PSME1;UBA52;PSMD13;ARL2;PSMA7;PPP2CA;PSMB6;PSMB7;DNAJB1;PSMB4;PSMB5;RAP1A;PSMB2;UBB;PSMB3;PSMB1;UBC;PSMF1;RPS27A;MAPK3;SEM1;PSMC5;PSMC3;PSMC4;ABHD17A;PSMC1;PSMC2;PKN1;CALM1;BCL2L1
Deubiquitination	47/279	0	0	4.07	121.38	BECN1;PSMD13;KEAP1;NEDD8;TOMM20;PSMA7;PSMD8;SNX3;PSMB6;PSMB7;PSMB4;PSMD7;PSMB5;PSMD4;PSMB2;UBB;PSMB3;PSMD3;PSMB1;UBC;PSMF1;RPS27A;SMAD2;TAF10;ADRM1;RAD23A;RHOA;PSMA5;SEM1;PSMA6;PSMA3;PSMC5;PSMA4;PSMA1;PSMC3;TNIP1;PSMA2;PSMC4;PSMC1;PSMC2;TADA3;PSME1;FKBP8;VDAC2;VDAC1;UBA52;OTUB1
Post-translational Protein Modification	131/1383	0	0	2.18	64.2	KDELR1;UBE2D2;UBE2D3;KEAP1;PARK7;TOMM20;UBE2L3;DCAF6;PSMD8;TUBB6;PSMD7;LGALS1;PSMD4;PSMD3;FBXO7;SKP1;RAB2A;FBXW5;WSB2;UBE2E3;UBE2E1;RBX1;EEF1A1;RRAGA;SELENOS;RAB34;PSME1;FKBP8;VDAC2;VDAC1;SQSTM1;UBA52;SAR1B;PSMD13;CTBP1;COPS7A;SNX3;BTBD1;UBB;UBC;PSMF1;SMAD2;UBE2I;TRAPPC1;UBE2B;TRAPPC5;UBE2A;EEF2;SEM1;COPS6;CNIH1;COPS2;TADA3;UBE2N;HNRNPC;FBXL5;CALM1;SAE1;COPE;NFE2L2;B4GALT2;UBXN1;GPAA1;ETFB;PPP6C;…
TCF Dependent Signaling In Response To WNT	38/198	0	0	4.74	135.33	CTBP1;PSMD13;PSMA7;PSMD8;PPP2CA;PSMB6;PSMB7;PSMB4;PSMD7;PSMB5;PSMD4;PSMB2;UBB;PPP2R1A;PSMB3;PSMD3;PSMB1;UBC;AKT1;PSMF1;RPS27A;PPP2R5C;RBX1;PSMA5;SEM1;PSMA6;PSMA3;PSMC5;PSMA4;PSMA1;PSMC3;PSMA2;PSMC4;PSMC1;CSNK2B;PSMC2;PSME1;UBA52
Signaling By NOTCH	38/203	0	0	4.59	127.46	PSMD13;YBX1;PSMA7;PSMD8;APH1A;PSMB6;PSMB7;PSMB4;PSMD7;PSMB5;PSMD4;PSMB2;UBB;PSMB3;PSMD3;PSMB1;UBC;AKT1;TMED2;PSMF1;RPS27A;SKP1;RBX1;PSMA5;SEM1;PSMA6;PSMA3;PSMC5;PSMA4;TFDP1;PSMA1;PSMC3;PSMA2;PSMC4;PSMC1;PSMC2;PSME1;UBA52
mRNA Splicing - Major Pathway	35/181	0	0	4.77	127.15	SF3B5;RBM8A;SNU13;YBX1;PRPF19;SNRPD2;PABPN1;PUF60;PCBP1;TRA2B;PCBP2;POLR2E;TXNL4A;HNRNPA1;SRSF11;POLR2L;SNRPN;NCBP2;GTF2F1;LSM4;SRRM1;HNRNPL;SYF2;CD2BP2;SRSF3;RBM42;RNPS1;SRSF5;HNRNPC;DNAJC8;SRSF7;SLU7;RBMX;SNRPB;SRSF9
Transcriptional Regulation By RUNX1	37/204	0	0	4.41	115.07	SMARCD2;SMARCB1;PSMD13;PSMA7;PSMD8;PSMB6;LGALS3;PSMB7;PSMB4;PSMD7;PSMB5;PSMD4;PSMB2;UBB;PSMB3;PSMD3;PSMB1;UBC;PSMF1;RPS27A;SMARCE1;PRMT1;PSMA5;SEM1;PSMA6;PSMA3;PSMC5;PSMA4;PSMA1;PSMC3;PSMA2;PSMC4;PSMC1;CSNK2B;PSMC2;PSME1;UBA52
Immune System	162/1943	0	0	1.91	48.92	EIF4A2;IFITM3;IFITM1;IFITM2;CD81;UBE2D2;UBE2D3;KEAP1;SRP14;UBE2L3;TXN2;PSMD8;PYCARD;LGALS3;PSMD7;RNF114;PSMD4;PPP2R1A;PSMD3;AKT1;CPNE2;ATP6V1E1;FBXO7;GOLGA7;AP2M1;SKP1;MAP2K3;ATP6V1G1;FBXW5;ATP6V0E1;UBE2E3;UBE2E1;TALDO1;ILF2;RBX1;EEF1A1;CSNK2B;PSME1;ANAPC5;RBCK1;UBE2V1;AURKAIP1;SQSTM1;PPIA;UBA52;SAR1B;PSMD13;MAPKAP1;ANAPC11;PRDX5;RAP1A;HNRNPDL;BTBD1;UBB;PCBP2;UBC;PSMF1;CD99;ATP6V1F;XRCC6;TRAPPC1;…
mRNA Splicing	35/189	0	0	4.52	114.64	SF3B5;RBM8A;SNU13;YBX1;PRPF19;SNRPD2;PABPN1;PUF60;PCBP1;TRA2B;PCBP2;POLR2E;TXNL4A;HNRNPA1;SRSF11;POLR2L;SNRPN;NCBP2;GTF2F1;LSM4;SRRM1;HNRNPL;SYF2;CD2BP2;SRSF3;RBM42;RNPS1;SRSF5;HNRNPC;DNAJC8;SRSF7;SLU7;RBMX;SNRPB;SRSF9
Transcriptional Regulation By TP53	50/354	0	0	3.3	81.89	YWHAE;COX4I1;COX6A1;COX7C;TXN2;STK11;YWHAQ;PPP2R1A;AKT1;ELOB;NELFB;COX8A;BNIP3L;PRMT1;PPP2R5C;GTF2F1;REXO2;COX6B1;COX7A2L;RRAGA;TFDP1;CSNK2B;TMEM219;UBA52;MAPKAP1;SUPT4H1;COX5B;COX5A;PPP2CA;PRDX2;PRDX5;UBB;UBC;POLR2E;RBBP7;BRD7;RPS27A;POLR2L;PRELID1;NPM1;TAF10;COX6C;CNOT7;RGCC;RHEB;CYCS;LAMTOR1;LAMTOR4;CNOT8;LAMTOR5
TP53 Regulates Metabolic Genes	22/81	0	0	7.36	178.17	YWHAE;COX8A;COX4I1;COX6A1;REXO2;COX5B;COX6C;COX7C;COX5A;TXN2;COX6B1;PRDX2;COX7A2L;RRAGA;PRDX5;YWHAQ;RHEB;AKT1;CYCS;LAMTOR1;LAMTOR4;LAMTOR5
Innate Immune System	100/1035	0	0	2.19	51.73	CD81;UBE2D2;UBE2D3;SRP14;TXN2;PSMD8;PYCARD;LGALS3;PSMD7;PSMD4;PPP2R1A;PSMD3;CPNE2;ATP6V1E1;GOLGA7;SKP1;MAP2K3;ATP6V1G1;ATP6V0E1;ILF2;EEF1A1;CSNK2B;PSME1;UBE2V1;PPIA;UBA52;PSMD13;PRDX5;RAP1A;UBB;PCBP2;UBC;PSMF1;ATP6V1F;XRCC6;TRAPPC1;ISG15;PA2G4;EEF2;SEM1;ARPC2;UBE2N;DEGS1;HNRNPC;CALM1;BCL2L1;ARPC1A;GDI2;BRK1;HMGB1;ACTR1B;CCT2;DUSP3;NME2;NDUFC2;DYNLL1;RHOA;APRT;SERPINB6;PSMA5;PSMA6;PSMA3;PSMA4;PSMA…
Disorders Of Transmembrane Transporters	32/176	0	0	4.41	100.6	PSMD13;PSMA7;PSMD8;PSMB6;PSMB7;PSMB4;PSMD7;PSMB5;PSMD4;UBB;PSMB2;PSMB3;PSMD3;UBC;PSMB1;PSMF1;RPS27A;SEC13;SEM1;PSMA5;PSMA6;PSMA3;PSMC5;PSMA4;PSMA1;PSMC3;PSMA2;PSMC4;PSMC1;PSMC2;PSME1;UBA52
RNA Polymerase II Transcription	117/1312	0	0	2.01	45.22	SMARCB1;UBE2D3;COX6A1;TXN2;PSMD8;LGALS3;STK11;PSMD7;PSMD4;PPP2R1A;PSMD3;AKT1;SKP1;BNIP3L;UBE2E1;SSU72;GTF2F1;RBX1;COX6B1;SRRM1;COX7A2L;RRAGA;DDX39B;CSNK2B;PSME1;SRSF3;ANAPC5;SRSF5;SRSF7;UBA52;SRSF9;SNRPB;RBM8A;ANAPC16;MAX;PSMD13;MAPKAP1;SUPT4H1;ANAPC11;PRDX2;PRDX5;ZNF706;UBB;UBC;PSMF1;SMAD2;PRELID1;UBE2I;CBX3;SEM1;RGCC;CNOT7;RHEB;CDK4;CYCS;RNPS1;CALM1;CNOT8;YWHAE;BTG1;CITED2;COX4I1;YBX1;COX7C;SUM…
Signaling By Interleukins	56/453	0	0	2.83	63.24	RPLP0;HMGB1;PSMD8;PSMD7;PSMD4;PPP2R1A;PSMD3;AKT1;SKP1;MAP2K3;ANXA1;DUSP3;TALDO1;RBX1;PSMA5;PSMA6;PSMA3;PSMA4;PSMA1;PSMA2;TCP1;PSME1;UBE2V1;AURKAIP1;UBA52;SQSTM1;PPIA;CEBPD;PSMD13;PSMA7;PSMB6;PPP2CA;PSMB7;PSMB4;PSMB5;PSMB2;HNRNPDL;UBB;PSMB3;PSMB1;UBC;STX4;PSMF1;RPS27A;MAPK3;SOD1;SEM1;PSMC5;PSMC3;PSMC4;PSMC1;PSMC2;UBE2N;CCM2;VIM;BCL2L1
Processing Of Capped Intron-Containing Pre-mRNA	38/242	0	0	3.71	82.62	SF3B5;RBM8A;SNU13;YBX1;PRPF19;SNRPD2;PABPN1;PUF60;PCBP1;TRA2B;PCBP2;POLR2E;TXNL4A;HNRNPA1;SRSF11;POLR2L;SEC13;SNRPN;WTAP;NCBP2;GTF2F1;LSM4;SRRM1;HNRNPL;DDX39B;SYF2;CD2BP2;SRSF3;RBM42;RNPS1;HNRNPC;SRSF5;DNAJC8;SLU7;SRSF7;RBMX;SNRPB;SRSF9
Cristae Formation	13/29	0	0	15.92	349.3	ATP5PF;ATP5PD;ATP5PB;ATP5MC2;ATP5MC3;ATP5F1C;ATP5F1D;ATP5F1E;ATP5F1A;ATP5F1B;ATP5PO;ATP5MG;ATP5MF
Protein Folding	22/96	0	0	5.86	121.03	CCT3;CCT2;FBXW5;ARL2;TBCB;TBCA;TUBB4B;GNG11;CCT6A;TUBB6;GNG10;TUBA1A;TUBB2A;GNG5;GNB2;CSNK2B;TCP1;CCT8;CCT7;FBXL5;PFDN5;CCT4
Gene Expression (Transcription)	123/1449	0	0	1.91	39.09	SMARCB1;UBE2D3;COX6A1;TXN2;PSMD8;LGALS3;STK11;PSMD7;PSMD4;PPP2R1A;PSMD3;AKT1;SKP1;BNIP3L;UBE2E1;SSU72;GTF3A;GTF2F1;RBX1;COX6B1;SRRM1;COX7A2L;RRAGA;DDX39B;CSNK2B;PSME1;SRSF3;ANAPC5;SRSF5;SRSF7;UBA52;SRSF9;SNRPB;RBM8A;ANAPC16;MAX;PSMD13;MAPKAP1;SUPT4H1;ANAPC11;PRDX2;PRDX5;ZNF706;UBB;UBC;PSMF1;SMAD2;PRELID1;UBE2I;CBX3;SEM1;RGCC;CNOT7;RHEB;CDK4;CYCS;RNPS1;CALM1;CNOT8;YWHAE;BTG1;CITED2;COX4I1;YBX1;COX…
Prefoldin Mediated Transfer Of Substrate To CCT/TriC	12/28	0	0	14.68	289.43	CCT3;CCT6A;CCT2;TUBB6;TUBA1A;TUBB2A;TCP1;CCT8;CCT7;TUBB4B;PFDN5;CCT4
Selective Autophagy	17/61	0	0	7.59	147.87	DYNC1I2;PARK7;DYNLL1;TOMM20;MAP1LC3B;UBB;CSNK2B;HSF1;UBC;TOMM7;UBE2N;VDAC1;UBE2V1;RPS27A;SQSTM1;UBA52;TOMM6
Membrane Trafficking	64/599	0	0	2.41	46.35	YWHAE;KDELR1;ARPC1A;GDI2;CLTB;CLTA;PPP6C;ACTR1A;MAP1LC3B;YWHAQ;AKT1;TMED2;AP3S1;AP2M1;GABARAPL2;SEC13;COPZ2;DYNLL1;REXO2;COPZ1;EPN1;BIN1;CHMP4B;UBA52;OPTN;VPS28;ARF5;RHOQ;VAMP3;RAB7A;CHMP5;DYNC1I2;DCTN2;SAR1B;GPS1;RAB1B;VPS4A;DCTN3;COPS7A;NEDD8;GABARAP;VPS51;UBB;BLOC1S1;UBC;AP2S1;STX4;RPS27A;SNX5;TRAPPC1;TRAPPC5;SNF8;RAB11A;COPS6;CNIH1;ARPC2;COPS2;RAB13;CAPZA2;RAB18;CHMP2A;UBAP1;CALM1;COPE
RHOBTB GTPase Cycle	13/35	0	0	11.57	221.51	CCT2;GPS1;TXNL1;SRRM1;CCT6A;DDX39B;TRA2B;CDC37;COPS2;HNRNPC;VIM;CCT7;RBMX
Synthesis Of Active Ubiquitin: Roles Of E1 And E2 Enzymes	12/30	0	0	13.04	244.81	UBB;UBE2B;UBE2R2;UBE2Q2;UBE2D2;UBE2E3;UBC;UBE2E1;UBE2A;RPS27A;UBA52;UBE2L3
Protein Localization	28/164	0	0	4.07	76.07	NDUFB8;CCNI;UBE2D2;ZFAND6;UBE2D3;TOMM20;CHCHD2;ATP5F1A;SERP1;ATP5F1B;UBB;SEC61G;UBC;SEC61B;RPS27A;GSTK1;FIS1;CAMLG;ECH1;SGTA;VAPA;TOMM7;VDAC1;ACO2;UBA52;CRAT;SLC25A6;TOMM6
Generic Transcription Pathway	103/1190	0	0	1.93	35.21	SMARCB1;UBE2D3;COX6A1;TXN2;PSMD8;LGALS3;STK11;PSMD7;PSMD4;PPP2R1A;PSMD3;AKT1;SKP1;BNIP3L;UBE2E1;GTF2F1;RBX1;COX6B1;COX7A2L;RRAGA;CSNK2B;PSME1;ANAPC5;UBA52;ANAPC16;MAX;PSMD13;MAPKAP1;SUPT4H1;ANAPC11;PRDX2;PRDX5;ZNF706;UBB;UBC;PSMF1;SMAD2;PRELID1;UBE2I;CBX3;SEM1;RGCC;CNOT7;RHEB;CDK4;CYCS;CALM1;CNOT8;YWHAE;BTG1;CITED2;COX4I1;YBX1;COX7C;SUMO1;YWHAQ;NELFB;ELOB;COX8A;PRMT1;PPP2R5C;REXO2;PSMA5;PSMA6;PSM…
Cytokine Signaling In Immune System	70/702	0	0	2.23	40.31	EIF4A2;IFITM3;IFITM1;IFITM2;UBE2D2;RPLP0;UBE2D3;HMGB1;PSMD8;PSMD7;PSMD4;SUMO1;PPP2R1A;PSMD3;AKT1;ELOB;SKP1;MAP2K3;SEC13;ANXA1;DUSP3;UBE2E1;TALDO1;RBX1;PSMA5;PSMA6;PSMA3;PSMA4;PSMA1;PSMA2;TCP1;PSME1;UBE2V1;EIF4E2;AURKAIP1;UBA52;SQSTM1;PPIA;CEBPD;PSMD13;RNF7;PSMA7;PSMB6;PPP2CA;PSMB7;PSMB4;PSMB5;PSMB2;HNRNPDL;UBB;PSMB3;PSMB1;UBC;STX4;PSMF1;RPS27A;MAPK3;TNFSF12;ISG15;SOD1;SEM1;PSMC5;PSMC3;PSMC4;PSMC1…
Formation Of Tubulin Folding Intermediates By CCT/TriC	11/26	0	0	14.34	258.31	CCT3;CCT6A;CCT2;TUBB6;TUBA1A;TUBB2A;TCP1;CCT8;CCT7;TUBB4B;CCT4
Cooperation Of Prefoldin And TriC/CCT In Actin And Tubulin Folding	12/33	0	0	11.18	195.55	CCT3;CCT6A;CCT2;TUBB6;TUBA1A;TUBB2A;TCP1;CCT8;CCT7;TUBB4B;PFDN5;CCT4
PINK1-PRKN Mediated Mitophagy	10/22	0	0	16.28	282.16	MAP1LC3B;UBB;UBC;TOMM7;VDAC1;RPS27A;TOMM20;SQSTM1;UBA52;TOMM6
Mitophagy	11/28	0	0	12.65	216.11	MAP1LC3B;UBB;UBC;CSNK2B;TOMM7;VDAC1;RPS27A;TOMM20;SQSTM1;UBA52;TOMM6
Vesicle-mediated Transport	64/637	0	0	2.24	37.91	YWHAE;KDELR1;ARPC1A;GDI2;CLTB;CLTA;PPP6C;ACTR1A;MAP1LC3B;YWHAQ;AKT1;TMED2;AP3S1;AP2M1;GABARAPL2;SEC13;COPZ2;DYNLL1;REXO2;COPZ1;EPN1;BIN1;CHMP4B;UBA52;OPTN;VPS28;ARF5;RHOQ;VAMP3;RAB7A;CHMP5;DYNC1I2;DCTN2;SAR1B;GPS1;RAB1B;VPS4A;DCTN3;COPS7A;NEDD8;GABARAP;VPS51;UBB;BLOC1S1;UBC;AP2S1;STX4;RPS27A;SNX5;TRAPPC1;TRAPPC5;SNF8;RAB11A;COPS6;CNIH1;ARPC2;COPS2;RAB13;CAPZA2;RAB18;CHMP2A;UBAP1;CALM1;COPE
RHOBTB1 GTPase Cycle	10/23	0	0	15.02	252.55	CCT2;GPS1;COPS2;TRA2B;TXNL1;HNRNPC;VIM;CCT7;RBMX;SRRM1
RHOBTB2 GTPase Cycle	10/23	0	0	15.02	252.55	CCT6A;CCT2;DDX39B;CDC37;TRA2B;TXNL1;HNRNPC;CCT7;RBMX;SRRM1
Budding And Maturation Of HIV Virion	11/29	0	0	11.94	198.94	UBB;VPS4A;UBC;CHMP2A;CHMP4B;UBAP1;RPS27A;PPIA;UBA52;VPS28;CHMP5
Chaperonin-mediated Protein Folding	19/90	0	0	5.26	87.42	CCT3;CCT2;FBXW5;TUBB4B;GNG11;CCT6A;TUBB6;GNG10;TUBA1A;TUBB2A;GNG5;GNB2;CSNK2B;TCP1;CCT8;CCT7;FBXL5;PFDN5;CCT4
Folding Of Actin By CCT/TriC	7/10	0	0	45.46	747.95	CCT3;CCT6A;CCT2;TCP1;CCT8;CCT7;CCT4
Aggrephagy	10/24	0	0	13.95	227.61	DYNC1I2;UBB;HSF1;UBC;UBE2N;PARK7;UBE2V1;DYNLL1;RPS27A;UBA52
Endosomal Sorting Complex Required For Transport (ESCRT)	11/30	0	0	11.32	183.8	UBB;VPS4A;UBC;CHMP2A;CHMP4B;UBAP1;SNF8;RPS27A;UBA52;VPS28;CHMP5
Cooperation Of PDCL (PhLP1) And TRiC/CCT In G-protein Beta Folding	12/37	0	0	9.39	150.43	CCT3;CCT6A;CCT2;GNG10;GNG5;GNB2;CSNK2B;TCP1;CCT8;CCT7;GNG11;CCT4
VLDLR Internalisation And Degradation	8/16	0	0	19.5	292.87	UBB;NR1H2;UBC;AP2S1;CLTA;RPS27A;UBA52;AP2M1
Protein Ubiquitination	16/76	0	0	5.23	74.17	UBE2B;UBE2D2;UBE2E3;UBE2D3;UBE2E1;UBE2A;UBE2L3;RRAGA;SELENOS;UBE2R2;UBB;UBE2Q2;UBC;UBE2N;RPS27A;UBA52
Formation Of TC-NER Pre-Incision Complex	13/52	0	0	6.52	90.37	GPS1;COPS7A;PRPF19;RBX1;COPS6;UBB;COPS2;UBC;POLR2E;RPS27A;UBA52;HMGN1;POLR2L
HIV Life Cycle	23/149	0	0	3.59	49.46	XRCC6;SEC13;NCBP2;TAF10;VPS4A;SUPT4H1;GTF2F1;UBB;UBC;CHMP2A;POLR2E;CHMP4B;UBAP1;BANF1;ELOB;NELFB;RPS27A;PPIA;UBA52;VPS28;RAN;CHMP5;POLR2L
mTORC1-mediated Signaling	9/24	0	0	11.71	160.81	FKBP1A;RRAGA;RHEB;RPS6;AKT1S1;LAMTOR1;LAMTOR4;EIF4B;LAMTOR5
TICAM1, RIP1-mediated IKK Complex Recruitment	8/19	0	0	14.18	189.74	UBB;UBE2D2;UBE2D3;UBC;UBE2N;UBE2V1;RPS27A;UBA52
Organelle Biogenesis And Maintenance	33/275	0	0	2.69	35.24	YWHAE;DYNC1I2;DCTN2;DCTN3;ATP5MC2;ATP5MC3;ACTR1A;ATP5F1A;TUBA1A;ATP5F1B;PPP2R1A;CCT8;ATP5MG;ATP5MF;CCT4;CCT3;CCT2;ATP5PF;ATP5PD;ATP5PB;IDH2;DYNLL1;ATP5F1C;TUBB4B;ATP5F1D;ATP5F1E;RAB11A;AKAP9;TCP1;ATP5PO;CYCS;DYNLRB1;CALM1
Signal Transduction	170/2465	0	0	1.52	19.9	VPS29;UBE2D3;ARAF;PEBP1;PSMD8;PPP1CC;STK11;PSMD7;PSMD4;FNTA;PPP2R1A;PSMD3;AKT1;ATP6V1E1;MAF1;GOLGA7;AP2M1;SKP1;ATP6V1G1;MAP2K2;ATP6V0E1;RPS6;GTF2F1;RBX1;SRRM1;MYL6;RRAGA;DDX39B;CDC37;CSNK2B;PSME1;RBCK1;SQSTM1;UBA52;BEX3;CTBP2;SHMT2;PSMD13;CTBP1;MAPKAP1;ARL2;VPS26A;MYL12B;SNX3;APH1A;GNG10;RAP1A;UBB;UBC;PSMF1;ATP6V1F;SMAD2;JUND;GNG11;DRAP1;CCT6A;SEM1;NSFL1C;RPS27;ARPC2;STK24;RHEB;CDK4;ID2;GNB2;COPS…
APC-Cdc20 Mediated Degradation Of Nek2A	9/26	0	0	10.33	133.8	ANAPC16;UBB;UBC;UBE2E1;ANAPC5;BUB3;RPS27A;UBA52;ANAPC11
Downregulation Of TGF-beta Receptor Signaling	9/26	0	0	10.33	133.8	PPP1R15A;SMAD2;PPP1CC;UBB;UBC;STUB1;RPS27A;UBA52;PPP1CA
E3 Ubiquitin Ligases Ubiquitinate Target Proteins	13/56	0	0	5.91	76.58	UBE2B;UBE2D2;UBE2D3;UBE2E1;UBE2A;UBE2L3;RRAGA;SELENOS;UBB;UBC;UBE2N;RPS27A;UBA52
Cytoprotection By HMOX1	13/57	0	0	5.78	73.6	COX8A;COX4I1;COX6A1;COX5B;COX6C;COX7C;COX5A;COX6B1;COX7A2L;BLVRB;CYCS;BLVRA;NFE2L2
Nuclear Envelope (NE) Reassembly	15/75	0	0	4.9	62.21	SEC13;UBE2I;VPS4A;TUBB4B;SIRT2;PPP2CA;TUBB6;TUBA1A;TUBB2A;SUMO1;PPP2R1A;CHMP2A;CHMP4B;BANF1;RAN
Late Phase Of HIV Life Cycle	21/136	0	0	3.59	45.59	SEC13;NCBP2;TAF10;VPS4A;SUPT4H1;GTF2F1;UBB;UBC;CHMP2A;POLR2E;CHMP4B;UBAP1;ELOB;NELFB;RPS27A;PPIA;UBA52;VPS28;RAN;CHMP5;POLR2L
MTOR Signaling	11/41	0	0	7.16	90.84	FKBP1A;STK11;RRAGA;RHEB;RPS6;AKT1S1;AKT1;LAMTOR1;LAMTOR4;EIF4B;LAMTOR5
Negative Regulation Of MAPK Pathway	11/41	0	0	7.16	90.84	PPP2CA;MAP2K2;UBB;PPP2R1A;UBC;ARAF;PEBP1;PPP2R5C;RPS27A;UBA52;MAPK3
Transport Of Small Molecules	63/706	0	0	1.96	24.57	CLTA;PHB2;PSMD8;PSMD7;PSMD4;PSMD3;ATP6V1E1;CLIC2;AP2M1;SKP1;ATP6V1G1;ATP6V0E1;PSMA5;PSMA6;PSMA3;PSMA4;PSMA1;PSMA2;PSME1;VDAC2;VDAC1;SLC25A5;UBA52;SLC25A6;STOML2;SAR1B;PSMD13;ARL2;NEDD8;SRI;PSMA7;PSMB6;PSMB7;PSMB4;GNG10;PSMB5;PSMB2;UBB;GNG5;PSMB3;PSMB1;UBC;AP2S1;PSMF1;RPS27A;ATP6V1F;NR1H2;EIF2S2;GNG11;EIF2S1;RAB11A;SEM1;PSMC5;EIF2S3;ARL2BP;PSMC3;PSMC4;PSMC1;GNB2;PSMC2;GNAS;CALM1;FBXL5
Regulation Of PLK1 Activity At G2/M Transition	16/87	0	0	4.42	54.32	YWHAE;DYNC1I2;DCTN2;DCTN3;DYNLL1;TUBB4B;ACTR1A;TUBA1A;UBB;PPP2R1A;AKAP9;UBC;RPS27A;UBA52;OPTN;SKP1
Nucleotide Excision Repair	18/108	0	0	3.92	47.83	UBE2I;GPS1;COPS7A;RAD23A;PRPF19;RBX1;COPS6;UBB;SUMO1;COPS2;UBC;SUMO2;UBE2N;POLR2E;RPS27A;UBA52;HMGN1;POLR2L
Pexophagy	6/11	0	0	23.35	284.18	MAP1LC3B;UBB;UBC;RPS27A;SQSTM1;UBA52
Regulation Of BACH1 Activity	6/11	0	0	23.35	284.18	UBB;UBC;RPS27A;UBA52;RBX1;SKP1
Spry Regulation Of FGF Signaling	7/16	0	0	15.15	184.16	PPP2CA;UBB;PPP2R1A;UBC;RPS27A;UBA52;MAPK3
Mitochondrial Biogenesis	16/89	0	0	4.29	51.51	ATP5PF;ATP5PD;ATP5PB;IDH2;ATP5MC2;ATP5MC3;ATP5F1C;ATP5F1D;ATP5F1E;ATP5F1A;ATP5F1B;ATP5PO;CYCS;CALM1;ATP5MG;ATP5MF
Neutrophil Degranulation	46/468	0	0	2.16	25.86	PSMD13;GSTP1;GDI2;HMGB1;SRP14;AGPAT2;PYCARD;CST3;PSMB7;LGALS3;PRDX5;PSMD7;RAP1A;ACTR1B;PSMD3;PSMB1;CCT8;GOLGA7;CCT2;XRCC6;TRAPPC1;NME2;NDUFC2;PDAP1;PA2G4;DYNLL1;TUBB4B;EEF2;ILF2;RHOA;SERPINB6;APRT;PSMA5;EEF1A1;PSMC3;VAPA;PSMA2;IMPDH2;PSMC2;CSNK2B;RAB18;DEGS1;LAMTOR1;YPEL5;PPIA;RAB7A
TGF-beta Receptor Signaling Activates SMADs	11/44	0	0	6.51	77.68	PPP1R15A;SMAD2;FKBP1A;PPP1CC;UBB;UBC;NEDD8;STUB1;RPS27A;UBA52;PPP1CA
DNA Damage Recognition In GG-NER	10/37	0	0	7.23	84.72	COPS6;UBB;GPS1;COPS2;UBC;COPS7A;RAD23A;RPS27A;UBA52;RBX1
Signaling By TGF-beta Receptor Complex	16/91	0	0	4.18	48.89	PPP1R15A;SMAD2;UBE2D3;NEDD8;YBX1;RHOA;PPP1CA;FKBP1A;PPP1CC;TFDP1;UBB;UBC;STUB1;RPS27A;UBA52;MAPK3
IKK Complex Recruitment Mediated By RIP1	8/23	0	0	10.39	121.51	UBB;UBE2D2;UBE2D3;UBC;UBE2N;UBE2V1;RPS27A;UBA52
APC/C:Cdc20 Mediated Degradation Of Cyclin B	8/24	0	0	9.74	110.38	ANAPC16;UBB;UBC;UBE2E1;ANAPC5;RPS27A;UBA52;ANAPC11
Late Endosomal Microautophagy	9/31	0	0	7.98	90.26	UBB;UBC;CHMP2A;CHMP4B;UBAP1;PARK7;RPS27A;UBA52;VPS28
Assembly Of HIV Virion	7/18	0	0	12.39	139.05	UBB;UBC;UBAP1;RPS27A;PPIA;UBA52;VPS28
Inactivation Of CSF3 (G-CSF) Signaling	8/25	0	0	9.17	100.75	UBB;UBE2D2;UBE2D3;UBC;ELOB;RNF7;RPS27A;UBA52
RNA Polymerase II Transcription Termination	13/67	0	0	4.71	51.08	RBM8A;NCBP2;SRRM1;DDX39B;PABPN1;SRSF3;RNPS1;SRSF5;SLU7;SRSF7;SRSF11;SNRPB;SRSF9
RAS Processing	7/19	0	0	11.36	122.73	LYPLA1;FNTA;ABHD17A;ARL2;CALM1;GOLGA7;BCL2L1
Late SARS-CoV-2 Infection Events	12/58	0	0	5.1	55.05	GSK3A;UBE2I;SUMO1;UBB;PRMT1;DAD1;UBC;MGAT4B;RPS27A;GOLGA7;UBA52;ZDHHC3
mRNA 3-End Processing	12/58	0	0	5.1	55.05	DDX39B;RBM8A;PABPN1;NCBP2;SRSF3;RNPS1;SRSF5;SLU7;SRSF7;SRSF11;SRRM1;SRSF9
Oncogene Induced Senescence	9/33	0	0	7.31	78.64	TFDP1;UBB;CDK4;UBC;ID1;ETF1;RPS27A;UBA52;MAPK3
ER To Golgi Anterograde Transport	19/133	0	0	3.27	34.33	DYNC1I2;SEC13;TRAPPC1;DCTN2;KDELR1;SAR1B;RAB1B;TRAPPC5;DCTN3;COPZ2;DYNLL1;COPZ1;PPP6C;ACTR1A;CNIH1;CAPZA2;TMED2;COPE;ARF5
Formation Of Incision Complex In GG-NER	10/42	0	0	6.1	64.04	UBE2I;SUMO1;UBB;SUMO2;UBC;UBE2N;RAD23A;RPS27A;UBA52;RBX1
PTK6 Regulates RTKs And Their Effectors AKT1 And DOK1	5/9	0	0	24.3	252.83	UBB;UBC;AKT1;RPS27A;UBA52
Prevention Of Phagosomal-Lysosomal Fusion	5/9	0	0	24.3	252.83	UBB;UBC;RPS27A;UBA52;RAB7A
Negative Regulators Of DDX58/IFIH1 Signaling	9/35	0	0	6.75	69.1	UBB;UBE2D2;UBE2D3;PCBP2;UBC;TAX1BP1;ISG15;RPS27A;UBA52
SARS-CoV-1 Infection	11/52	0	0	5.24	53.57	BECN1;GSK3A;MAP1LC3B;UBE2I;SUMO1;UBB;UBC;CHMP2A;CHMP4B;RPS27A;UBA52
MAP Kinase Activation	12/62	0	0	4.69	47.33	MAP2K3;PPP2CA;DUSP3;UBB;PPP2R1A;UBC;UBE2N;UBE2V1;RPS27A;UBA52;SKP1;MAPK3
Global Genome Nucleotide Excision Repair (GG-NER)	14/82	0	0	4.03	40.54	UBE2I;GPS1;RAD23A;COPS7A;RBX1;COPS6;SUMO1;UBB;COPS2;SUMO2;UBC;UBE2N;RPS27A;UBA52
Interconversion Of Nucleotide Di- And Triphosphates	8/28	0	0	7.79	78.42	DCTD;GUK1;AK1;AK2;NME2;CMPK1;GLRX;TXN2
Regulation Of TP53 Degradation	9/36	0	0	6.5	64.95	PPP2CA;UBB;PPP2R1A;MAPKAP1;UBC;AKT1;PPP2R5C;RPS27A;UBA52
Membrane Binding And Targetting Of GAG Proteins	6/15	0	0	12.97	129.15	UBB;UBC;UBAP1;RPS27A;UBA52;VPS28
Transport To Golgi And Subsequent Modification	21/164	0	0	2.88	28.2	B4GALT2;DYNC1I2;SEC13;TRAPPC1;DCTN2;KDELR1;SAR1B;RAB1B;TRAPPC5;DCTN3;COPZ2;DYNLL1;COPZ1;PPP6C;ACTR1A;CNIH1;CAPZA2;MGAT4B;TMED2;COPE;ARF5
HSF1 Activation	8/29	0	0	7.42	72.61	YWHAE;EEF1A1;DNAJB1;DNAJB6;UBB;HSBP1;PTGES3;HSF1
Regulation Of TP53 Expression And Degradation	9/37	0	0	6.27	61.16	PPP2CA;UBB;PPP2R1A;MAPKAP1;UBC;AKT1;PPP2R5C;RPS27A;UBA52
Response Of Mtb To Phagocytosis	7/22	0	0	9.09	88.27	GSK3A;UBB;UBC;RPS27A;UBA52;MAPK3;RAB7A
Signaling By TGFB Family Members	17/119	0	0	3.26	31.15	SMAD2;PPP1R15A;UBE2D3;NEDD8;YBX1;RHOA;PPP1CA;DRAP1;FKBP1A;PPP1CC;TFDP1;UBB;UBC;STUB1;RPS27A;UBA52;MAPK3
Association Of TriC/CCT With Target Proteins During Biosynthesis	9/38	0	0	6.05	57.68	CCT3;CCT6A;CCT2;FBXW5;TCP1;CCT8;CCT7;FBXL5;CCT4
HSP90 Chaperone Cycle For Steroid Hormone Receptors (SHR) In Presence Of Ligand	9/38	0	0	6.05	57.68	DYNC1I2;DNAJB1;ACTR1A;DCTN2;PTGES3;DCTN3;CAPZA2;DNAJA2;DYNLL1
NRIF Signals Cell Death From Nucleus	6/16	0	0	11.67	111.24	APH1A;UBB;UBC;RPS27A;SQSTM1;UBA52
TGF-beta Receptor Signaling In EMT (Epithelial To Mesenchymal Transition)	6/16	0	0	11.67	111.24	FKBP1A;UBB;UBC;RPS27A;UBA52;RHOA
Signaling By CSF3 (G-CSF)	8/30	0	0	7.08	67.42	UBB;UBE2D2;UBE2D3;UBC;ELOB;RNF7;RPS27A;UBA52
SUMO Is Transferred From E1 To E2 (UBE2I, UBC9)	4/6	0	0	38.85	366.28	UBE2I;SUMO1;SUMO2;SAE1
Post-chaperonin Tubulin Folding Pathway	7/23	0	0	8.52	80.03	TUBB6;TUBA1A;TUBB2A;ARL2;TBCB;TBCA;TUBB4B
Regulated Necrosis	11/57	0	0	4.67	43.58	UBB;CDC37;UBC;FLOT1;CHMP2A;CHMP4B;CYCS;STUB1;HMGB1;RPS27A;UBA52
Transcription-Coupled Nucleotide Excision Repair (TC-NER)	13/77	0	0	3.97	37.02	GPS1;COPS7A;PRPF19;RBX1;COPS6;UBB;COPS2;UBC;POLR2E;RPS27A;UBA52;HMGN1;POLR2L
mRNA Splicing - Minor Pathway	10/49	0	0.001	5	45.49	SF3B5;SNRPD2;NCBP2;POLR2E;YBX1;TXNL4A;GTF2F1;SRSF7;SNRPB;POLR2L
Iron Uptake And Transport	11/59	0	0.001	4.47	40.29	ATP6V1G1;ATP6V0E1;UBB;UBC;NEDD8;ATP6V1E1;RPS27A;FBXL5;UBA52;SKP1;ATP6V1F
Interleukin-17 Signaling	12/69	0	0.001	4.11	37.02	MAP2K3;PPP2CA;DUSP3;UBB;PPP2R1A;UBC;UBE2N;UBE2V1;RPS27A;UBA52;SKP1;MAPK3
COPI-mediated Anterograde Transport	13/80	0	0.001	3.79	33.83	DYNC1I2;DCTN2;KDELR1;RAB1B;DCTN3;COPZ2;DYNLL1;COPZ1;ACTR1A;CAPZA2;TMED2;ARF5;COPE
Asparagine N-linked Glycosylation	29/282	0	0.001	2.25	19.9	B4GALT2;DYNC1I2;UBXN1;DCTN2;KDELR1;SAR1B;RAB1B;DCTN3;PPP6C;ACTR1A;UBB;UBC;TMED2;RPS27A;SEC13;TRAPPC1;TRAPPC5;COPZ2;DYNLL1;COPZ1;CNIH1;DAD1;PSMC1;CAPZA2;MGAT4B;UBA52;ARF5;COPE;ST6GALNAC6
Toll Like Receptor 3 (TLR3) Cascade	15/103	0	0.001	3.33	29.34	MAP2K3;DUSP3;UBE2D2;UBE2D3;HMGB1;PPP2CA;UBB;PPP2R1A;UBC;UBE2N;UBE2V1;RPS27A;UBA52;SKP1;MAPK3
Cargo Recognition For Clathrin-Mediated Endocytosis	15/104	0	0.001	3.3	28.65	GPS1;CLTB;CLTA;COPS7A;NEDD8;EPN1;COPS6;UBB;COPS2;UBC;AP2S1;RPS27A;UBA52;AP2M1;VAMP3
Josephin Domain DUBs	5/12	0	0.001	13.88	120.65	UBB;UBC;RAD23A;RPS27A;UBA52
FLT3 Signaling By CBL Mutants	4/7	0	0.001	25.9	223.27	UBB;UBC;RPS27A;UBA52
Modulation By Mtb Of Host Immune System	4/7	0	0.001	25.9	223.27	UBB;UBC;RPS27A;UBA52
Signaling By FGFR2	12/72	0	0.001	3.9	33.53	PPP2CA;UBB;PPP2R1A;NCBP2;UBC;POLR2E;GTF2F1;HNRNPA1;RPS27A;UBA52;MAPK3;POLR2L
Detoxification Of Reactive Oxygen Species	8/34	0	0.001	5.99	51.3	PRDX3;PRDX2;PRDX5;GPX3;GSTP1;CYCS;TXN2;SOD1
Infection With Mycobacterium Tuberculosis	7/26	0	0.001	7.17	61.23	GSK3A;UBB;UBC;RPS27A;UBA52;MAPK3;RAB7A
Clathrin-mediated Endocytosis	18/142	0	0.001	2.84	24.05	GPS1;ARPC1A;CLTB;CLTA;COPS7A;NEDD8;EPN1;COPS6;UBB;ARPC2;BIN1;COPS2;UBC;AP2S1;RPS27A;UBA52;AP2M1;VAMP3
MyD88-independent TLR4 Cascade	15/107	0	0.001	3.19	26.69	MAP2K3;DUSP3;UBE2D2;UBE2D3;HMGB1;PPP2CA;UBB;PPP2R1A;UBC;UBE2N;UBE2V1;RPS27A;UBA52;SKP1;MAPK3
Plasma Lipoprotein Clearance	8/35	0	0.001	5.77	48.15	UBB;NR1H2;UBC;AP2S1;CLTA;RPS27A;UBA52;AP2M1
Transport Of Mature mRNA Derived From An Intron-Containing Transcript	12/74	0	0.001	3.78	31.43	SEC13;DDX39B;RBM8A;NCBP2;SRSF3;RNPS1;SRSF5;SLU7;SRSF7;SRSF11;SRRM1;SRSF9
Downregulation Of ERBB2:ERBB3 Signaling	5/13	0	0.001	12.15	100.17	UBB;UBC;AKT1;RPS27A;UBA52
Glycogen Synthesis	5/13	0	0.001	12.15	100.17	UGP2;UBB;UBC;RPS27A;UBA52
NF-kB Is Activated And Signals Survival	5/13	0	0.001	12.15	100.17	UBB;UBC;RPS27A;SQSTM1;UBA52
Suppression Of Phagosomal Maturation	5/13	0	0.001	12.15	100.17	UBB;UBC;RPS27A;UBA52;RAB7A
p75NTR Recruits Signaling Complexes	5/13	0	0.001	12.15	100.17	UBB;UBC;RPS27A;SQSTM1;UBA52
SMAD2/SMAD3:SMAD4 Heterotrimer Regulates Transcription	8/36	0	0.001	5.56	45.27	SMAD2;TFDP1;UBB;UBC;YBX1;RPS27A;UBA52;MAPK3
Chaperone Mediated Autophagy	6/20	0	0.001	8.34	67.71	EEF1A1;UBB;UBC;PARK7;RPS27A;UBA52
Mitochondrial Protein Import	11/65	0	0.001	3.97	32.25	CHCHD2;NDUFB8;ATP5F1A;ATP5F1B;CCNI;TOMM7;VDAC1;ACO2;TOMM20;SLC25A6;TOMM6
Amino Acids Regulate mTORC1	10/55	0	0.001	4.33	35.07	ATP6V1G1;SEC13;RRAGA;ATP6V0E1;RHEB;LAMTOR1;ATP6V1E1;LAMTOR4;ATP6V1F;LAMTOR5
Intrinsic Pathway For Apoptosis	10/55	0	0.001	4.33	35.07	YWHAE;TFDP1;YWHAQ;C1QBP;AKT1;CYCS;DYNLL1;REXO2;MAPK3;BCL2L1
Cellular Response To Heat Stress	14/99	0	0.001	3.22	25.73	YWHAE;SEC13;ST13;HSBP1;PTGES3;EEF1A1;DNAJB1;UBB;DNAJC7;DNAJB6;BAG1;AKT1S1;HSF1;MAPK3
InlA-mediated Entry Of Listeria Monocytogenes Into Host Cells	4/8	0	0.001	19.42	154.75	UBB;UBC;RPS27A;UBA52
Myoclonic Epilepsy Of Lafora	4/8	0	0.001	19.42	154.75	UBB;UBC;RPS27A;UBA52
Cyclin D Associated Events In G1	9/47	0	0.002	4.62	36.03	PPP2CA;TFDP1;UBB;PPP2R1A;CDK4;UBC;RPS27A;UBA52;SKP1
Downregulation Of ERBB2 Signaling	7/29	0	0.002	6.19	48.32	UBB;CDC37;UBC;AKT1;STUB1;RPS27A;UBA52
Negative Regulation Of FGFR3 Signaling	7/29	0	0.002	6.19	48.32	PPP2CA;UBB;PPP2R1A;UBC;RPS27A;UBA52;MAPK3
Regulation Of Necroptotic Cell Death	7/29	0	0.002	6.19	48.32	UBB;CDC37;UBC;FLOT1;STUB1;RPS27A;UBA52
Signaling By Receptor Tyrosine Kinases	42/496	0	0.002	1.82	14.08	MAPKAP1;CLTA;BRK1;HSPB1;APH1A;PPP2CA;RAP1A;UBB;PPP2R1A;UBC;AP2S1;POLR2E;AKT1;NELFB;RPS27A;HNRNPA1;ATP6V1E1;AAMP;AP2M1;POLR2L;ATP6V1F;MAPK3;ATP6V1G1;JUND;DUSP3;MAP2K2;ATP6V0E1;NCBP2;VEGFB;GTF2F1;RHOA;EPN1;COPS2;CDC37;ID2;ID1;ID3;STUB1;PKN1;CALM1;UBA52;MXD4
Translation Of Structural Proteins	7/30	0.001	0.002	5.92	44.9	GSK3A;UBE2I;SUMO1;UBB;UBC;RPS27A;UBA52
Insertion Of Tail-Anchored Proteins Into Endoplasmic Reticulum Membrane	6/22	0.001	0.002	7.29	55.07	SERP1;CAMLG;VAPA;SEC61G;SGTA;SEC61B
Response Of EIF2AK1 (HRI) To Heme Deficiency	5/15	0.001	0.002	9.72	72.69	PPP1R15A;EIF2S3;EIF2S2;EIF2S1;ATF4
Downregulation Of ERBB4 Signaling	4/9	0.001	0.002	15.54	115.28	UBB;UBC;RPS27A;UBA52
Processing And Activation Of SUMO	4/9	0.001	0.002	15.54	115.28	UBE2I;SUMO1;SUMO2;SAE1
Regulation Of PTEN Localization	4/9	0.001	0.002	15.54	115.28	UBB;UBC;RPS27A;UBA52
rRNA Modification In Nucleus And Cytosol	10/60	0.001	0.002	3.9	28.72	FBL;RPS14;TRMT112;RPS9;RPS7;RPS6;NHP2;SNU13;BUD23;RPS2
Downregulation Of SMAD2/3:SMAD4 Transcriptional Activity	7/31	0.001	0.002	5.68	41.82	SMAD2;UBB;UBE2D3;UBC;RPS27A;UBA52;MAPK3
Negative Regulation Of FGFR4 Signaling	7/31	0.001	0.002	5.68	41.82	PPP2CA;UBB;PPP2R1A;UBC;RPS27A;UBA52;MAPK3
RIPK1-mediated Regulated Necrosis	7/31	0.001	0.002	5.68	41.82	UBB;CDC37;UBC;FLOT1;STUB1;RPS27A;UBA52
Sealing Of Nuclear Envelope (NE) By ESCRT-III	7/31	0.001	0.002	5.68	41.82	TUBB6;TUBA1A;TUBB2A;VPS4A;CHMP2A;CHMP4B;TUBB4B
Abortive Elongation Of HIV-1 Transcript In Absence Of Tat	6/23	0.001	0.003	6.86	50.05	NCBP2;SUPT4H1;POLR2E;NELFB;GTF2F1;POLR2L
Transport Of Mature Transcript To Cytoplasm	12/83	0.001	0.003	3.3	23.87	SEC13;DDX39B;RBM8A;NCBP2;SRSF3;RNPS1;SRSF5;SLU7;SRSF7;SRSF11;SRRM1;SRSF9
Transcriptional Activity Of SMAD2/SMAD3:SMAD4 Heterotrimer	9/51	0.001	0.003	4.17	29.97	SMAD2;TFDP1;UBB;UBE2D3;UBC;YBX1;RPS27A;UBA52;MAPK3
Translocation Of SLC2A4 (GLUT4) To Plasma Membrane	9/51	0.001	0.003	4.17	29.97	YWHAE;YWHAQ;RAB13;AKT1;STX4;REXO2;CALM1;RHOQ;RAB11A
G-protein Beta:Gamma Signaling	7/32	0.001	0.003	5.45	39.03	GNG10;GNG5;GNB2;AKT1;PKN1;GNG11;RHOA
RAF Activation	7/32	0.001	0.003	5.45	39.03	PPP2CA;PPP1CC;MAP2K2;PPP2R1A;ARAF;PPP2R5C;CALM1
MAP3K8 (TPL2)-dependent MAPK1/3 Activation	5/16	0.001	0.003	8.83	63.13	UBB;UBC;RPS27A;UBA52;SKP1
p75NTR Signals Via NF-kB	5/16	0.001	0.003	8.83	63.13	UBB;UBC;RPS27A;SQSTM1;UBA52
RHO GTPase Effectors	26/269	0.001	0.003	2.1	14.94	YWHAE;DYNC1I2;ARPC1A;BRK1;MYL12B;PPP2CA;PPP1CC;YWHAQ;PPP2R1A;BUB3;MAPK3;NUDC;SEC13;PPP2R5C;DYNLL1;RHOC;REXO2;RHOA;MYL6;RPS27;ARPC2;TAX1BP3;EVL;PKN1;CALM1;RHOQ
MyD88 Cascade Initiated On Plasma Membrane	13/96	0.001	0.003	3.06	21.7	MAP2K3;DUSP3;HMGB1;PPP2CA;UBB;PPP2R1A;UBC;UBE2N;UBE2V1;RPS27A;UBA52;SKP1;MAPK3
Glycogen Metabolism	6/24	0.001	0.003	6.48	45.67	UGP2;UBB;UBC;CALM1;RPS27A;UBA52
Peroxisomal Protein Import	10/63	0.001	0.003	3.68	25.64	GSTK1;UBB;UBE2D2;ZFAND6;UBE2D3;ECH1;UBC;RPS27A;UBA52;CRAT
Negative Regulation Of FGFR1 Signaling	7/33	0.001	0.003	5.24	36.5	PPP2CA;UBB;PPP2R1A;UBC;RPS27A;UBA52;MAPK3
IRAK2 Mediated Activation Of TAK1 Complex	4/10	0.001	0.004	12.95	89.96	UBB;UBC;RPS27A;UBA52
Signaling By FGFR	12/86	0.001	0.004	3.16	21.88	PPP2CA;UBB;PPP2R1A;NCBP2;UBC;POLR2E;GTF2F1;HNRNPA1;RPS27A;UBA52;MAPK3;POLR2L
Mitotic Spindle Checkpoint	14/110	0.001	0.004	2.85	19.7	DYNC1I2;NUDC;SEC13;ANAPC16;UBE2E1;PPP2R5C;DYNLL1;ANAPC11;PPP2CA;PPP1CC;RPS27;PPP2R1A;ANAPC5;BUB3
Smooth Muscle Contraction	8/43	0.001	0.004	4.45	30.59	MYL6;ANXA1;ALDH2;TPM2;PKN1;CALM1;MYL12A;MYL12B
ISG15 Antiviral Mechanism	11/75	0.001	0.004	3.35	23	EIF4A2;SEC13;UBB;UBC;UBE2E1;UBE2N;ISG15;EIF4E2;RPS27A;UBA52;MAPK3
Protein Methylation	5/17	0.001	0.004	8.1	55.38	EEF1A1;ETFB;RPS2;EEF2;CALM1
Beta Oxidation Of hexanoyl-CoA To butanoyl-CoA	3/5	0.001	0.004	29.1	198.31	HADHB;HADHA;ECHS1
Beta Oxidation Of lauroyl-CoA To decanoyl-CoA-CoA	3/5	0.001	0.004	29.1	198.31	HADHB;HADHA;ECHS1
Beta Oxidation Of octanoyl-CoA To hexanoyl-CoA	3/5	0.001	0.004	29.1	198.31	HADHB;HADHA;ECHS1
G Beta:Gamma Signaling Thru PI3Kgamma	6/25	0.001	0.004	6.14	41.84	GNG10;GNG5;GNB2;AKT1;GNG11;RHOA
NOTCH3 Activation And Transmission Of Signal To Nucleus	6/25	0.001	0.004	6.14	41.84	APH1A;UBB;UBC;YBX1;RPS27A;UBA52
COPI-independent Golgi-to-ER Retrograde Traffic	7/34	0.001	0.004	5.04	34.2	DYNC1I2;ACTR1A;DCTN2;DCTN3;CAPZA2;RAB18;DYNLL1
Negative Regulation Of FGFR2 Signaling	7/34	0.001	0.004	5.04	34.2	PPP2CA;UBB;PPP2R1A;UBC;RPS27A;UBA52;MAPK3
Golgi-to-ER Retrograde Transport	14/112	0.001	0.004	2.79	18.8	DYNC1I2;DCTN2;KDELR1;RAB1B;DCTN3;COPZ2;DYNLL1;COPZ1;ACTR1A;CAPZA2;RAB18;TMED2;COPE;ARF5
TRAF6 Mediated Induction Of NFkB And MAP Kinases Upon TLR7/8 Or 9 Activation	13/101	0.001	0.005	2.88	19.08	MAP2K3;DUSP3;HMGB1;PPP2CA;UBB;PPP2R1A;UBC;UBE2N;UBE2V1;RPS27A;UBA52;SKP1;MAPK3
Gene And Protein Expression By JAK-STAT Signaling After Interleukin-12 Stimulation	7/35	0.001	0.005	4.86	32.1	HNRNPDL;RPLP0;TCP1;TALDO1;AURKAIP1;PPIA;SOD1
Regulation Of TNFR1 Signaling	7/35	0.001	0.005	4.86	32.1	UBB;UBC;RACK1;TAX1BP1;RBCK1;RPS27A;UBA52
Attenuation Phase	6/26	0.001	0.005	5.83	38.46	DNAJB1;DNAJB6;UBB;HSBP1;PTGES3;HSF1
Signaling By NTRK1 (TRKA)	14/114	0.001	0.005	2.73	17.95	MAP2K2;JUND;DUSP3;CLTA;RHOA;PPP2CA;RAP1A;PPP2R1A;ID2;ID1;AP2S1;ID3;AP2M1;MAPK3
Constitutive Signaling By Ligand-Responsive EGFR Cancer Variants	5/18	0.001	0.005	7.47	48.99	UBB;CDC37;UBC;RPS27A;UBA52
Alpha-protein Kinase 1 Signaling Pathway	4/11	0.001	0.005	11.1	72.53	UBB;UBC;RPS27A;UBA52
TICAM1,TRAF6-dependent Induction Of TAK1 Complex	4/11	0.001	0.005	11.1	72.53	UBB;UBC;RPS27A;UBA52
WNT5A-dependent Internalization Of FZD2, FZD5 And ROR2	4/11	0.001	0.005	11.1	72.53	AP2S1;CLTB;CLTA;AP2M1
eNOS Activation	4/11	0.001	0.005	11.1	72.53	LYPLA1;DDAH2;AKT1;CALM1
MyD88 Dependent Cascade Initiated On Endosome	13/102	0.001	0.005	2.85	18.61	MAP2K3;DUSP3;HMGB1;PPP2CA;UBB;PPP2R1A;UBC;UBE2N;UBE2V1;RPS27A;UBA52;SKP1;MAPK3
DNA Repair	28/310	0.001	0.005	1.95	12.69	UBXN1;MPG;GPS1;COPS7A;PRPF19;ALKBH5;PPP4C;UBB;SUMO1;UBC;SUMO2;POLR2E;RPS27A;HMGN1;POLR2L;XRCC6;UBE2I;UBE2B;TINF2;ISG15;RAD23A;RBX1;SEM1;COPS6;APEX1;COPS2;UBE2N;UBA52
Toll Like Receptor 7/8 (TLR7/8) Cascade	13/103	0.002	0.005	2.82	18.15	MAP2K3;DUSP3;HMGB1;PPP2CA;UBB;PPP2R1A;UBC;UBE2N;UBE2V1;RPS27A;UBA52;SKP1;MAPK3
HSF1-dependent Transactivation	7/36	0.002	0.006	4.7	30.18	DNAJB1;DNAJB6;UBB;HSBP1;PTGES3;HSF1;AKT1S1
EPH-Ephrin Signaling	12/91	0.002	0.006	2.96	19.01	APH1A;MYL6;ARPC2;ARPC1A;CLTB;AP2S1;CLTA;PKN1;AP2M1;RHOA;MYL12A;MYL12B
Signaling By Rho GTPases, Miro GTPases And RHOBTB3	50/660	0.002	0.006	1.62	10.37	YWHAE;ARPC1A;BRK1;PPP1CC;YWHAQ;PPP2R1A;C1QBP;FLOT1;CCT2;NUDC;SEC13;PPP2R5C;DYNLL1;REXO2;RHOC;LRRC41;RHOA;SRRM1;MYL6;DDX39B;CDC37;EVL;TAX1BP3;RHOQ;VAMP3;RAB7A;DYNC1I2;SHMT2;GPS1;MYL12B;PPP2CA;TRA2B;EMC3;BUB3;CCT7;MAPK3;NDUFA5;TXNL1;CCT6A;TMEM59;NSFL1C;RPS27;ARPC2;COPS2;HNRNPC;LAMTOR1;PKN1;VIM;CALM1;RBMX
Signaling By Rho GTPases	49/644	0.002	0.006	1.62	10.4	YWHAE;ARPC1A;BRK1;PPP1CC;YWHAQ;PPP2R1A;C1QBP;FLOT1;CCT2;NUDC;SEC13;PPP2R5C;DYNLL1;REXO2;RHOC;RHOA;SRRM1;MYL6;DDX39B;CDC37;EVL;TAX1BP3;RHOQ;VAMP3;RAB7A;DYNC1I2;SHMT2;GPS1;MYL12B;PPP2CA;TRA2B;EMC3;BUB3;CCT7;MAPK3;NDUFA5;TXNL1;CCT6A;TMEM59;NSFL1C;RPS27;ARPC2;COPS2;HNRNPC;LAMTOR1;PKN1;VIM;CALM1;RBMX
MHC Class II Antigen Presentation	13/104	0.002	0.006	2.79	17.7	DYNC1I2;SEC13;DCTN2;SAR1B;DCTN3;CLTA;DYNLL1;ACTR1A;ACTR1B;CAPZA2;AP2S1;AP2M1;RAB7A
Recruitment Of NuMA To Mitotic Centrosomes	11/80	0.002	0.006	3.11	19.66	YWHAE;MZT2B;DYNC1I2;ACTR1A;TUBA1A;DCTN2;PPP2R1A;AKAP9;DCTN3;DYNLL1;TUBB4B
Nuclear Events Stimulated By ALK Signaling In Cancer	5/19	0.002	0.006	6.94	43.65	NPM1;RPS6;RBX1;MAPK3;SKP1
Prostacyclin Signaling Thru Prostacyclin Receptor	5/19	0.002	0.006	6.94	43.65	GNG10;GNG5;GNB2;GNAS;GNG11
RHO GTPases Activate ROCKs	5/19	0.002	0.006	6.94	43.65	MYL6;PKN1;RHOC;RHOA;MYL12B
Integration Of Energy Metabolism	13/105	0.002	0.006	2.76	17.26	TALDO1;ADIPOR1;AGPAT1;GNG11;PPP2CA;STK11;GNG10;RAP1A;GNG5;PPP2R1A;GNB2;GNAS;TKT
Loss Of Nlp From Mitotic Centrosomes	10/69	0.002	0.006	3.3	20.67	YWHAE;DYNC1I2;ACTR1A;TUBA1A;DCTN2;PPP2R1A;AKAP9;DCTN3;DYNLL1;TUBB4B
Centrosome Maturation	11/81	0.002	0.007	3.06	19.06	YWHAE;MZT2B;DYNC1I2;ACTR1A;TUBA1A;DCTN2;PPP2R1A;AKAP9;DCTN3;DYNLL1;TUBB4B
Regulation Of HSF1-mediated Heat Shock Response	11/81	0.002	0.007	3.06	19.06	YWHAE;DNAJB1;SEC13;DNAJC7;DNAJB6;UBB;HSBP1;ST13;BAG1;HSF1;MAPK3
Toll Like Receptor 9 (TLR9) Cascade	13/106	0.002	0.007	2.73	16.84	MAP2K3;DUSP3;HMGB1;PPP2CA;UBB;PPP2R1A;UBC;UBE2N;UBE2V1;RPS27A;UBA52;SKP1;MAPK3
Mitotic Prometaphase	19/186	0.002	0.007	2.22	13.74	YWHAE;DYNC1I2;NUDC;SEC13;DCTN2;DCTN3;PPP2R5C;DYNLL1;TUBB4B;MZT2B;PPP2CA;PPP1CC;ACTR1A;RPS27;TUBA1A;PPP2R1A;AKAP9;CSNK2B;BUB3
TICAM1-dependent Activation Of IRF3/IRF7	4/12	0.002	0.007	9.71	59.91	UBB;UBC;RPS27A;UBA52
Translation Of Replicase And Assembly Of Replication Transcription Complex	4/12	0.002	0.007	9.71	59.91	BECN1;MAP1LC3B;CHMP2A;CHMP4B
Transport Of Nucleosides And Free Purine And Pyrimidine Bases Across Plasma Membrane	4/12	0.002	0.007	9.71	59.91	ARL2BP;ARL2;SLC25A5;SLC25A6
Beta Oxidation Of decanoyl-CoA To octanoyl-CoA-CoA	3/6	0.002	0.007	19.4	119.48	HADHB;HADHA;ECHS1
Signaling By NTRKs	15/132	0.002	0.007	2.5	15.41	MAP2K2;JUND;DUSP3;CLTA;RHOA;PPP2CA;RAP1A;PPP2R1A;ID2;ID1;AP2S1;ID3;NELFB;AP2M1;MAPK3
G Beta:Gamma Signaling Thru CDC42	5/20	0.002	0.008	6.48	39.14	GNG10;GNG5;GNB2;PKN1;GNG11
Antiviral Mechanism By IFN-stimulated Genes	11/83	0.002	0.008	2.98	17.94	EIF4A2;SEC13;UBB;UBC;UBE2E1;UBE2N;ISG15;EIF4E2;RPS27A;UBA52;MAPK3
Signaling By ERBB2	8/49	0.002	0.008	3.8	22.78	UBB;CDC37;UBC;AKT1;STUB1;RPS27A;UBA52;RHOA
Energy Dependent Regulation Of mTOR By LKB1-AMPK	6/29	0.002	0.008	5.07	30.4	STK11;RRAGA;RHEB;LAMTOR1;LAMTOR4;LAMTOR5
Ovarian Tumor Domain Proteases	7/39	0.003	0.008	4.26	25.29	UBB;TNIP1;UBC;RPS27A;UBA52;RHOA;OTUB1
Signaling By FGFR3	7/39	0.003	0.008	4.26	25.29	PPP2CA;UBB;PPP2R1A;UBC;RPS27A;UBA52;MAPK3
AURKA Activation By TPX2	10/72	0.003	0.008	3.14	18.65	YWHAE;DYNC1I2;ACTR1A;TUBA1A;DCTN2;PPP2R1A;AKAP9;DCTN3;DYNLL1;TUBB4B
Rab Regulation Of Trafficking	14/122	0.003	0.009	2.53	14.98	YWHAE;GABARAPL2;TRAPPC1;RAB1B;TRAPPC5;GDI2;GABARAP;RAB11A;MAP1LC3B;RAB13;RAB18;AKT1;OPTN;RAB7A
Potential Therapeutics For SARS	12/97	0.003	0.009	2.75	16.16	FKBP1A;FNTA;PTGES3;IMPDH2;AP2S1;KEAP1;HMG20B;SAP18;RBBP7;AP2M1;RBX1;NFE2L2
Advanced Glycosylation Endproduct Receptor Signaling	4/13	0.003	0.009	8.63	50.41	LGALS3;CAPZA2;HMGB1;MAPK3
ERKs Are Inactivated	4/13	0.003	0.009	8.63	50.41	PPP2CA;DUSP3;PPP2R1A;MAPK3
SARS-CoV-2 Targets Host Intracellular Signaling And Regulatory Pathways	4/13	0.003	0.009	8.63	50.41	YWHAE;YWHAQ;AKT1;REXO2
Activation Of BH3-only Proteins	6/30	0.003	0.009	4.86	28.25	YWHAE;TFDP1;YWHAQ;AKT1;DYNLL1;REXO2
Recognition Of DNA Damage By PCNA-containing Replication Complex	6/30	0.003	0.009	4.86	28.25	UBB;UBE2B;UBC;RPS27A;UBA52;RBX1
Citric Acid Cycle (TCA Cycle)	5/21	0.003	0.009	6.07	35.29	MDH2;IDH2;SUCLG2;SDHD;ACO2
Inactivation Of APC/C Via Direct Inhibition Of APC/C Complex	5/21	0.003	0.009	6.07	35.29	ANAPC16;UBE2E1;ANAPC5;BUB3;ANAPC11
NOTCH2 Activation And Transmission Of Signal To Nucleus	5/21	0.003	0.009	6.07	35.29	APH1A;UBB;UBC;RPS27A;UBA52
Signaling By FGFR4	7/40	0.003	0.009	4.13	23.9	PPP2CA;UBB;PPP2R1A;UBC;RPS27A;UBA52;MAPK3
Cellular Senescence	17/165	0.003	0.01	2.24	12.9	MAP2K3;ANAPC16;TINF2;UBE2E1;TXN2;ANAPC11;TFDP1;UBB;CDK4;UBC;ID1;ANAPC5;ETF1;RBBP7;RPS27A;UBA52;MAPK3

## Sheet: Figure 4c - STRAP_pathways_2
Term	Overlap	P.value	Adjusted.P.value	Odds.Ratio	Combined.Score	Genes
Signal Transduction	321/2465	0	0	2.24	147.95	NCKAP1;APP;AHCYL1;TRIO;SPARC;WIPF2;MYLK;CRKL;RPS6KA3;GOLGA3;GJA1;AKT2;PSMD2;RPS6KA2;AKT3;PDK4;ANKFY1;PIP4K2B;SOX4;WLS;CDON;MEF2A;MEF2C;CPT1A;RBFOX2;ACTN1;CSNK1E;UHMK1;NISCH;SFRP1;DYNC1LI2;SFRP2;PRKAR1A;PSME3;NUP98;TLN1;MYL9;TMEM87A;PTGFR;EPAS1;LPAR1;PIK3R1;C3;ABR;PPP3R1;NCSTN;PRKAR2B;PRKAR2A;PDGFD;RAD21;APOD;PIP5K1C;SPTBN1;ATP6V0A1;STAT5A;WWTR1;STAT5B;EGR1;CREBBP;JUN;JAG1;ICMT;JUP;FZD4;MCAM;IGF2;…
Extracellular Matrix Organization	71/291	0	0	4.39	201.76	ITGB1;COL18A1;SPARC;PTPRS;COL16A1;ITGB5;COL14A1;ITGB4;COL12A1;LAMC1;COMP;ADAMTS5;EFEMP1;SH3PXD2A;BSG;DAG1;TIMP2;CAPN2;ITGAV;CAPN1;TPSAB1;DST;ACTN1;MMP2;P3H3;HSPG2;ASPN;DCN;MMP14;VCAN;ADAM15;COL4A2;LOX;COL4A1;COL6A2;PXDN;COL6A1;COL8A2;PECAM1;COL8A1;ITGA7;ITGA6;DDR2;PLEC;COL15A1;TNXB;CD151;SDC4;PCOLCE2;SDC2;LAMA4;LTBP4;NTN4;FBLN1;FURIN;LTBP3;NID1;FBLN2;LTBP1;THBS1;FBLN5;NCSTN;JAM3;LAMB1;MFAP5;MFAP4…
Signaling By Rho GTPases, Miro GTPases And RHOBTB3	115/660	0	0	2.92	127.23	NCKAP1;TRIO;WIPF2;ARHGAP35;MYLK;PPP1CB;GOLGA3;DOCK11;GJA1;SLK;KIF5B;ANKFY1;ARHGEF40;SWAP70;ACTN1;TMOD3;NISCH;ARMCX3;ALDH3A2;DYNC1LI2;CLIP1;HGS;PHIP;NUP98;MYL9;TMEM87A;VCP;CUL3;ARHGAP17;PIK3R1;SLC1A5;KLC1;TOR1AIP1;ABR;ARHGAP21;ABL1;DVL3;MYH11;SPTBN1;JAG1;JUP;MCAM;CAV1;ARHGAP29;PTK2;ARHGAP23;DIAPH1;ARHGAP31;FERMT2;MAP3K11;ITGB1;CDKN1B;HSP90AB1;DOCK9;PRKCSH;ARHGAP1;TNFAIP1;AKAP12;AKAP13;XPO1;SH3PXD2…
Signaling By Rho GTPases	112/644	0	0	2.9	123.03	NCKAP1;TRIO;WIPF2;ARHGAP35;MYLK;PPP1CB;GOLGA3;DOCK11;GJA1;SLK;KIF5B;ANKFY1;ARHGEF40;SWAP70;ACTN1;TMOD3;NISCH;ARMCX3;ALDH3A2;DYNC1LI2;CLIP1;HGS;PHIP;NUP98;MYL9;TMEM87A;VCP;CUL3;ARHGAP17;PIK3R1;SLC1A5;KLC1;TOR1AIP1;ABR;ARHGAP21;ABL1;DVL3;MYH11;SPTBN1;JAG1;JUP;MCAM;CAV1;ARHGAP29;PTK2;ARHGAP23;DIAPH1;ARHGAP31;FERMT2;MAP3K11;ITGB1;CDKN1B;HSP90AB1;DOCK9;PRKCSH;ARHGAP1;TNFAIP1;AKAP12;AKAP13;XPO1;SH3PXD2…
Signaling By Receptor Tyrosine Kinases	92/496	0	0	3.12	122.03	ITGB1;NCKAP1;NRP1;FLT1;AHCYL1;SPARC;PTPRS;CHD4;LAMC1;PCSK6;CRKL;CDH5;RPS6KA3;SIN3A;AKT2;RPS6KA2;AKT3;GRB10;NCK2;EP300;ITGAV;SH3GL1;MEF2A;PDGFRB;PDGFRA;MEF2C;RBFOX2;FGFBP2;TCF12;DNM1;NCOR1;CREB1;COL4A2;COL4A1;HGS;COL6A2;PXDN;COL6A1;CRK;DOCK1;HBEGF;YAP1;ROCK1;ROCK2;LAMA4;ITPR2;ITPR3;FURIN;PIK3R1;THBS1;EGFR;THBS4;THBS3;PPP2CB;NCSTN;POLR2A;POLR2B;PDGFD;CTNNA1;MAPK1;STAT6;FYN;MEF2D;WASF2;EPS15;ATP6V0A…
Disease	215/1736	0	0	2	73.82	SPON2;NCKAP1;APP;SPON1;AHCYL1;WIPF2;ZDHHC5;ANTXR2;ANTXR1;GOLGA2;GJA1;GOLGA4;MPRIP;TRIM28;AKT2;PSMD2;AKT3;BSG;CDC27;DAG1;LONP1;TRIM25;VPS39;IL1R1;HSPG2;RBP4;DYNC1LI2;PRKAR1A;PSME3;TXNIP;SERPING1;NUP98;TLN1;SDC4;SDC2;ZC3HAV1;PIK3R1;C3;NCSTN;LARP1;PRKAR2B;PRKAR2A;SPTBN1;SEC31A;STAT5A;STAT5B;CREBBP;JUN;JAG1;XRCC5;FZD4;EIF2AK2;GNG12;CP;PTK2;PPFIBP1;HNRNPK;GOLGB1;NRP1;CDKN1B;HIP1;MECP2;C1QTNF1;XPO1;ADA…
Diseases Of Signal Transduction By Growth Factor Receptors And Second Messengers	80/424	0	0	3.16	111.34	CDKN1B;HIP1;CLSTN1;PTEN;MECP2;PPP1CB;GOLGA4;MPRIP;AKT2;PSMD2;KIF5B;AKT3;LONP1;MYO18A;EP300;PDGFRB;PDGFRA;VWF;KREMEN1;PPP2R5A;TGFBR1;TGFBR2;NCOR2;MRAS;NCOR1;CREB1;PRKAR1A;TBL1XR1;PSME3;MYH9;TLN1;VCL;HBEGF;HDAC5;VCP;NOTCH1;DCTN1;SEL1L;RRBP1;ZC3HAV1;PIK3R1;FOXO3;KLC1;TRAK1;EGFR;FOXO1;HDAC7;NEURL1B;PPP2CB;NCSTN;POLR2A;OS9;TNKS2;POLR2B;TPR;LMNA;MAPK1;FYN;SHOC2;SPTBN1;SEC31A;STAT5A;RANBP2;STAT5B;CREBBP…
RHO GTPase Cycle	79/441	0	0	2.96	94.23	ITGB1;NCKAP1;TRIO;HSP90AB1;DOCK9;PRKCSH;WIPF2;ARHGAP1;TNFAIP1;ARHGAP35;AKAP12;GOLGA3;AKAP13;DOCK11;GJA1;SLK;SH3PXD2A;NCK2;ANKFY1;FLOT2;ARHGEF40;SPTAN1;ARHGEF12;DST;SWAP70;ACTN1;TMOD3;ARFGAP2;RHOB;NISCH;ARMCX3;ALDH3A2;HGS;PEAK1;CDC42EP4;CDC42EP1;PHIP;DOCK1;DBN1;ARHGEF6;TMEM87A;VCP;ROCK1;ROCK2;CUL3;ARHGAP17;PIK3R1;SLC1A5;ADD3;UACA;TOR1AIP1;ABR;ARHGAP21;FGD5;PGRMC2;STOM;WASF2;SPTBN1;FARP1;JAG1;JUP;C…
Vesicle-mediated Transport	97/637	0	0	2.45	69.11	SCARB2;APP;SPARC;GOLIM4;GOLGA2;GJA1;GOLGA4;AKT2;KIF5B;AKT3;SBF1;TBC1D10B;SH3GL1;SCARA5;ANK2;CSNK1D;DYNC1LI2;COL4A2;COL4A1;HGS;RAB5B;COPA;KLC1;TGOLN2;KIF3B;PACSIN2;SNX9;PIP5K1C;RAB6A;SPTBN1;AP1M1;SEC31A;TBC1D16;ANKRD28;FZD4;SEC16A;LNPEP;SSC5D;PUM1;IGF2R;GOLGB1;ACBD3;MON1B;MCFD2;HIP1;GDI1;MIA3;BICD2;AP1G1;MAN1A2;KIF1C;KIF1B;MAN1A1;CD36;TMED7;SPTAN1;YWHAG;SH3D19;EXOC7;HBA1;DYNLL2;YWHAZ;BET1L;DNM1;AR…
Regulation Of IGF Transport And Uptake By IGFBPs	34/123	0	0	5.1	135.17	APP;CSF1;PRKCSH;SDC2;MIA3;LAMC1;LTBP1;FSTL1;C3;TGOLN2;C4A;PPP3CA;IGFBP7;QSOX1;IGFBP6;MBTPS1;IGFBP5;IGFBP4;APLP2;IGFBP3;MMP2;IGF2;LAMB1;IGF1;CP;KTN1;VCAN;MXRA8;SPARCL1;VWA1;GAS6;MFGE8;FBN1;PNPLA2
Signaling By PDGF	21/52	0	0	8.98	223.98	PDGFRB;STAT5A;PDGFRA;STAT5B;STAT3;FURIN;PTPN11;PIK3R1;THBS1;THBS4;CRKL;THBS3;COL4A2;COL4A1;COL6A2;PDGFD;COL6A1;NCK2;STAT6;CRK;BCAR1
Membrane Trafficking	89/599	0	0	2.37	58.33	SCARB2;APP;MCFD2;HIP1;GDI1;GOLIM4;MIA3;BICD2;GOLGA2;GJA1;GOLGA4;AP1G1;MAN1A2;AKT2;KIF5B;AKT3;KIF1C;KIF1B;MAN1A1;TMED7;SBF1;SPTAN1;YWHAG;SH3D19;TBC1D10B;SH3GL1;EXOC7;ANK2;CSNK1D;DYNLL2;YWHAZ;BET1L;DNM1;ARFGAP2;DYNC1LI2;RABEP1;CTTN;HGS;EXOC4;MYH9;EXOC5;PAFAH1B2;VAMP2;HBEGF;PAFAH1B1;DCTN5;RAB5B;SEC23A;COPA;DCTN1;VPS4B;DCTN4;USO1;KLC1;EGFR;RAB21;TGOLN2;CYTH3;KIF3B;UBQLN1;PACSIN2;SNX9;CD59;PIP5K1C;RAB…
Post-translational Protein Phosphorylation	30/106	0	0	5.25	127.35	APP;CSF1;PRKCSH;SDC2;MIA3;LAMC1;LTBP1;FSTL1;C3;TGOLN2;C4A;PPP3CA;IGFBP7;QSOX1;MBTPS1;IGFBP5;IGFBP4;APLP2;IGFBP3;LAMB1;CP;KTN1;VCAN;MXRA8;SPARCL1;VWA1;GAS6;MFGE8;FBN1;PNPLA2
Cell-Cell Communication	32/120	0	0	4.84	116.33	ITGB1;CD151;ITGB4;LAMA4;PIK3R1;CDH5;NCK2;CTNNA1;FLNA;FYN;FLNC;SPTAN1;SPTBN1;KIRREL1;CADM3;JUP;DST;ACTN1;PARVA;PTPN11;ACTN4;PTK2;CLDN5;SDK1;PXDN;CDH13;CTNNB1;ITGA6;FERMT2;ARHGEF6;PLEC;LIMS1
Infectious Disease	123/961	0	0	2.01	46.54	NCKAP1;AHCYL1;WIPF2;ZDHHC5;ARID4B;NR3C1;ANTXR2;ANTXR1;IPO5;GJA1;TRIM28;AKT2;PSMD2;AKT3;TRIM25;KPNA4;KPNA3;VPS39;SH3GL1;SUPT16H;IL1R1;HSPG2;DYNC1LI2;PRKAR1A;HGS;TBL1XR1;PSME3;TXNIP;NUP98;KPNB1;DDX5;VCP;CALCRL;SDC4;SDC2;CUL3;ITPR2;ITPR3;C3;LARP1;PRKAR2B;PRKAR2A;G3BP1;TPR;G3BP2;ABL1;DVL3;AP1M1;GGT5;CREBBP;JUN;XRCC5;CAV1;EIF2AK2;SUPT5H;GNG12;PTK2;MAVS;HNRNPK;TAB2;ITGB1;NRP1;HSP90AB1;PRKCSH;PSIP1;CHD4…
Hemostasis	83/576	0	0	2.28	48.98	ITGB1;APP;SPARC;DOCK9;PROS1;ATP2A3;JMJD1C;ATP2A2;CLU;THBD;DOCK11;ISLR;SIN3A;KIF5B;BSG;TIMP3;KIF1C;ITGAV;KIF1B;QSOX1;CD36;FAM3C;VWF;ACTN1;APLP2;ITPK1;PPP2R5A;ACTN4;YWHAZ;RHOB;STIM1;PRKAR1A;CD109;PECAM1;SERPING1;ITGA6;GAS6;TLN1;CRK;DOCK1;MGLL;VCL;SDC4;SDC2;ENDOD1;AK3;ITPR2;ITPR3;CD99L2;PIK3R1;KLC1;TFPI;THBS1;GLG1;PPP2CB;GNG2;KIF3B;PRKAR2B;PRKAR2A;GNA11;TSPAN7;ABL1;FLNA;MFN2;MAPK1;FYN;JAM3;CBX5;CAV1…
Non-integrin membrane-ECM Interactions	17/41	0	0	9.37	196.31	ITGB1;ITGB5;SDC4;ITGB4;LAMA4;SDC2;ACTN1;NTN4;LAMB1;LAMC1;THBS1;HSPG2;DAG1;ITGAV;ITGA6;AGRN;DDR2
Immune System	207/1943	0	0	1.66	34.57	NCKAP1;APP;AHCYL1;WIPF2;CRKL;C4A;RPS6KA3;HERC1;TRIM29;AKT2;PSMD2;RPS6KA2;AKT3;CDC27;LONP1;TRIM25;CPNE3;MEF2A;MEF2C;IL1R1;KRT1;DYNC1LI2;CRISPLD2;PSME3;TXNIP;SERPING1;NUP98;CFH;DHX9;PRKDC;MGST1;PIK3R1;PPL;C3;PPP3R1;NCSTN;CYB5R3;MLEC;SEC31A;ATP6V0A1;STAT5A;VAT1;STAT5B;EGR1;CREBBP;JUN;JUP;XRCC5;EIF2AK2;NFATC2;LNPEP;PTK2;SMARCA4;TOLLIP;FBXL3;PYGB;TINAGL1;CDKN1B;SLC44A2;PYGL;TRIM8;MRC2;PPP3CA;CTSO;PPP3…
mRNA Splicing - Major Pathway	38/181	0	0	3.55	72.91	DDX5;SF3B2;SF3B3;DDX46;DHX9;DDX23;DDX42;HNRNPU;HNRNPR;CASC3;PRPF8;SART1;POLR2A;POLR2B;U2AF2;DHX15;DHX38;SF3B1;HNRNPA0;SRRM2;SF3A3;HNRNPA3;SF3A1;SF3A2;FUS;WBP11;U2SURP;WDR33;HNRNPM;NUDT21;PRPF6;HNRNPK;HNRNPUL1;HNRNPD;SRSF4;HNRNPH2;SNRNP200;SF1
Signaling By VEGF	27/102	0	0	4.78	97.21	NCKAP1;NRP1;AHCYL1;FLT1;ROCK1;ROCK2;ITPR2;ITPR3;PIK3R1;CDH5;AKT2;AKT3;NCK2;CTNNA1;ITGAV;FYN;WASF2;JUP;CAV1;MAPK14;PTK2;AXL;PXDN;CTNNB1;CRK;DOCK1;BCAR1
Signaling By Nuclear Receptors	47/260	0	0	2.95	58.41	RARG;DDX5;CDKN1B;HSP90AB1;PIK3R1;FOXO3;EGFR;YY1;XPO1;RXRA;GNG2;CCND1;POLR2A;POLR2B;AKT2;RAD21;AKT3;PDK4;EP300;PMEPA1;MAPK1;APOD;SREBF1;MYLIP;CPT1A;CREBBP;JUN;CAV2;CAV1;MMP2;AKR1C3;GNG12;SMC1A;PTK2;UHMK1;NCOR2;STAG2;NCOR1;CXCL12;CREB1;GPAM;TBL1XR1;SCD;FASN;PLIN1;HBEGF;FKBP5
Developmental Biology	128/1073	0	0	1.85	36.12	SEMA5A;TRIO;CLSTN1;CASC3;ARHGAP35;YY1;RPS6KA3;AKT2;DPYSL2;PSMD2;RPS6KA2;AKT3;DPYSL3;GRB10;DAG1;EP300;CAPN1;EPHB4;CDON;MEF2A;MEF2C;ADIPOQ;KRT1;EBF1;ANK2;KRT5;FOXP1;COL4A2;COL4A1;TBL1XR1;PSME3;PKP1;UTRN;TLN1;MYL9;FLG;NOTCH1;EPAS1;SDC2;LPL;PIK3R1;FOXO3;PPL;FOXO1;GSPT1;EFNB1;NCSTN;PRKAR2A;ABL1;MYH11;PIP5K1C;SPTBN1;WWTR1;CREBBP;JUN;SMAD4;SMAD3;JUP;RDX;NR2F2;PTK2;MED13L;SMARCA4;CXCL12;PTPRA;EIF4G1;FGFR…
mRNA Splicing	38/189	0	0	3.36	64.74	DDX5;SF3B2;SF3B3;DDX46;DHX9;DDX23;DDX42;HNRNPU;HNRNPR;CASC3;PRPF8;SART1;POLR2A;POLR2B;U2AF2;DHX15;DHX38;SF3B1;HNRNPA0;SRRM2;SF3A3;HNRNPA3;SF3A1;SF3A2;FUS;WBP11;U2SURP;WDR33;HNRNPM;NUDT21;PRPF6;HNRNPK;HNRNPUL1;HNRNPD;SRSF4;HNRNPH2;SNRNP200;SF1
VEGFA-VEGFR2 Pathway	25/93	0	0	4.88	94.07	NCKAP1;AHCYL1;ROCK1;ROCK2;ITPR2;ITPR3;PIK3R1;CDH5;AKT2;AKT3;NCK2;CTNNA1;ITGAV;FYN;WASF2;JUP;CAV1;MAPK14;PTK2;AXL;PXDN;CTNNB1;CRK;DOCK1;BCAR1
Processing Of Capped Intron-Containing Pre-mRNA	44/242	0	0	2.97	55.83	FYTTD1;SF3B2;DDX5;SF3B3;DDX46;DHX9;POLDIP3;DDX23;DDX42;HNRNPU;HNRNPR;CASC3;PRPF8;SART1;POLR2A;POLR2B;U2AF2;TPR;DHX15;DHX38;SF3B1;HNRNPA0;SRRM2;RANBP2;SF3A3;SF3A1;HNRNPA3;SF3A2;FUS;WBP11;U2SURP;WDR33;HNRNPM;NUDT21;HNRNPK;PRPF6;HNRNPUL1;ZC3H11A;HNRNPD;HNRNPH2;SRSF4;NUP98;SNRNP200;SF1
Post-translational Protein Modification	154/1383	0	0	1.72	31.74	SEMA5A;SPON2;OTUD5;APP;SPON1;CSF1;PROS1;DCAF8;NR3C1;DCAF5;GALNT10;YY1;GOLGA2;C4A;TRIM28;PSMD2;DAG1;TRIM25;EP300;USP7;IGFBP5;USP5;IGFBP4;IGFBP3;APLP2;ANK2;CSNK1D;FBXW2;RNF40;HCFC1;DYNC1LI2;HGS;PSME3;CD109;MXRA8;SPARCL1;NUP98;DDX5;VCP;RAB5B;COPA;EPAS1;PRKDC;SDC2;CUL3;SEL1L;RTF1;LTBP1;C3;TGOLN2;RAD21;TPR;ZBED1;MLEC;IGFBP7;RAB6A;SPTBN1;SEC31A;WDTC1;ANKRD28;CREBBP;UBE2H;SMAD4;ICMT;CBX5;SMAD3;SEC16A;CP…
FOXO-mediated Transcription	20/65	0	0	5.88	107.34	SREBF1;CREBBP;SMAD4;CDKN1B;SMAD3;CAV1;NR3C1;FOXO3;KLF4;YWHAZ;FOXO1;RBL2;PINK1;BCL6;SIN3A;AKT2;AKT3;EP300;TXNIP;YWHAG
Estrogen-dependent Nuclear Events Downstream Of ESR-membrane Signaling	12/24	0	0	13.19	234.46	CDKN1B;CREB1;XPO1;CCND1;AKT2;AKT3;MAPK1;FOXO3;EGFR;PTK2;UHMK1;HBEGF
Cell Junction Organization	23/86	0	0	4.84	85.92	ITGB1;CADM3;CD151;DST;JUP;ITGB4;ACTN1;LAMA4;PARVA;CDH5;CLDN5;SDK1;PXDN;CTNNA1;CDH13;FLNA;CTNNB1;ITGA6;FLNC;FERMT2;ARHGEF6;PLEC;LIMS1
ECM Proteoglycans	18/55	0	0	6.43	113.55	ITGB1;PTPRS;SPARC;TNXB;ITGB5;LAMA4;LAMB1;LAMC1;HSPG2;ASPN;DCN;COMP;VCAN;DAG1;ITGA7;ITGAV;AGRN;FMOD
Elastic Fibre Formation	15/39	0	0	8.25	143.87	ITGB1;ITGB5;LTBP4;FBLN1;FURIN;LTBP3;FBLN2;LTBP1;FBLN5;MFAP5;MFAP4;EFEMP1;LOX;ITGAV;FBN1
RAC1 GTPase Cycle	35/178	0	0	3.26	56.36	ITGB1;NCKAP1;TRIO;DOCK9;PRKCSH;WIPF2;ARHGAP1;ARHGAP17;PIK3R1;SLC1A5;ARHGAP35;DOCK11;ABR;ARHGAP21;FGD5;WASF2;FARP1;JAG1;SWAP70;CAV1;MCAM;ERBIN;ARHGAP29;CDC42BPA;ARHGAP23;KTN1;NISCH;ARHGAP31;CDC42EP4;DLC1;CDC42EP1;ESYT1;DOCK1;FERMT2;ARHGEF6
Circadian Clock	20/69	0	0	5.4	92.44	SREBF1;CPT1A;MEF2C;CREBBP;CRTC3;CHD9;CSNK1D;CSNK1E;NR3C1;PPP1CB;PER1;CREB1;NCOR1;RXRA;TBL1XR1;CRY2;BHLHE40;EP300;FBXL3;MEF2D
RHOB GTPase Cycle	20/69	0	0	5.4	92.44	ARHGEF12;ROCK1;CAVIN1;JUP;ROCK2;CAV1;MCAM;ARHGAP1;ERBIN;PIK3R1;ARHGAP35;RHOB;AKAP13;ABR;ARHGAP21;DIAPH1;SLK;DLC1;FLOT2;STOM
Collagen Formation	23/90	0	0	4.55	76.55	COL18A1;COL15A1;COL16A1;CD151;DST;PCOLCE2;COL14A1;ITGB4;LAMA4;COL12A1;P3H3;COL4A2;LOX;COL4A1;P4HA2;COL6A2;COL5A3;COL6A1;PXDN;COL8A2;COL8A1;ITGA6;PLEC
Transcriptional Regulation Of White Adipocyte Differentiation	22/84	0	0	4.7	78.2	SREBF1;CREBBP;CHD9;ADIPOQ;EBF1;LPL;NR2F2;KLF4;MED15;SREBF2;RELA;MED13L;NCOR2;MED13;NCOR1;RXRA;FABP4;TBL1XR1;THRAP3;EP300;CD36;PLIN1
Laminin Interactions	11/22	0	0	13.18	216.11	ITGB1;COL18A1;ITGB4;LAMA4;ITGA7;LAMB1;ITGA6;ITGAV;LAMC1;NID1;HSPG2
Platelet Activation, Signaling And Aggregation	43/254	0	0	2.72	44.22	APP;SPARC;PROS1;ENDOD1;ITPR2;ITPR3;PIK3R1;CLU;THBS1;ISLR;GNG2;GNA11;TIMP3;FLNA;MAPK1;QSOX1;FYN;CD36;FAM3C;VWF;ACTN1;APLP2;IGF2;PTPN11;ACTN4;IGF1;GNG12;MAPK14;YWHAZ;PTK2;RHOB;CD109;GNAQ;PECAM1;SERPING1;CD9;MAGED2;TLN1;GAS6;CRK;MGLL;VCL;BCAR1
RHOC GTPase Cycle	20/73	0	0	4.99	80.26	ARHGEF12;ROCK1;CAVIN1;JUP;ROCK2;CAV1;MCAM;ARHGAP1;ERBIN;PIK3R1;ARHGAP35;AKAP13;ABR;ARHGAP21;DIAPH1;SLK;DLC1;FLOT2;STOM;ARHGEF40
Signaling By ALK Fusions And Activated Point Mutants	17/55	0	0	5.91	93.41	RANBP2;STAT5A;HIP1;DCTN1;STAT3;RRBP1;PIK3R1;KLC1;MECP2;PPFIBP1;PRKAR1A;KIF5B;TPR;MYH9;MAPK1;VCL;SEC31A
Metabolism Of Proteins	192/1890	0	0	1.55	24.52	SEMA5A;SPON2;OTUD5;APP;SPON1;CSF1;PROS1;DCAF8;NR3C1;DCAF5;GALNT10;YY1;GOLGA2;C4A;TRIM28;PSMD2;KIF5B;DAG1;TRIM25;EP300;USP7;IGFBP5;USP5;IGFBP4;IGFBP3;APLP2;ANK2;CSNK1D;HSPG2;FBXW2;RNF40;HCFC1;DYNC1LI2;HGS;PSME3;CD109;MXRA8;SPARCL1;NUP98;FKBP9;DDX5;VCP;RAB5B;COPA;EPAS1;PRKDC;SDC2;CUL3;SEL1L;RTF1;LTBP1;GSPT1;C3;TGOLN2;NCSTN;RAD21;TPR;ZBED1;MLEC;IGFBP7;IGFBP6;RAB6A;SPTBN1;SEC31A;WDTC1;ANKRD28;CREBBP;…
Neutrophil Degranulation	65/468	0	0	2.16	34.06	PYGB;TINAGL1;HSP90AB1;DDX3X;SLC44A2;PRKCSH;PYGL;LAMP1;PSMD2;TIMP2;ITGAV;CPNE3;QSOX1;CD36;CAPN1;SPTAN1;PGM1;HGSNAT;CD93;KRT1;ANO6;ACLY;CRISPLD2;TMBIM1;PECAM1;PKP1;PAFAH1B2;KPNB1;VCL;RAB5B;VCP;ROCK1;UBR4;MGST1;C3;NCSTN;PGRMC1;CYB5R3;CAND1;ORMDL3;MLEC;MAPK1;STOM;CD59;METTL7A;RAB6A;AP1M1;ATP6V0A1;VAT1;DYNC1H1;GSN;TMEM30A;JUP;XRCC5;HUWE1;HOOK3;MAPK14;IGF2R;DIAPH1;PTPRB;RAB14;TOLLIP;DLC1;HSPA1B;HSPA1A
Downstream Signal Transduction	12/28	0	0	9.89	154.52	PDGFRB;STAT5A;PDGFRA;STAT5B;STAT3;NCK2;STAT6;PTPN11;PIK3R1;CRK;BCAR1;CRKL
Molecules Associated With Elastic Fibres	12/28	0	0	9.89	154.52	ITGB1;MFAP5;MFAP4;EFEMP1;ITGB5;LTBP4;FBLN1;ITGAV;LTBP3;FBLN2;LTBP1;FBLN5
Nervous System Development	72/545	0	0	2.04	31.24	SEMA5A;ITGB1;NRP1;TRIO;HSP90AB1;CLSTN1;CASC3;LAMC1;ARHGAP35;ROBO1;RPS6KA3;PPP3CB;DPYSL2;PSMD2;RPS6KA2;DPYSL3;GRB10;NCK2;DAG1;ITGAV;SPTAN1;EPHB4;ARHGEF12;MMP2;ANK2;SREBF2;DNM1;RHOB;ENAH;CREB1;COL4A2;COL4A1;PSME3;COL6A2;COL6A1;MYH9;UTRN;TLN1;MYL9;DOCK1;YAP1;ROCK1;ROCK2;SDC2;NTN4;PIK3R1;EGFR;GSPT1;EFNB1;NCSTN;ABLIM1;PRKAR2A;ABL1;MAPK1;FYN;MYH11;SLIT3;PIP5K1C;SPTBN1;WWTR1;RDX;PTPN11;LAMB1;AP2B1;MAPK1…
Assembly Of Collagen Fibrils And Other Multimeric Structures	17/57	0	0	5.62	85.47	COL18A1;COL15A1;CD151;DST;ITGB4;LAMA4;COL4A2;LOX;COL4A1;COL6A2;COL5A3;COL6A1;PXDN;COL8A2;COL8A1;ITGA6;PLEC
Signaling By TGF-beta Receptor Complex	22/91	0	0	4.22	63.77	ITGB1;WWTR1;SMAD4;SMAD3;ITGB5;USP9X;LTBP4;FURIN;LTBP3;LTBP1;TGFBR1;TGFBR2;PPP1CB;NCOR2;SKI;PPM1A;XPO1;NCOR1;EP300;PMEPA1;MAPK1;ITGAV
Cell-extracellular Matrix Interactions	9/16	0	0	16.92	252.89	ITGB1;ACTN1;PXDN;FLNA;PARVA;FLNC;FERMT2;ARHGEF6;LIMS1
RHOD GTPase Cycle	16/52	0	0	5.87	87.37	ACTN1;CAV1;MCAM;ARHGAP1;ARHGAP17;PIK3R1;ADD3;ARHGAP35;TOR1AIP1;AKAP12;ARHGAP21;DIAPH1;PGRMC2;ANKFY1;ESYT1;DBN1
RHOA GTPase Cycle	29/147	0	0	3.26	47.85	TMEM87A;TRIO;ROCK1;PRKCSH;ROCK2;ARHGAP1;PIK3R1;ARHGAP35;ABR;ARHGAP21;AKAP13;SLK;PGRMC2;FLOT2;STOM;ARHGEF40;FARP1;ARHGEF12;JUP;CAVIN1;CAV1;MCAM;ERBIN;ARHGAP29;ARHGAP23;KTN1;DIAPH1;ARHGAP31;DLC1
Platelet Degranulation	26/125	0	0	3.48	50.04	APP;SPARC;PROS1;ENDOD1;CLU;THBS1;ISLR;TIMP3;FLNA;QSOX1;FAM3C;CD36;VWF;ACTN1;APLP2;IGF2;ACTN4;IGF1;CD109;PECAM1;SERPING1;CD9;MAGED2;TLN1;GAS6;VCL
Signaling By TGFB Family Members	25/119	0	0	3.52	49.6	ACVRL1;ITGB1;BMPR2;ITGB5;LTBP4;FURIN;LTBP3;LTBP1;FSTL1;PPP1CB;XPO1;EP300;PMEPA1;MAPK1;ITGAV;WWTR1;SMAD4;SMAD3;USP9X;TGFBR1;TGFBR2;NCOR2;SKI;PPM1A;NCOR1
Innate Immune System	115/1035	0	0	1.69	23.55	OTUD5;NCKAP1;APP;AHCYL1;WIPF2;PROS1;CLU;C4A;RPS6KA3;LAMP1;PSMD2;RPS6KA2;TRIM25;EP300;CPNE3;CAPN1;MEF2A;MEF2C;CD93;KRT1;ACLY;CRISPLD2;PSME3;TXNIP;PKP1;SERPING1;KPNB1;VCL;VCP;RAB5B;CFH;DHX9;PRKDC;UBR4;MGST1;ITPR2;ITPR3;PIK3R1;C3;NCSTN;PPP3R1;CYB5R3;ABL1;MLEC;RAB6A;AP1M1;ATP6V0A1;VAT1;CREBBP;JUN;JUP;XRCC5;NFATC2;HOOK3;PTK2;IGF2R;DIAPH1;PTPRB;MAVS;TOLLIP;TAB2;UBE2K;PYGB;HSP90AB1;DDX3X;TINAGL1;PRKCSH;…
RHO GTPase Effectors	42/269	0	0	2.46	33.71	ITGB1;NCKAP1;CDKN1B;ROCK1;ROCK2;WIPF2;KLC1;MYLK;PPP1CB;PPP2CB;XPO1;KIF5B;CTNNA1;ABL1;FLNA;DVL3;MAPK1;MYH11;WASF2;YWHAG;RANBP2;DYNC1H1;PPP1R12A;PPP2R5A;RANGAP1;MAPK14;DYNLL2;YWHAZ;PTK2;RHOB;KTN1;DIAPH1;DYNC1LI2;CLIP1;CTTN;TAOK1;CTNNB1;MYH9;NUP98;PPP1R12B;MYL9;PAFAH1B1
ESR-mediated Signaling	33/188	0	0	2.83	38.65	DDX5;CDKN1B;HSP90AB1;PIK3R1;FOXO3;EGFR;YY1;XPO1;GNG2;CCND1;POLR2A;POLR2B;AKT2;RAD21;AKT3;EP300;PMEPA1;MAPK1;CREBBP;JUN;CAV2;CAV1;MMP2;GNG12;SMC1A;PTK2;UHMK1;CXCL12;STAG2;CREB1;GPAM;FKBP5;HBEGF
TGF-beta Receptor Signaling Activates SMADs	14/44	0	0	6.16	84.05	ITGB1;SMAD4;SMAD3;ITGB5;LTBP4;FURIN;LTBP3;LTBP1;TGFBR1;TGFBR2;PPP1CB;XPO1;PMEPA1;ITGAV
Response To Elevated Platelet Cytosolic Ca2+	26/130	0	0	3.31	45	APP;SPARC;PROS1;ENDOD1;CLU;THBS1;ISLR;TIMP3;FLNA;QSOX1;FAM3C;CD36;VWF;ACTN1;APLP2;IGF2;ACTN4;IGF1;CD109;PECAM1;SERPING1;CD9;MAGED2;TLN1;GAS6;VCL
Axon Guidance	67/519	0	0	1.99	26.78	SEMA5A;ITGB1;NRP1;TRIO;HSP90AB1;CLSTN1;CASC3;LAMC1;ARHGAP35;ROBO1;RPS6KA3;PPP3CB;DPYSL2;PSMD2;RPS6KA2;DPYSL3;GRB10;NCK2;DAG1;ITGAV;SPTAN1;EPHB4;ARHGEF12;MMP2;ANK2;DNM1;RHOB;ENAH;CREB1;COL4A2;COL4A1;PSME3;COL6A2;COL6A1;MYH9;TLN1;MYL9;DOCK1;ROCK1;ROCK2;SDC2;NTN4;PIK3R1;EGFR;GSPT1;EFNB1;NCSTN;ABLIM1;PRKAR2A;ABL1;MAPK1;FYN;MYH11;SLIT3;PIP5K1C;SPTBN1;RDX;PTPN11;LAMB1;AP2B1;MAPK14;PTK2;CXCL12;PTPRA;AGR…
Semaphorin Interactions	17/64	0	0	4.78	64.05	ITGB1;SEMA5A;NRP1;HSP90AB1;ARHGEF12;ROCK1;ROCK2;ARHGAP35;RHOB;DPYSL2;DPYSL3;MYH9;FYN;MYH11;PIP5K1C;TLN1;MYL9
Signaling By NTRKs	26/132	0	0	3.25	43.16	PTPRS;CHD4;FURIN;PIK3R1;PCSK6;CRKL;RPS6KA3;PPP2CB;RPS6KA2;EP300;MAPK1;FYN;MEF2D;MEF2A;EGR1;NTRK2;MEF2C;KIDINS220;TCF12;STAT3;PTPN11;AP2B1;MAPK14;DNM1;CREB1;CRK
CDC42 GTPase Cycle	28/149	0	0	3.07	40.5	TRIO;DOCK9;PRKCSH;WIPF2;ARHGAP1;ARHGAP17;PIK3R1;ARHGAP35;DOCK11;ABR;ARHGAP21;SH3PXD2A;STOM;FARP1;ARHGEF12;JUP;CAV1;ARHGAP29;CDC42BPB;CDC42BPA;ARFGAP2;KTN1;ARHGAP31;CDC42EP4;DLC1;CDC42EP1;MAP3K11;ARHGEF6
COPI-independent Golgi-to-ER Retrograde Traffic	12/34	0	0	7.19	94.43	DCTN5;DYNC1H1;DYNC1LI2;DCTN1;GALNT2;DCTN4;RAB6A;DYNLL2;BICD2;PAFAH1B2;RAB3GAP1;PAFAH1B1
ER To Golgi Anterograde Transport	26/133	0	0	3.22	42.28	DCTN5;COPA;MCFD2;SEC23A;DCTN1;DCTN4;USO1;MIA3;GOLGA2;CD59;TMED7;SPTAN1;SPTBN1;SEC31A;ANKRD28;DYNC1H1;SEC16A;ANK2;CSNK1D;DYNLL2;BET1L;ARFGAP2;ARCN1;DYNC1LI2;GOLGB1;SEC24C
RHO GTPases Activate ROCKs	9/19	0	0	11.84	154.57	PPP1CB;PPP1R12A;ROCK1;ROCK2;MYH9;MYH11;PPP1R12B;MYL9;RHOB
RAC2 GTPase Cycle	20/87	0	0	3.95	51.38	ITGB1;NCKAP1;TRIO;SWAP70;CAV1;MCAM;ARHGAP1;ERBIN;ARHGAP17;PIK3R1;ARHGAP35;ARMCX3;ABR;ARHGAP21;PGRMC2;CDC42EP4;CDC42EP1;ESYT1;DOCK1;WASF2
CLEC7A (Dectin-1) Induces NFAT Activation	7/11	0	0	23.01	298.74	PPP3CA;PPP3CB;PPP3R1;AHCYL1;ITPR2;NFATC2;ITPR3
Myogenesis	11/29	0	0	8.05	104.42	MEF2A;SPAG9;MEF2C;TCF12;ABL1;CTNNA1;BNIP2;CTNNB1;MAPK14;MEF2D;CDON
Integrin Cell Surface Interactions	17/66	0	0	4.58	59.29	ITGB1;COL18A1;COL16A1;ITGB5;HSPG2;THBS1;COMP;COL4A2;COL4A1;BSG;PECAM1;ITGA7;ITGAV;ITGA6;AGRN;JAM3;FBN1
Extra-nuclear Estrogen Signaling	18/73	0	0	4.32	55.92	CDKN1B;CAV2;MMP2;CAV1;PIK3R1;FOXO3;GNG12;EGFR;PTK2;UHMK1;XPO1;CREB1;GNG2;CCND1;AKT2;AKT3;MAPK1;HBEGF
RHOJ GTPase Cycle	15/54	0	0	5.08	63.96	TRIO;JUP;WIPF2;CAV1;ARHGAP1;WWP2;PIK3R1;SLC1A5;CDC42BPB;CDC42BPA;ARHGAP35;ARHGAP21;GJA1;CDC42EP1;STOM
Syndecan Interactions	9/20	0	0	10.77	134.78	ITGB1;ITGB5;SDC4;ITGB4;ACTN1;SDC2;ITGA6;ITGAV;THBS1
Smooth Muscle Contraction	13/43	0	0	5.71	69.31	ITGB5;TPM1;SORBS1;SORBS3;MYLK;ACTA2;CALD1;PXDN;ANXA6;MYH11;TLN1;MYL9;VCL
RHO GTPases Activate PAKs	9/21	0	0	9.87	118.66	PPP1CB;PPP1R12A;CTTN;FLNA;MYH9;MYH11;PPP1R12B;MYL9;MYLK
RAC3 GTPase Cycle	20/93	0	0	3.62	43.2	ITGB1;NCKAP1;TRIO;JAG1;SWAP70;CAV1;MCAM;ARHGAP1;ERBIN;ARHGAP17;PIK3R1;SLC1A5;ARHGAP35;ABR;ARHGAP21;PGRMC2;CDC42EP1;ESYT1;WASF2;FERMT2
Degradation Of Extracellular Matrix	22/109	0	0	3.35	39.73	COL18A1;COL15A1;COL16A1;COL14A1;MMP2;LAMA4;COL12A1;FURIN;LAMB1;LAMC1;NID1;HSPG2;DCN;ADAMTS5;NCSTN;MMP14;ADAM15;BSG;CAPN2;TIMP2;CAPN1;TPSAB1
HSP90 Chaperone Cycle For Steroid Hormone Receptors (SHR) In Presence Of Ligand	12/38	0	0	6.08	71.79	DCTN5;DYNC1H1;DYNC1LI2;HSP90AB1;DCTN1;DCTN4;HSPA2;NR3C1;DYNLL2;HSPA1B;FKBP5;HSPA1A
FOXO-mediated Transcription Of Cell Cycle Genes	8/17	0	0	11.69	136.34	RBL2;SMAD4;CDKN1B;SMAD3;CAV1;FOXO3;KLF4;FOXO1
Type I Hemidesmosome Assembly	6/9	0	0	26.28	305.77	CD151;DST;ITGB4;LAMA4;ITGA6;PLEC
COPI-mediated Anterograde Transport	18/80	0	0	3.83	44.25	DCTN5;DYNC1H1;COPA;DCTN1;DCTN4;USO1;ANK2;DYNLL2;BET1L;ARFGAP2;ARCN1;GOLGA2;DYNC1LI2;GOLGB1;CD59;TMED7;SPTAN1;SPTBN1
RHOQ GTPase Cycle	15/59	0	0	4.5	51.32	JUP;CAV1;ARHGAP1;ARHGAP17;WWP2;SLC1A5;CDC42BPB;CDC42BPA;ARHGAP35;ARHGAP21;GJA1;CDC42EP4;DLC1;CDC42EP1;STOM
Transport To Golgi And Subsequent Modification	28/164	0	0	2.73	30.78	DCTN5;COPA;MCFD2;SEC23A;DCTN1;DCTN4;USO1;MIA3;GOLGA2;MAN1A2;MAN1A1;CD59;TMED7;SPTAN1;SPTBN1;SEC31A;ANKRD28;DYNC1H1;SEC16A;ANK2;CSNK1D;DYNLL2;BET1L;ARFGAP2;ARCN1;DYNC1LI2;GOLGB1;SEC24C
Intracellular Signaling By Second Messengers	43/306	0	0	2.17	24.37	HDAC5;AHCYL1;CDKN1B;CLSTN1;ATN1;PTEN;ITPR2;ITPR3;CHD4;PIK3R1;CHD3;FOXO3;EGFR;FOXO1;CAMKK2;HDAC7;PPP2CB;TNKS2;PRKAR2B;AKT2;PSMD2;PRKAR2A;AKT3;MAPK1;PIP4K2B;FYN;PIP5K1C;PDGFRB;EGR1;IL33;PDGFRA;JUN;USP7;CBX6;PPP2R5A;WWP2;PTPN11;CREB1;PRKAR1A;PSME3;MKRN1;HBEGF;FGFR1
Pre-NOTCH Processing In Golgi	8/18	0	0	10.52	117.19	NOTCH2;NOTCH3;NOTCH1;SEL1L;ATP2A3;ATP2A2;FURIN;RAB6A
N-glycan Trimming In ER And Calnexin/Calreticulin Cycle	11/35	0	0	6.04	65.65	VCP;GANAB;OS9;PRKCSH;AMFR;SEL1L;CANX;SYVN1;MLEC;UGGT1;RAD23B
Regulation Of Cholesterol Biosynthesis By SREBP (SREBF)	14/55	0	0	4.5	48.43	SREBF1;MBTPS1;SEC23A;CREBBP;CHD9;SREBF2;RXRA;GPAM;TBL1XR1;SCD;FASN;SCAP;SEC24C;KPNB1
RHOF GTPase Cycle	12/42	0	0	5.27	56.19	AKAP12;ARHGAP21;FARP1;DIAPH1;ACTN1;CAV1;MCAM;ARHGAP1;PIK3R1;ESYT1;ADD3;TOR1AIP1
RHO GTPases Activate CIT	8/19	0	0	9.56	101.92	PPP1CB;CDKN1B;PPP1R12A;MYH9;MYH11;PPP1R12B;MYL9;RHOB
Intra-Golgi And Retrograde Golgi-to-ER Traffic	29/181	0	0	2.53	26.27	DCTN5;COPA;DCTN1;DCTN4;GOLIM4;KLC1;BICD2;TGOLN2;CYTH3;GOLGA4;KIF3B;MAN1A2;KIF5B;KIF1C;KIF1B;MAN1A1;RAB6A;TMED7;DYNC1H1;GALNT2;DYNLL2;IGF2R;BET1L;ARFGAP2;ARCN1;DYNC1LI2;PAFAH1B2;RAB3GAP1;PAFAH1B1
SARS-CoV Infections	48/369	0	0.001	1.99	20.43	ITGB1;NRP1;DDX5;VCP;SEC23A;HSP90AB1;SDC4;ROCK1;PRKCSH;ROCK2;SDC2;CUL3;ZDHHC5;ARID4B;CHD4;FURIN;CHD3;NR3C1;GJA1;GANAB;LARP1;AKT2;AKT3;G3BP1;TPR;G3BP2;S1PR1;TRIM25;VPS39;YWHAG;JAK1;BRD4;RANBP2;CREBBP;IL1R1;CSNK1A1;CAV1;PTPN11;AP2B1;HSPG2;YWHAZ;TJP1;MAVS;CANX;TAB2;NUP98;AGRN;SEC24C
Golgi-to-ER Retrograde Transport	21/112	0	0.001	3.05	31.21	DCTN5;DYNC1H1;COPA;DCTN1;GALNT2;DCTN4;KLC1;DYNLL2;BICD2;ARFGAP2;ARCN1;DYNC1LI2;KIF3B;KIF5B;KIF1C;KIF1B;RAB6A;TMED7;PAFAH1B2;RAB3GAP1;PAFAH1B1
Collagen Chain Trimerization	12/44	0	0.001	4.94	50.14	COL18A1;COL15A1;COL16A1;COL4A2;COL14A1;COL4A1;COL5A3;COL6A2;COL12A1;COL6A1;COL8A2;COL8A1
Apoptotic Cleavage Of Cellular Proteins	11/38	0	0.001	5.36	53.73	TJP1;GSN;ROCK1;LMNA;ACIN1;CTNNB1;PKP1;SPTAN1;ADD1;PTK2;PLEC
Cellular Responses To Stress	80/722	0	0.001	1.67	16.64	ACADVL;CDKN1B;HSP90AB1;CRTC3;CHD9;MIA3;NR3C1;ETS1;CCAR2;ETS2;CABIN1;RPS6KA3;XPO1;SIN3A;AKT2;PSMD2;RPS6KA2;KHSRP;AKT3;CREB3L2;CDC27;GRB10;EP300;MEF2C;MINK1;HBA1;DYNLL2;NCOR2;DYNC1LI2;NCOR1;CREB1;TBL1XR1;PSME3;CTDSP2;TXNIP;TERF2IP;NUP98;TLN1;CRYAB;FKBP5;DCTN5;VCP;NOTCH1;EPAS1;DCTN1;CUL3;DCTN4;RELA;ADD1;RXRA;UBN1;TPR;LMNA;MAPK1;IGFBP7;MEF2D;FNIP2;GCN1;SEC31A;MAP4K4;EGLN1;RANBP2;HSPA9;DYNC1H1;MBTPS1;…
Signaling By NTRK1 (TRKA)	21/114	0	0.001	2.98	29.72	MEF2A;EGR1;NTRK2;MEF2C;KIDINS220;TCF12;STAT3;CHD4;PIK3R1;AP2B1;MAPK14;DNM1;CRKL;RPS6KA3;PPP2CB;CREB1;RPS6KA2;EP300;MAPK1;CRK;MEF2D
Asparagine N-linked Glycosylation	39/282	0	0.001	2.13	21.18	DCTN5;COPA;VCP;MCFD2;SEC23A;PRKCSH;DCTN1;DCTN4;USO1;SEL1L;MIA3;GOLGA2;GANAB;OS9;MAN1A2;MLEC;CD59;MAN1A1;TMED7;SPTAN1;UGGT1;SPTBN1;SEC31A;ANKRD28;DYNC1H1;SEC16A;AMFR;SYVN1;ANK2;CSNK1D;DYNLL2;RAD23B;BET1L;ARCN1;ARFGAP2;DYNC1LI2;GOLGB1;CANX;SEC24C
Heme Signaling	12/45	0	0.001	4.79	47.45	CREBBP;MEF2C;CRTC3;RXRA;XPO1;CREB1;NCOR1;CHD9;TBL1XR1;EP300;HBA1;MEF2D
RHOG GTPase Cycle	16/74	0	0.001	3.64	36.01	ITGB1;TRIO;PRKCSH;CAV1;MCAM;ARHGAP1;ERBIN;PIK3R1;ARHGAP35;KTN1;ARHGAP21;PGRMC2;CDC42EP1;ESYT1;DOCK1;MAP3K11
Signaling By Non-Receptor Tyrosine Kinases	13/52	0	0.001	4.39	43.39	KHDRBS1;CDKN1B;EPAS1;STAT3;NR3C1;ARHGAP35;EGFR;CCND1;PXDN;CRK;DOCK1;BCAR1;HBEGF
Collagen Biosynthesis And Modifying Enzymes	15/67	0	0.001	3.8	37.24	COL18A1;COL15A1;COL16A1;PCOLCE2;COL14A1;COL12A1;P3H3;COL4A2;COL4A1;P4HA2;COL6A2;COL5A3;COL6A1;COL8A2;COL8A1
RHOU GTPase Cycle	11/39	0	0.001	5.17	50.43	ARHGAP31;DST;USP9X;HGS;PEAK1;NCK2;WWP2;PIK3R1;SPTAN1;SPTBN1;ARHGEF6
Gene Expression (Transcription)	141/1449	0	0.001	1.46	14.04	ARID4B;CASC3;NR3C1;YY1;CCND2;SESN3;TRIM28;CCND1;AKT2;PSMD2;AKT3;CDC27;EP300;PIP4K2B;MEF2C;SMARCC1;USP7;SUPT16H;SMARCC2;IGFBP3;LIFR;DICER1;CLDN5;TBL1XR1;PSME3;ZC3H11A;KAT6A;TXNIP;SRSF4;NUP98;MYL9;FKBP5;KMT2E;NOTCH2;NOTCH3;NOTCH1;BAZ2A;RTF1;FOXO3;NDRG1;SUPT6H;FOXO1;ZNF703;TPR;ABL1;DHX38;ZNF664;ZKSCAN1;WWTR1;CREBBP;JUN;ZFHX3;SMAD4;CBX6;JAG1;SMAD3;CBX5;INTS1;CAV1;NFATC2;NR1D2;SUPT5H;SMARCA2;SMARCA4;B…
Regulation Of Localization Of FOXO Transcription Factors	6/12	0	0.001	13.14	123.81	AKT2;AKT3;FOXO3;YWHAZ;FOXO1;YWHAG
Nephrin Family Interactions	8/22	0	0.001	7.51	70.67	KIRREL1;ACTN1;NCK2;FYN;ACTN4;PIK3R1;SPTAN1;SPTBN1
Regulation Of Cytoskeletal Remodeling And Cell Spreading By IPP Complex Components	5/8	0	0.001	21.88	205.43	ACTN1;PXDN;PARVA;ARHGEF6;LIMS1
Cellular Responses To Stimuli	80/736	0	0.001	1.63	15.21	ACADVL;CDKN1B;HSP90AB1;CRTC3;CHD9;MIA3;NR3C1;ETS1;CCAR2;ETS2;CABIN1;RPS6KA3;XPO1;SIN3A;AKT2;PSMD2;RPS6KA2;KHSRP;AKT3;CREB3L2;CDC27;GRB10;EP300;MEF2C;MINK1;HBA1;DYNLL2;NCOR2;DYNC1LI2;NCOR1;CREB1;TBL1XR1;PSME3;CTDSP2;TXNIP;TERF2IP;NUP98;TLN1;CRYAB;FKBP5;DCTN5;VCP;NOTCH1;EPAS1;DCTN1;CUL3;DCTN4;RELA;ADD1;RXRA;UBN1;TPR;LMNA;MAPK1;IGFBP7;MEF2D;FNIP2;GCN1;SEC31A;MAP4K4;EGLN1;RANBP2;HSPA9;DYNC1H1;MBTPS1;…
Notch-HLH Transcription Pathway	9/28	0	0.001	6.23	58.08	NOTCH2;NCOR2;HDAC5;NOTCH3;CREBBP;NOTCH1;NCOR1;TBL1XR1;HDAC7
SUMOylation	27/174	0	0.001	2.43	22.4	TOP2B;DDX5;THRA;CHD3;NR3C1;RELA;HDAC7;RXRA;TRIM28;SIN3A;RAD21;TPR;EP300;ZBED1;PMEPA1;RANBP2;CREBBP;CBX5;RANGAP1;SAFB;SMC1A;NCOR2;HNRNPK;STAG2;SP3;UBA2;NUP98
RUNX1 Interacts With Co-Factors Whose Precise Effect On RUNX1 Targets Is Not Known	10/35	0	0.001	5.26	47.89	CBX6;PBRM1;SMARCC1;SMARCC2;PCGF5;EP300;ARID1A;ARID1B;SMARCA2;SMARCA4
MHC Class II Antigen Presentation	19/104	0	0.002	2.95	26.66	DCTN5;DYNC1H1;SEC23A;DCTN1;DCTN4;AP2B1;KLC1;DYNLL2;DNM1;DYNC1LI2;CTSO;KIF3B;AP1G1;KIF5B;CANX;CTSF;SEC24C;AP1M1;SEC31A
RND3 GTPase Cycle	11/42	0	0.002	4.67	42.09	NISCH;ARHGAP21;ROCK1;DST;CAV1;TMOD3;FLOT2;PIK3R1;TNFAIP1;ARHGAP35;KTN1
Opioid Signaling	17/88	0	0.002	3.16	28.21	AHCYL1;ITPR2;ITPR3;GNG12;CAMKK2;PPP3CA;PPP2CB;PPP3CB;PPP3R1;CREB1;GNG2;PRKAR1A;PRKAR2B;GNA11;PRKAR2A;GNAQ;MAPK1
SUMO E3 Ligases SUMOylate Target Proteins	26/168	0	0.002	2.42	21.52	TOP2B;DDX5;THRA;CHD3;NR3C1;RELA;HDAC7;RXRA;TRIM28;SIN3A;RAD21;TPR;EP300;ZBED1;PMEPA1;RANBP2;CREBBP;CBX5;RANGAP1;SAFB;SMC1A;NCOR2;HNRNPK;STAG2;SP3;NUP98
NCAM Signaling For Neurite Out-Growth	13/57	0	0.002	3.89	34.49	PTK2;CREB1;COL4A2;COL4A1;PTPRA;COL6A2;COL6A1;MAPK1;FYN;AGRN;SPTAN1;SPTBN1;FGFR1
RORA Activates Gene Expression	7/18	0	0.002	8.36	74.09	SREBF1;CPT1A;CREBBP;RXRA;CHD9;TBL1XR1;EP300
Signaling By FLT3 Fusion Proteins	7/18	0	0.002	8.36	74.09	STAT5A;STAT5B;GOLGB1;LONP1;MYO18A;PIK3R1;SPTBN1
RND2 GTPase Cycle	11/43	0	0.002	4.53	39.73	ALDH3A2;NISCH;GOLGA3;DST;KIDINS220;CAV1;ARHGAP1;PIK3R1;TNFAIP1;ARHGAP35;KTN1
MAPK Targets/ Nuclear Events Mediated By MAP Kinases	9/30	0	0.002	5.64	49.16	MEF2A;PPP2CB;RPS6KA3;JUN;MEF2C;CREB1;RPS6KA2;MAPK1;MAPK14
Sema4D In Semaphorin Signaling	8/24	0	0.002	6.57	57.2	ARHGEF12;ROCK1;ROCK2;MYH9;MYH11;MYL9;ARHGAP35;RHOB
PIP3 Activates AKT Signaling	36/268	0	0.002	2.06	17.89	HDAC5;CDKN1B;CLSTN1;ATN1;PTEN;CHD4;PIK3R1;CHD3;FOXO3;EGFR;FOXO1;HDAC7;PPP2CB;TNKS2;AKT2;PSMD2;AKT3;MAPK1;PIP4K2B;FYN;PIP5K1C;PDGFRB;EGR1;IL33;PDGFRA;JUN;USP7;CBX6;PPP2R5A;WWP2;PTPN11;CREB1;PSME3;MKRN1;HBEGF;FGFR1
FLT3 Signaling	10/37	0	0.002	4.87	41.85	STAT5A;STAT5B;CDKN1B;AKT2;AKT3;GRB10;FYN;PTPN11;PIK3R1;FOXO3
Downregulation Of SMAD2/3:SMAD4 Transcriptional Activity	9/31	0	0.003	5.38	45.43	NCOR2;SKI;WWTR1;PPM1A;SMAD4;SMAD3;NCOR1;USP9X;MAPK1
Apoptotic Execution Phase	12/52	0	0.003	3.95	33.17	TJP1;GSN;ROCK1;LMNA;PKP1;ACIN1;CTNNB1;SPTAN1;KPNB1;ADD1;PTK2;PLEC
Signaling By Interleukins	53/453	0	0.003	1.76	14.75	ITGB1;APP;CSF1;CLSTN1;CRKL;RPS6KA3;CCND1;PSMD2;RPS6KA2;LONP1;CD36;JAK1;MEF2A;MEF2C;IL1R1;MMP2;LIFR;YWHAZ;TOX4;ZEB1;TXLNA;CREB1;PSME3;CANX;IL6ST;CRK;VAMP2;PIK3R1;FOXO3;FOXO1;RELA;PPP2CB;S1PR1;MAPK1;STAT6;FYN;STAT5A;HSPA9;STAT5B;IL33;MAP3K3;JUN;SMAD3;STAT3;PTPN11;MAPK14;PTPN14;SMARCA4;BCL6;TOLLIP;PDCD4;TAB2;CRLF1
Signaling By NOTCH	29/203	0	0.003	2.21	18.33	NOTCH2;NOTCH3;HDAC5;NOTCH1;SEL1L;ATP2A3;ATP2A2;FURIN;EGFR;HDAC7;NEURL1B;NCSTN;CCND1;POFUT1;PSMD2;EP300;RAB6A;CREBBP;JUN;JAG1;SMAD3;WWP2;YWHAZ;NCOR2;ACTA2;NCOR1;CREB1;TBL1XR1;PSME3
RNA Polymerase II Transcription	126/1312	0	0.003	1.43	11.7	CASC3;NR3C1;YY1;CCND2;SESN3;TRIM28;CCND1;AKT2;PSMD2;AKT3;CDC27;EP300;PIP4K2B;MEF2C;SMARCC1;SUPT16H;USP7;SMARCC2;IGFBP3;LIFR;CLDN5;TBL1XR1;PSME3;ZC3H11A;KAT6A;TXNIP;SRSF4;MYL9;FKBP5;KMT2E;NOTCH2;NOTCH3;NOTCH1;RTF1;FOXO3;NDRG1;SUPT6H;FOXO1;ZNF703;ABL1;DHX38;ZNF664;ZKSCAN1;WWTR1;CREBBP;JUN;ZFHX3;CBX6;SMAD4;JAG1;CBX5;SMAD3;INTS1;CAV1;NFATC2;NR1D2;SUPT5H;SMARCA2;SMARCA4;BCL6;CNOT1;FASN;ITGBL1;RARG;CDK…
Nuclear Events (Kinase And Transcription Factor Activation)	13/61	0	0.003	3.57	29.04	MEF2A;EGR1;MEF2C;TCF12;CHD4;MAPK14;RPS6KA3;PPP2CB;CREB1;RPS6KA2;EP300;MAPK1;MEF2D
NR1H2 And NR1H3-mediated Signaling	11/46	0	0.003	4.14	33.65	NCOR2;MYLIP;SREBF1;RXRA;NCOR1;SCD;TBL1XR1;FASN;EP300;APOD;PLIN1
Defective B3GALT6 Causes EDSP2 And SEMDJL1	7/20	0	0.003	7.08	57.28	VCAN;SDC4;SDC2;CSPG4;AGRN;HSPG2;DCN
Defective B3GAT3 Causes JDSSDHD	7/20	0	0.003	7.08	57.28	VCAN;SDC4;SDC2;CSPG4;AGRN;HSPG2;DCN
Defective B4GALT7 Causes EDS, Progeroid Type	7/20	0	0.003	7.08	57.28	VCAN;SDC4;SDC2;CSPG4;AGRN;HSPG2;DCN
Sema4D Induced Cell Migration And Growth-Cone Collapse	7/20	0	0.003	7.08	57.28	ARHGEF12;ROCK1;ROCK2;MYH9;MYH11;MYL9;RHOB
Calnexin/calreticulin Cycle	8/26	0	0.003	5.84	47.18	GANAB;OS9;PRKCSH;AMFR;SEL1L;CANX;SYVN1;UGGT1
Muscle Contraction	28/196	0	0.003	2.2	17.8	AHCYL1;ITGB5;ATP2A3;ITPR2;ATP2A2;ITPR3;MYLK;CALD1;ANXA6;MYH11;WWTR1;TMOD3;TNNC2;TPM1;ATP2B4;NEB;SORBS1;HIPK1;SORBS3;ACTA2;DES;STIM1;ASPH;PXDN;TNNT3;TLN1;MYL9;VCL
AKT Phosphorylates Targets In Nucleus	5/10	0	0.003	13.13	105.09	CREB1;AKT2;AKT3;FOXO3;FOXO1
Cohesin Loading Onto Chromatin	5/10	0	0.003	13.13	105.09	STAG2;RAD21;PMEPA1;PDS5A;SMC1A
Regulation Of FOXO Transcriptional Activity By Acetylation	5/10	0	0.003	13.13	105.09	CREBBP;EP300;TXNIP;FOXO3;FOXO1
Pre-NOTCH Processing In Endoplasmic Reticulum	4/6	0	0.004	26.24	209.73	NOTCH2;NOTCH3;NOTCH1;POFUT1
Apoptosis	26/178	0	0.004	2.26	17.97	ROCK1;UACA;ADD1;PPP3R1;AKT2;PSMD2;AKT3;LMNA;MAPK1;SPTAN1;YWHAG;APPL1;GSN;STAT3;CFLAR;DYNLL2;YWHAZ;PTK2;TJP1;PSME3;FASN;PKP1;ACIN1;CTNNB1;KPNB1;PLEC
Metabolism Of Fat-Soluble Vitamins	11/47	0	0.004	4.02	31.91	VKORC1L1;RBP4;RETSAT;SDC4;SDC2;AKR1C1;AKR1C3;LPL;AGRN;LRP10;HSPG2
PLC Beta Mediated Events	11/47	0	0.004	4.02	31.91	AHCYL1;CREB1;PRKAR2B;PRKAR1A;GNA11;PRKAR2A;GNAQ;ITPR2;MAPK1;ITPR3;CAMKK2
EPHA-mediated Growth Cone Collapse	6/15	0	0.004	8.76	69.36	ROCK1;ROCK2;MYH9;FYN;MYH11;MYL9
Fcgamma Receptor (FCGR) Dependent Phagocytosis	16/87	0	0.004	2.97	23.47	NCKAP1;AHCYL1;HSP90AB1;PRKCSH;WIPF2;ITPR2;ITPR3;PIK3R1;PTK2;ABL1;MYH9;MAPK1;FYN;CRK;DOCK1;WASF2
Diseases Associated With Glycosaminoglycan Metabolism	10/40	0	0.004	4.39	34.61	VCAN;SDC4;SDC2;OGN;PRELP;CSPG4;AGRN;FMOD;HSPG2;DCN
Integration Of Energy Metabolism	18/105	0	0.004	2.73	21.32	AHCYL1;ADIPOQ;ITPR2;ITPR3;ACSL3;GNG12;ADIPOR2;ACLY;PPP2CB;GNG2;PRKAR1A;PRKAR2B;PRKAR2A;FASN;GNAQ;GNA11;CD36;VAMP2
Cytokine Signaling In Immune System	74/702	0	0.004	1.57	12.27	ITGB1;APP;CDKN1B;CSF1;CLSTN1;ADAR;CRKL;TRIM8;RPS6KA3;CCND1;TRIM29;AKT2;PSMD2;RPS6KA2;AKT3;GRB10;LONP1;TRIM25;KPNA4;ARIH1;CD36;KPNA3;JAK1;MEF2A;MEF2C;IL1R1;MMP2;LIFR;YWHAZ;TOX4;ZEB1;TXLNA;CREB1;PSME3;CANX;NUP98;IL6ST;CRK;VAMP2;KPNB1;PIK3R1;FOXO3;FOXO1;RELA;PPP2CB;TPR;S1PR1;FLNA;MAPK1;FLNB;STAT6;FYN;STAT5A;RANBP2;HSPA9;EGR1;STAT5B;IL33;MAP3K3;JUN;SMAD3;STAT3;EIF2AK2;PTPN11;MAPK14;PTPN14;SMARCA4;BCL…
Signaling By MET	13/63	0	0.004	3.42	26.73	ITGB1;LAMA4;STAT3;LAMB1;PTPN11;LAMC1;PIK3R1;PTK2;CRKL;HGS;CRK;EPS15;SH3GL1
FLT3 Signaling In Disease	8/27	0	0.004	5.53	43.11	STAT5A;STAT5B;GOLGB1;LONP1;MYO18A;PTPN11;PIK3R1;SPTBN1
Deregulated CDK5 Triggers Neurodegenerative Pathways In Alzheimers Disease Models	7/21	0	0.004	6.57	50.93	GOLGA2;APP;JUN;LMNA;CAPN2;CAPN1;FOXO3
SARS-CoV-2 Infection	36/283	0	0.005	1.93	14.74	NRP1;DDX5;VCP;SEC23A;HSP90AB1;SDC4;PRKCSH;SDC2;ZDHHC5;FURIN;GJA1;GANAB;LARP1;AKT2;AKT3;G3BP1;TPR;G3BP2;TRIM25;VPS39;YWHAG;JAK1;RANBP2;CREBBP;CSNK1A1;CAV1;PTPN11;HSPG2;YWHAZ;TJP1;MAVS;CANX;TAB2;NUP98;AGRN;SEC24C
Metabolism Of Lipids	76/732	0.001	0.005	1.55	11.65	ACADVL;LPGAT1;SLC44A1;SLC44A2;CHD9;PRKCSH;PITPNB;CLSTN1;PTEN;MIA3;MED15;PPP1CB;LIPE;MED13;SPTLC1;SPTLC2;SIN3A;OSBP;EP300;PIP4K2B;CPNE3;CD36;SBF1;SH3D19;SREBF1;CPT1A;DGAT2;PCYT1A;ELOVL5;ACSL1;ACSL3;SREBF2;NCOR2;ALDH3A2;ACLY;NCOR1;TBL1XR1;THRAP3;AGPS;GPD1;PLIN1;PLPP3;MGLL;KPNB1;PLPP1;SEC23A;HSD17B12;PIK3R1;RXRA;ORMDL3;SCAP;PIP5K1C;KDSR;GGT5;OSBPL8;MBTPS1;CREBBP;AKR1C1;CAV1;AKR1C3;AKR1C2;DHCR24;PLEK…
FOXO-mediated Transcription Of Cell Death Genes	6/16	0.001	0.005	7.88	59.21	CREBBP;PINK1;BCL6;EP300;FOXO3;FOXO1
L1CAM Interactions	17/99	0.001	0.005	2.73	20.43	ITGB1;NRP1;RDX;ANK2;LAMB1;LAMC1;AP2B1;DNM1;EGFR;RPS6KA3;DPYSL2;RPS6KA2;MAPK1;ITGAV;SPTAN1;SPTBN1;FGFR1
Establishment Of Sister Chromatid Cohesion	5/11	0.001	0.005	10.94	81.6	STAG2;RAD21;PMEPA1;PDS5A;SMC1A
Interleukin-27 Signaling	5/11	0.001	0.005	10.94	81.6	CANX;STAT3;IL6ST;CRLF1;JAK1
Signaling By Leptin	5/11	0.001	0.005	10.94	81.6	STAT5A;STAT5B;LEPROT;STAT3;PTPN11
ERK/MAPK Targets	7/22	0.001	0.005	6.13	45.57	MEF2A;PPP2CB;RPS6KA3;MEF2C;RPS6KA2;MAPK1;MAPK14
Transcriptional Regulation By RUNX1	28/204	0.001	0.005	2.1	15.61	YAP1;KMT2E;THBS1;CCND2;CCND1;SIN3A;PSMD2;ABL1;EP300;SMARCC1;CREBBP;PBRM1;CBX6;SMARCC2;PCGF5;TCF12;NFATC2;LIFR;PTPN11;ARID1A;SMARCA2;ARID1B;SMARCA4;TJP1;CLDN5;GPAM;PSME3;MYL9
Retinoid Metabolism And Transport	10/43	0.001	0.006	3.99	28.99	RBP4;RETSAT;SDC4;SDC2;AKR1C1;AKR1C3;LPL;AGRN;LRP10;HSPG2
Mitotic Prometaphase	26/186	0.001	0.006	2.15	15.6	NUMA1;DCTN1;PDS5A;PPP2CB;PCM1;XPO1;PRKAR2B;RAD21;PMEPA1;YWHAG;RANBP2;NEK9;DYNC1H1;NEK7;PPP2R5A;CSNK1D;CSNK1E;RANGAP1;SMC1A;DYNLL2;CLIP1;DYNC1LI2;STAG2;TAOK1;NUP98;PAFAH1B1
EGR2 And SOX10-mediated Initiation Of Schwann Cell Myelination	8/29	0.001	0.006	5.01	36.33	YAP1;WWTR1;DAG1;LAMB1;LAMC1;UTRN;SREBF2;SMARCA4
Uptake And Actions Of Bacterial Toxins	8/29	0.001	0.006	5.01	36.33	HSP90AB1;PDCD6IP;CD9;FURIN;ANTXR2;ANTXR1;VAMP2;HBEGF
Leishmania Infection	32/247	0.001	0.006	1.97	14.28	NCKAP1;AHCYL1;RAMP3;CALCRL;HSP90AB1;WIPF2;ITPR2;ITPR3;FURIN;RELA;C3;NT5E;C1QTNF1;GNG2;PRKAR2B;PRKAR2A;ABL1;DVL3;MAPK1;FYN;WASF2;GGT5;JUN;GNG12;MAPK14;PTK2;CREB1;PRKAR1A;TXNIP;MYH9;CRK;DOCK1
RHOH GTPase Cycle	9/36	0.001	0.006	4.38	31.66	VCP;ROCK1;JUP;ROCK2;CAV1;STOM;SLC1A5;UACA;DBN1
Loss Of Function Of SMAD2/3 In Cancer	4/7	0.001	0.006	17.49	126.01	SMAD4;SMAD3;TGFBR1;TGFBR2
Loss Of MECP2 Binding Ability To NCoR/SMRT Complex	4/7	0.001	0.006	17.49	126.01	MECP2;NCOR2;NCOR1;TBL1XR1
Transcriptional Activity Of SMAD2/SMAD3:SMAD4 Heterotrimer	11/51	0.001	0.006	3.62	26.02	NCOR2;SKI;PPM1A;WWTR1;SMAD4;NCOR1;SMAD3;USP9X;EP300;MAPK1;FURIN
Translocation Of SLC2A4 (GLUT4) To Plasma Membrane	11/51	0.001	0.006	3.62	26.02	KIF3B;RAB14;EXOC7;AKT2;EXOC4;MYH9;LNPEP;EXOC5;YWHAZ;YWHAG;VAMP2
Gastrin-CREB Signaling Pathway Via PKC And MAPK	6/17	0.001	0.007	7.16	51.14	RPS6KA3;CREB1;RPS6KA2;MAPK1;EGFR;HBEGF
Programmed Cell Death	28/208	0.001	0.007	2.06	14.62	ROCK1;UACA;ADD1;PPP3R1;AKT2;PSMD2;AKT3;LMNA;FLOT2;MAPK1;SPTAN1;YWHAG;APPL1;GSN;PDCD6IP;STAT3;CFLAR;DYNLL2;YWHAZ;PTK2;TJP1;PSME3;FASN;CTNNB1;PKP1;ACIN1;KPNB1;PLEC
Interleukin-3, Interleukin-5 And GM-CSF Signaling	10/44	0.001	0.007	3.87	27.39	STAT5A;STAT5B;CLSTN1;FYN;PTPN11;PIK3R1;YWHAZ;CRK;CRKL;JAK1
G-protein Mediated Events	11/52	0.001	0.007	3.53	24.77	AHCYL1;CREB1;PRKAR1A;PRKAR2B;GNA11;PRKAR2A;GNAQ;ITPR2;MAPK1;ITPR3;CAMKK2
Transcriptional Activation Of Mitochondrial Biogenesis	11/52	0.001	0.007	3.53	24.77	GLUD1;MEF2C;CREBBP;CRTC3;CREB1;NCOR1;RXRA;CHD9;TBL1XR1;MEF2D;HCFC1
Disorders Of Developmental Biology	5/12	0.001	0.008	9.38	65.45	MECP2;NCOR2;NCOR1;SIN3A;TBL1XR1
Negative Regulation Of PI3K/AKT Network	18/113	0.001	0.008	2.5	17.27	PDGFRB;PDGFRA;IL33;CLSTN1;PTEN;PPP2R5A;PTPN11;PIK3R1;EGFR;PPP2CB;AKT2;AKT3;MAPK1;PIP4K2B;FYN;PIP5K1C;FGFR1;HBEGF
Regulation Of Complement Cascade	10/45	0.001	0.008	3.76	25.9	C3;C4A;C1S;CFH;PROS1;AKR1C1;SERPING1;CD59;CD46;CLU
DARPP-32 Events	7/24	0.001	0.009	5.41	37.06	PPP2CB;PPP3CA;PPP3CB;PPP3R1;PRKAR1A;PRKAR2B;PRKAR2A
Defective Intrinsic Pathway For Apoptosis	7/24	0.001	0.009	5.41	37.06	GOLGA2;APP;JUN;LMNA;CAPN2;CAPN1;FOXO3
Diseases Of Glycosylation	21/143	0.001	0.009	2.27	15.33	SEMA5A;NOTCH2;SPON2;NOTCH3;SPON1;NOTCH1;SDC4;SDC2;PRELP;HSPG2;THBS1;DCN;ADAMTS5;VCAN;ADAMTSL4;OGN;DAG1;CSPG4;AGRN;FMOD;PGM1
Generic Transcription Pathway	112/1190	0.001	0.01	1.39	9.32	NR3C1;YY1;CCND2;SESN3;TRIM28;CCND1;AKT2;PSMD2;AKT3;CDC27;EP300;PIP4K2B;MEF2C;SMARCC1;SUPT16H;USP7;SMARCC2;IGFBP3;LIFR;CLDN5;TBL1XR1;PSME3;KAT6A;TXNIP;MYL9;FKBP5;KMT2E;NOTCH2;NOTCH3;NOTCH1;FOXO3;NDRG1;FOXO1;ZNF703;ABL1;ZNF664;ZKSCAN1;WWTR1;CREBBP;JUN;ZFHX3;CBX6;SMAD4;JAG1;CBX5;SMAD3;CAV1;NFATC2;NR1D2;SUPT5H;SMARCA2;SMARCA4;BCL6;CNOT1;FASN;ITGBL1;RARG;CDKN1B;THRA;PTEN;CHD4;CHD3;MED15;MECP2;MED13;SI…
Resolution Of Sister Chromatid Cohesion	17/106	0.001	0.01	2.52	16.82	RANBP2;DYNC1H1;PPP2R5A;PDS5A;RANGAP1;SMC1A;DYNLL2;PPP2CB;CLIP1;DYNC1LI2;STAG2;XPO1;RAD21;TAOK1;PMEPA1;NUP98;PAFAH1B1

## Sheet: Figure 4c - STRAP_pathways_3
Term	Overlap	P.value	Adjusted.P.value	Odds.Ratio	Combined.Score	Genes
Immune System	340/1943	0	0	5.52	1315.88	EIF4A1;CYFIP1;WIPF1;GMFG;EIF4A3;PITPNA;UBE2L6;IFI30;IFIT3;ICAM1;MT2A;ANPEP;FTH1;C3AR1;CPNE1;AP1S2;LGALS9;B2M;TRIM22;PRKCD;AP1B1;HLA-B;HLA-C;HLA-A;HLA-F;RNASE1;HLA-E;IFI27;ORAI2;PSME2;ATP6V0D1;CFB;CFI;FPR1;IQGAP1;IQGAP2;HIF1A;GNS;UBE2J1;CD79A;RNF213;PRDX4;HMOX1;NCKAP1L;LTA4H;HLA-DQA2;HLA-DQA1;S100A11;LYN;CTSA;CCR1;GSDMD;VASP;HLA-DRB5;FYB1;FUCA1;FUCA2;SURF4;TNFSF13;FN1;MYO5A;LYZ;BST2;CYLD;COL1A2;HN…
Neutrophil Degranulation	149/468	0	0	10.15	1834.89	FCN1;CYFIP1;GMFG;APEH;STK10;PLAU;ANPEP;FTH1;LAMP2;C3AR1;TOM1;CPNE1;COTL1;SIRPA;OSTF1;B2M;IST1;PRKCD;HLA-B;HLA-C;ADAM10;CYBB;CYBA;HLA-A;RNASE1;ARHGAP45;RAB31;TYROBP;S100A9;ARL8A;S100A8;FTL;RAB5C;COPB1;C5AR1;FPR1;IQGAP1;PSEN1;IQGAP2;GNS;RAP1B;CNN2;SDCBP;PRDX4;DPP7;ALDH3B1;NCKAP1L;LTA4H;S100A11;TXNDC5;GSDMD;CTSA;HSPA8;FUCA1;IDH1;FUCA2;SURF4;ADA2;ARPC5;LYZ;NFKB1;BST2;RCAN1;PTPRC;SELL;MAN2B1;ITM2C;SER…
Innate Immune System	216/1035	0	0	6.05	1067.7	CYFIP1;WIPF1;GMFG;UBE2L6;ANPEP;FTH1;C3AR1;CPNE1;B2M;PRKCD;HLA-B;HLA-C;HLA-A;RNASE1;HLA-E;PSME2;ATP6V0D1;CFB;CFI;FPR1;IQGAP1;IQGAP2;GNS;PRDX4;HMOX1;NCKAP1L;LTA4H;S100A11;LYN;CTSA;GSDMD;FUCA1;FUCA2;SURF4;MYO5A;LYZ;BST2;CYLD;GRB2;LGMN;ITM2C;SERPINA1;HEXB;ARPC1B;CTSZ;LPCAT1;PTPRJ;MAGT1;AP2A2;CTSS;GLIPR1;CTSL;CTSK;RAC2;CTSH;CTSD;CTSC;CTSB;CD53;CAP1;SERPINB1;ATP6V0B;DBNL;FCER1G;SYK;ANXA2;GAA;TUBB;RHOG;…
Cytokine Signaling In Immune System	134/702	0	0	4.97	477.06	EIF4A1;EIF4A3;PITPNA;INPPL1;F13A1;UBE2L6;IFI30;IFIT3;ICAM1;MT2A;LGALS9;B2M;IL6R;TRIM22;IL13RA1;MAP2K1;IL4R;PRKCD;HLA-B;HLA-C;HLA-A;HLA-F;HLA-E;MAPKAPK3;IFI27;MAPKAPK2;FSCN1;PSME2;S100A9;IFNAR1;CSF1R;SHC1;FPR1;CUL1;CSF2RB;HIF1A;HSP90B1;RAP1B;CNN2;SOCS3;IRAK1;HMOX1;TNFRSF14;HLA-DQA2;HLA-DQA1;MCL1;GSDMD;LYN;CCR1;HSPA8;HLA-DRB5;TGFB1;VCAM1;TNFSF13;FN1;MSN;NFKB1;BST2;NFKBIA;COL1A2;HNRNPF;HLA-DRA;SDC1;…
Vesicle-mediated Transport	108/637	0	0	4.19	276.97	ITSN2;TFRC;UBE2Z;TFG;FTH1;AP1S2;DENND5A;AGFG1;FNBP1;AP1B1;RNASE1;RAB31;RAB35;KDELR2;RIN3;KDELR3;RIN2;FTL;COPB2;RAB5C;COPB1;GNS;HSP90B1;BLOC1S6;SNX2;GRK2;MAN2A1;TBC1D14;APOE;TXNDC5;MSR1;HSPA8;CD163;HPS1;SURF4;M6PR;MYO5A;ARPC5;COL1A1;MARCO;GJB2;DAB2;COL1A2;ARPC3;HYOU1;GRB2;CALR;IL7R;PICALM;ARF3;ARF4;SERPINA1;SH3KBP1;YWHAB;CLTC;SNAP23;CTSZ;ARRB1;AP2A1;ARRB2;CLINT1;AP2A2;JCHAIN;CAPZB;PPP6R1;STAB1;TME…
Signaling By Interleukins	84/453	0	0	4.59	264.36	CDKN1A;ITGAM;ITGB2;PITPNA;INPPL1;F13A1;ICAM1;TIMP1;LBP;LGALS9;IL6R;HAVCR2;IL13RA1;MAP2K1;HSP90AA1;IL4R;ANXA2;SYK;GSTO1;MMP1;MMP3;FOS;TNFRSF1B;OSMR;MMP9;DUSP6;TNFRSF1A;IL17RA;HCK;MAPKAPK3;MAPKAPK2;RAPGEF1;FSCN1;PSME2;S100A9;CSF1R;RALA;SHC1;PTAFR;FPR1;CUL1;CSF2RB;HIF1A;PSMB10;HSP90B1;RAP1B;CDC42;CNN2;SOCS3;IRAK1;ALOX5;HMOX1;CCL2;PTK2B;MCL1;GSDMD;LYN;CCR1;IL32;PTPN18;HSPA8;TGFB1;VCAM1;STAT1;IL10RA;S…
Interferon Gamma Signaling	37/89	0	0	13.88	773.71	CIITA;SP100;PTAFR;IFI30;ICAM1;SOCS3;MT2A;GBP2;B2M;GBP1;HLA-DQA2;TRIM22;GBP4;HLA-DQA1;HLA-DPA1;PTPN1;HLA-DRB5;VCAM1;IFNGR1;STAT1;IFNGR2;PRKCD;HLA-B;HLA-C;HLA-A;HLA-F;PML;HLA-E;OAS2;IRF1;OAS3;IRF8;HLA-DRA;PTPN6;CD44;IRF9;HLA-DRB1
Adaptive Immune System	108/733	0	0	3.53	190.99	NCF1;NCF2;UBE2L6;IFI30;UBE2Z;ICAM1;AP1S2;HLA-DOA;B2M;PDIA3;AP1B1;HLA-B;HLA-C;CYBB;CYBA;HLA-A;HLA-F;RNASE1;HLA-E;TYROBP;ORAI2;PSME2;S100A9;S100A8;CUL1;UBE2J1;RAP1B;SOCS3;CD79A;RNF213;TNFRSF14;HLA-DQA2;HLA-DQA1;LYN;CTSA;VASP;HLA-DRB5;FYB1;VCAM1;HSPA5;NFKB1;NFKBIA;PTPRC;SELL;HLA-DRA;GRB2;CALR;HLA-DRB1;MYD88;LGMN;SH3KBP1;YWHAB;CLTC;ITGB2;SNAP23;AP2A1;PTPRJ;TREM1;AP2A2;CTSS;SEC61A1;CAPZB;CTSL;CTSK;MRC…
Interferon Signaling	51/200	0	0	6.74	336.86	EIF4A1;CIITA;EIF4A3;UBE2L6;IFI30;IFIT3;ICAM1;MT2A;NUP62;B2M;TRIM22;HLA-DPA1;IFNGR1;IFNGR2;PRKCD;HLA-B;HLA-C;HLA-A;HLA-F;HLA-E;IFI27;OAS2;IRF1;OAS3;IRF8;CD44;IRF9;IFNAR1;SP100;PTAFR;IFI6;SAMHD1;SOCS3;GBP2;HLA-DQA2;GBP1;HLA-DQA1;GBP4;PTPN1;HLA-DRB5;VCAM1;STAT1;STAT2;MX1;PSMB8;PML;BST2;HLA-DRA;PTPN6;HLA-DRB1;EIF4G2
Membrane Trafficking	92/599	0	0	3.66	179.54	ITSN2;ARF3;ARF4;SERPINA1;TFRC;SH3KBP1;YWHAB;CLTC;SNAP23;CTSZ;ARRB1;AP2A1;ARRB2;UBE2Z;CLINT1;AP2A2;TFG;CAPZB;PPP6R1;FTH1;AP1S2;TMED3;DENND5A;CTSC;RAB8A;AGFG1;RAB8B;YWHAH;ACTR3;ACTR2;TMED9;FNBP1;AP1B1;ARFGAP3;RNASE1;DNM2;VAMP8;GAK;TBC1D1;RAB31;RAB35;PLIN3;KDELR2;RIN3;DNASE2;KDELR3;SEC22B;RIN2;ARF6;FTL;RAB1A;COPB2;RALA;RAB5C;COPB1;GNS;AGPAT3;GGA2;LMAN1;BLOC1S6;SNX2;GRK2;CYTH4;CUX1;MAN2A1;LMAN2;TBC1D…
Hemostasis	89/576	0	0	3.68	176.08	LGALS3BP;ECM1;CD84;SERPINA1;ITGAM;SERPINE2;WDR1;DOCK8;SERPINE1;ITGB2;PLEK;F13A1;ARRB1;ARRB2;TREM1;JCHAIN;ABHD12;CAPZB;PLAU;LAMP2;RAC2;SIRPA;TIMP1;SLC16A3;CHID1;CAP1;SRGN;FCER1G;ANXA2;SYK;MMP1;PRKCD;ANXA5;RHOG;ATP1B3;RNASE1;DGKZ;APBB1IP;FGR;DOK2;SLC7A7;SLC7A8;IRF1;KCNMA1;ORAI2;LCP2;TAGLN2;ITGA5;CD47;PFN1;DOCK2;S100A9;CD44;CD63;SELPLG;SHC1;HDAC1;SDC3;GNAI3;PRCP;SLC3A2;GNAI2;RAP1B;CDC42;GNA13;NRAS;P…
Disease	177/1736	0	0	2.38	107.74	RB1;CYFIP1;WIPF1;ENO1;RBPJ;COMT;ACTG1;CCND3;TFG;C3AR1;AP1S2;CYP1B1;IL6R;B2M;ST6GAL1;ENTPD1;MAP2K1;TPM4;TPM3;AP1B1;HLA-B;ADAM10;HLA-C;CYBA;ATP1B3;HLA-A;HLA-F;RNASE1;SND1;HLA-E;CYP27A1;ELMO1;PSME2;S100A9;S100A8;IFNAR1;RPN2;SHC1;SDC3;RPN1;CUL1;CSF2RB;IQGAP1;PSEN1;CORO1A;GNS;RAP1B;CD79A;BLOC1S6;RNF213;IRAK1;MAN2A1;PRDX1;PGK1;HMOX1;NCKAP1L;ST3GAL1;ST3GAL2;LYN;ABCA1;CTSA;GSDMD;PRNP;NUS1;CD163;TGFB1;IDH…
Signal Transduction	226/2465	0	0	2.16	97.23	ITSN2;CYFIP1;TFRC;WIPF1;SERPINE1;ZDHHC7;SPINT2;RBPJ;PREX1;C3AR1;TNFSF10;PIP4K2A;VPS35;TNS3;CMKLR1;IER3;FNBP1;PRKCD;MRTFA;RNASE1;RUNX1;PSME2;PFN1;ATP6V0D1;MAGED1;FPR1;TWF1;FPR3;IQGAP1;IQGAP2;HIF1A;RDH11;NCKAP1L;APOE;RALGDS;LYN;ABCA1;CCR1;FZD1;PHC2;RCC2;FN1;CYLD;CCDC88A;COL1A2;HNRNPF;GRB2;CDC42SE2;NRP2;CDKN1A;SH3KBP1;ARPC1B;CLTC;PTPRJ;AP2A1;AP2A2;ARHGAP4;TUBA1B;PEA15;RAC2;CTSD;TMED5;ATP6V0B;SYK;PAR…
Platelet Activation, Signaling And Aggregation	50/254	0	0	4.81	178.86	LGALS3BP;ECM1;SERPINA1;WDR1;SERPINE1;PLEK;F13A1;ARRB1;ARRB2;ABHD12;LAMP2;RAC2;TIMP1;CHID1;CAP1;SRGN;FCER1G;SYK;PRKCD;ANXA5;RHOG;RNASE1;DGKZ;APBB1IP;TAGLN2;LCP2;PFN1;CD63;SHC1;GNAI3;GNAI2;RAP1B;CDC42;GNA13;PDPN;GNA12;CSK;LYN;PTPN1;TGFB1;HSPA5;FN1;LHFPL2;MANF;GNB1;CALU;GNB4;GRB2;PTPN6;FERMT3
RHO GTPase Cycle	68/441	0	0	3.61	132.15	ITSN2;CYFIP1;STEAP3;TFRC;NCF1;PLXND1;WIPF1;NCF2;DOCK8;CLTC;SNAP23;ARHGEF10L;ARHGAP4;ACTG1;PREX1;STK10;TUBA1B;CAPZB;BASP1;ARHGDIA;ARHGDIB;EFHD2;RAC2;HSP90AA1;TPM4;ATP6AP1;FNBP1;TPM3;RHOG;CYBB;CYBA;ARAP1;ARFGAP3;RNASE1;CKAP4;ARHGAP45;RAPGEF1;ARHGEF3;ARHGEF1;ARHGEF2;DOCK2;TWF1;ARHGAP18;IQGAP1;IQGAP2;CDC42;GNA13;LMAN1;STIP1;PLXNA1;PTK2B;NCKAP1L;CSK;YKT6;BCAP31;IL32;GIT2;MYO9B;FMNL3;CCDC88A;FMNL1;ARHG…
Infectious Disease	111/961	0	0	2.64	96.58	RB1;CYFIP1;WIPF1;ENO1;COMT;ACTG1;C3AR1;AP1S2;IL6R;B2M;ENTPD1;ST6GAL1;MAP2K1;AP1B1;HLA-B;HLA-C;CYBA;ATP1B3;HLA-A;HLA-F;RNASE1;HLA-E;ELMO1;PSME2;IFNAR1;RPN2;SDC3;RPN1;CORO1A;CD79A;BLOC1S6;RNF213;IRAK1;MAN2A1;PGK1;HMOX1;NCKAP1L;ST3GAL1;ST3GAL2;LYN;GSDMD;CD163;TGFB1;MYO5A;ARPC5;PARP14;NFKB1;CDK9;ARPC3;GNB1;NMT1;GNB4;STT3A;SDC1;GRB2;CALR;YWHAB;SH3KBP1;ARPC1B;CLTC;AP2A1;MAGT1;AP2A2;CTSL;NUP62;MRC1;YWHA…
Signaling By Rho GTPases	83/644	0	0	2.95	98.91	ITSN2;CYFIP1;STEAP3;TFRC;NCF1;PLXND1;WIPF1;NCF2;YWHAB;ARPC1B;DOCK8;CLTC;SNAP23;ARHGEF10L;ARHGAP4;ACTG1;PREX1;STK10;TUBA1B;CAPZB;BASP1;ARHGDIA;ARHGDIB;EFHD2;RAC2;YWHAH;ACTR3;ACTR2;HSP90AA1;TPM4;ATP6AP1;FNBP1;TPM3;PRKCD;RHOG;MRTFA;CYBB;CYBA;ARAP1;ARFGAP3;RNASE1;CKAP4;ARHGAP45;RAPGEF1;ARHGEF3;ARHGEF1;ARHGEF2;PFN1;MAPRE1;DOCK2;S100A9;S100A8;TWF1;ARHGAP18;IQGAP1;IQGAP2;CDC42;GNA13;LMAN1;STIP1;PLXNA1;P…
Signaling By Rho GTPases, Miro GTPases And RHOBTB3	84/660	0	0	2.91	96.54	ITSN2;CYFIP1;STEAP3;TFRC;NCF1;PLXND1;WIPF1;NCF2;YWHAB;ARPC1B;DOCK8;CLTC;SNAP23;ARHGEF10L;ARHGAP4;ACTG1;PREX1;STK10;TUBA1B;CAPZB;BASP1;ARHGDIA;ARHGDIB;EFHD2;RAC2;YWHAH;ACTR3;ACTR2;HSP90AA1;TPM4;ATP6AP1;FNBP1;TPM3;PRKCD;RHOG;MRTFA;CYBB;CYBA;ARAP1;ARFGAP3;RNASE1;CKAP4;ARHGAP45;RAPGEF1;ARHGEF3;PLIN3;ARHGEF1;ARHGEF2;PFN1;MAPRE1;DOCK2;S100A9;S100A8;TWF1;ARHGAP18;IQGAP1;IQGAP2;CDC42;GNA13;LMAN1;STIP1;PL…
Interleukin-4 And Interleukin-13 Signaling	30/107	0	0	7.54	246.85	CDKN1A;ITGAM;ITGB2;F13A1;HIF1A;ICAM1;HSP90B1;SOCS3;ALOX5;HMOX1;CCL2;LBP;TIMP1;IL6R;IL13RA1;MCL1;HSPA8;HSP90AA1;IL4R;TGFB1;VCAM1;MMP1;STAT1;MMP3;FN1;FOS;TNFRSF1B;MMP9;COL1A2;FSCN1
Fcgamma Receptor (FCGR) Dependent Phagocytosis	27/87	0	0	8.68	281.48	CYFIP1;WIPF1;ARPC1B;PLD3;ACTG1;CDC42;NCKAP1L;ACTR3;LYN;ACTR2;HSP90AA1;SYK;PRKCD;LIMK1;MYO5A;MYO9B;ARPC5;RNASE1;FGR;HCK;IGLL5;MYO1E;FCGR2A;ARPC3;ABI1;ELMO1;GRB2
MHC Class II Antigen Presentation	29/104	0	0	7.47	235.8	CLTC;AP2A1;IFI30;AP2A2;CTSS;HLA-DMA;HLA-DMB;CAPZB;CTSL;CTSK;AP1S2;CTSH;HLA-DOA;HLA-DQA2;CTSD;HLA-DQA1;CTSC;CTSB;HLA-DPA1;CTSA;CD74;HLA-DRB5;AP1B1;DNM2;CAPZA1;HLA-DRA;SEC24D;HLA-DRB1;LGMN
Interferon Alpha/Beta Signaling	24/72	0	0	9.63	296.22	PTPN1;STAT1;STAT2;MX1;HLA-B;IFI6;HLA-C;HLA-A;HLA-F;SAMHD1;IFIT3;PSMB8;HLA-E;BST2;SOCS3;IFI27;OAS2;IRF1;OAS3;IRF8;PTPN6;GBP2;IRF9;IFNAR1
FCGR3A-mediated Phagocytosis	22/60	0	0	11.13	340.53	ACTR3;LYN;CYFIP1;ACTR2;SYK;WIPF1;ARPC1B;MYO5A;MYO9B;ARPC5;RNASE1;ACTG1;FGR;CDC42;HCK;IGLL5;MYO1E;ARPC3;ABI1;ELMO1;NCKAP1L;GRB2
Extracellular Matrix Organization	49/291	0	0	3.96	119.16	ITGAM;SERPINE1;ITGB2;PLOD3;PLOD2;PLOD1;CTSS;LOXL1;ICAM1;LOXL2;ADAMTS2;CTSL;CTSK;ITGB8;TIMP1;CTSD;COLGALT1;CTSB;MMP1;MMP3;BGN;P3H1;ADAM10;PCOLCE;MMP9;ADAM9;COL6A3;CD47;ITGA5;PPIB;CD44;SDC3;HTRA1;PSEN1;NID2;SERPINH1;TGFB1;VCAM1;LUM;FN1;COL1A1;COL3A1;COL1A2;BMP1;COL5A1;P4HA1;COL5A2;SDC1;P4HB
Asparagine N-linked Glycosylation	48/282	0	0	4.01	119.97	ARF3;ARF4;COPB2;RAB1A;SERPINA1;B4GALT1;RPN2;COPB1;RPN1;CTSZ;DERL1;UAP1;MAGT1;LMAN1;TFG;CAPZB;MAN2A1;PPP6R1;LMAN2;TMED3;NANS;ST3GAL1;YKT6;ST3GAL2;CTSC;CD55;CTSA;PDIA3;NUS1;ST6GAL1;TMED9;EDEM1;FUCA1;GFPT2;ARFGAP3;DDOST;NAGK;GLB1;CAPZA1;STT3A;KDELR2;KDELR3;CALR;COPG1;MAN1B1;SEC22B;FOLR2;SEC24D
Regulation Of Actin Dynamics For Phagocytic Cup Formation	22/62	0	0	10.57	315.12	ACTR3;CYFIP1;ACTR2;HSP90AA1;SYK;WIPF1;ARPC1B;LIMK1;MYO5A;MYO9B;ARPC5;RNASE1;ACTG1;CDC42;IGLL5;MYO1E;FCGR2A;ARPC3;ABI1;ELMO1;NCKAP1L;GRB2
Antigen processing-Cross Presentation	28/104	0	0	7.11	210.18	NCF1;NCF2;SNAP23;CTSS;PSMB10;SEC61A1;CTSL;MRC1;B2M;PDIA3;HLA-B;CYBB;HLA-C;CYBA;HLA-A;HLA-F;PSMB8;HLA-E;TAPBP;PSMB9;VAMP8;PSME2;CALR;SEC22B;S100A9;TLR4;S100A8;MYD88
Binding And Uptake Of Ligands By Scavenger Receptors	18/41	0	0	15	434.83	COLEC12;MSR1;CD163;HSP90AA1;HSP90B1;JCHAIN;COL1A1;IGLL5;MARCO;COL3A1;COL1A2;FTH1;STAB1;HYOU1;APOE;CALR;APOL1;FTL
Signaling By Receptor Tyrosine Kinases	66/496	0	0	3.02	85.73	CYFIP1;NRP2;NCF1;NCF2;SH3KBP1;YWHAB;CLTC;AP2A1;PTPRJ;SPINT2;TCIRG1;AP2A2;PTBP1;SPRED1;TNS3;MAP2K1;HSP90AA1;ATP6V0B;ATP6AP1;PRKCD;ADAM10;CYBB;CYBA;FOS;RNASE1;MMP9;DUSP6;PGF;DNM2;MAPKAPK3;HNRNPH1;MAPKAPK2;RAPGEF1;ELMO1;ATP6V1B2;COL6A3;ATP6V0D1;SGK1;ATP6V0C;ARF6;ATP6V1A;RALA;RALB;SHC1;HDAC1;PSEN1;THBS2;HIF1A;RAP1B;CDC42;NRAS;PTK2B;NCKAP1L;CSK;APOE;SH2B3;RALGDS;LYN;PTPN1;PTPN18;STAT1;PTPN12;HNRNPF;AB…
Cell Surface Interactions At Vascular Wall	31/134	0	0	5.82	163.46	CD84;ITGAM;SELPLG;SHC1;SDC3;ITGB2;SLC3A2;TREM1;JCHAIN;NRAS;SIRPA;SLC16A3;LYN;CD74;TGFB1;FCER1G;MMP1;FN1;ATP1B3;IGLL5;DOK2;SLC7A7;SELL;SLC7A8;SDC1;GRB2;PTPN6;CD47;ITGA5;S100A9;CD44
Collagen Formation	25/90	0	0	7.41	202.32	PLOD3;PLOD2;PLOD1;CTSS;LOXL1;LOXL2;ADAMTS2;CTSL;SERPINH1;COLGALT1;CTSB;MMP3;P3H1;PCOLCE;MMP9;COL1A1;COL3A1;BMP1;COL1A2;COL5A1;P4HA1;COL5A2;COL6A3;P4HB;PPIB
trans-Golgi Network Vesicle Budding	22/71	0	0	8.63	229.9	HSPA8;RAB5C;TFRC;CLTC;CTSZ;SNAP23;AP1B1;M6PR;ARRB1;CLINT1;GNS;DNM2;GAK;VAMP8;BLOC1S6;SNX2;FTH1;AP1S2;DNASE2;FTL;TXNDC5;PICALM
SARS-CoV Infections	53/369	0	0	3.28	85.07	RB1;SH3KBP1;YWHAB;AP2A1;MAGT1;COMT;AP2A2;CTSL;NUP62;B2M;IL6R;YWHAH;ST6GAL1;HSP90AA1;PARP4;SYK;IFNGR1;IFNGR2;TUBB;HLA-B;HLA-C;ATP1B3;HLA-A;HLA-F;PARP9;DDOST;HLA-E;IL17RA;MAN1B1;IFNAR1;RPN2;ZDHHC20;HDAC1;RPN1;SDC3;CD79A;IRAK1;RBBP4;MAN2A1;MTA2;ST3GAL1;ST3GAL2;STAT1;STAT2;GALNT1;PARP14;GATAD2A;IGLL5;STT3A;SDC1;GRB2;PTPN6;SEC24D
Glycosaminoglycan Metabolism	26/120	0	0	5.32	118.46	CEMIP;B4GALT1;CHPF;HEXB;SDC3;HEXA;GNS;PAPSS2;PAPSS1;CHST11;CHSY1;DSE;CHST15;GUSB;ST3GAL1;ST3GAL2;CSGALNACT1;CHPF2;LUM;CSGALNACT2;BGN;EXT1;GLB1;SDC1;CD44;CHST2
Antigen Presentation: Folding, Assembly, Peptide Loading Of Class I MHC	13/28	0	0	16.53	366.71	PDIA3;ERAP2;HSPA5;ERAP1;HLA-B;HLA-C;HLA-A;HLA-F;HLA-E;TAPBP;CALR;SEC24D;B2M
Scavenging By Class A Receptors	11/19	0	0	26.18	577.53	COLEC12;COL1A1;MSR1;MARCO;COL3A1;COL1A2;FTH1;APOE;CALR;HSP90B1;FTL
Clathrin-mediated Endocytosis	28/142	0	0	4.73	101.83	ITSN2;RAB5C;TFRC;SH3KBP1;CLTC;AP2A1;ARRB1;ARRB2;AP2A2;GRK2;AGFG1;ACTR3;HSPA8;ACTR2;FNBP1;M6PR;ARPC5;DNM2;GAK;VAMP8;DAB2;CD4;NECAP2;ARPC3;GRB2;IL7R;PICALM;ARF6
Golgi Associated Vesicle Biogenesis	17/55	0	0	8.56	178.71	HSPA8;RAB5C;TFRC;CLTC;AP1B1;ARRB1;CLINT1;DNM2;GAK;VAMP8;BLOC1S6;SNX2;FTH1;AP1S2;FTL;TXNDC5;PICALM
ER-Phagosome Pathway	21/89	0	0	5.92	117.85	PDIA3;SNAP23;HLA-B;HLA-C;HLA-A;HLA-F;PSMB10;PSMB8;HLA-E;TAPBP;PSMB9;VAMP8;SEC61A1;PSME2;CALR;SEC22B;B2M;S100A9;TLR4;S100A8;MYD88
Transport To Golgi And Subsequent Modification	29/164	0	0	4.14	80.98	ARF3;COPB2;ARF4;RAB1A;B4GALT1;SERPINA1;COPB1;CTSZ;LMAN1;TFG;CAPZB;MAN2A1;PPP6R1;LMAN2;TMED3;YKT6;CTSC;CD55;ST6GAL1;TMED9;FUCA1;ARFGAP3;CAPZA1;KDELR2;KDELR3;COPG1;SEC22B;FOLR2;SEC24D
Collagen Biosynthesis And Modifying Enzymes	18/67	0	0	7.03	137.06	PLOD3;P3H1;PLOD2;PCOLCE;PLOD1;COL1A1;ADAMTS2;COL3A1;BMP1;COL1A2;COL5A1;P4HA1;COL5A2;SERPINH1;COL6A3;P4HB;PPIB;COLGALT1
Endosomal/Vacuolar Pathway	8/11	0	0	50.64	960.04	CTSL;HLA-B;HLA-C;HLA-A;HLA-F;B2M;CTSS;HLA-E
Gene And Protein Expression By JAK-STAT Signaling After Interleukin-12 Stimulation	13/35	0	0	11.27	212.26	RALA;ANXA2;GSTO1;PITPNA;MSN;CDC42;CNN2;RAP1B;CAPZA1;HNRNPF;HNRNPA2B1;PSME2;S100A9
RHO GTPases Activate WASPs And WAVEs	13/36	0	0	10.78	198.7	ACTR3;CYFIP1;ACTR2;WIPF1;ARPC1B;ARPC5;RNASE1;ACTG1;CDC42;ARPC3;ABI1;NCKAP1L;GRB2
Metabolism Of Proteins	150/1890	0	0	1.73	31.96	ERO1A;EIF4A1;UBE2L6;APEH;UBE2Z;DCAF7;NUB1;TFG;ANPEP;B2M;DDX17;PDIA3;ST6GAL1;HLA-B;SHISA5;MRTFA;ADAM10;VASH1;HLA-A;PDIA6;RAB31;RAB35;XRN2;PSME2;KDELR2;KDELR3;LY6E;COPB2;RAB5C;RPN2;COPB1;RPN1;CUL1;UAP1;CSF2RB;THY1;HIF1A;HSP90B1;SOCS3;MAN2A1;SSR1;APOE;ST3GAL1;ST3GAL2;CTSA;NUS1;HSPA8;PHC2;TGFB1;FUCA1;EDEM1;GFPT2;FUCA2;FN1;MYO5A;ADA2;LYZ;NFKBIA;CYLD;GNB1;CALU;STT3A;GNB4;SRPRA;SRPRB;CALR;TGFBI;OGT;ARF3…
ER To Golgi Anterograde Transport	25/133	0	0	4.45	81.63	ARF3;COPB2;ARF4;RAB1A;SERPINA1;COPB1;CTSZ;LMAN1;TFG;CAPZB;PPP6R1;LMAN2;TMED3;YKT6;CTSC;CD55;TMED9;ARFGAP3;CAPZA1;KDELR2;KDELR3;COPG1;SEC22B;FOLR2;SEC24D
Phosphorylation Of CD3 And TCR Zeta Chains	10/20	0	0	19.02	347.25	HLA-DRB5;CD4;PTPRC;HLA-DRA;PTPRJ;CSK;HLA-DQA2;HLA-DQA1;HLA-DRB1;HLA-DPA1
Interleukin-12 Signaling	14/44	0	0	8.9	159.08	RALA;ANXA2;GSTO1;PITPNA;MSN;CDC42;CNN2;RAP1B;CAPZA1;HNRNPF;HNRNPA2B1;PSME2;P4HB;S100A9
RAC1 GTPase Cycle	29/178	0	0	3.75	66.13	CYFIP1;NCF1;TFRC;NCF2;WIPF1;DOCK8;SNAP23;IQGAP1;IQGAP2;ARHGAP4;CDC42;GNA13;PREX1;ARHGDIA;ARHGDIB;NCKAP1L;YKT6;GIT2;CYBB;CYBA;MYO9B;ARAP1;RNASE1;ARHGAP45;FMNL1;ARHGAP30;TAOK3;ABI1;DOCK2
Role Of Nef In HIV-1 Replication And Disease Pathogenesis	11/27	0	0	13.09	226.13	HCK;CD4;AP1S2;AP1B1;ELMO1;AP2A1;HLA-A;DOCK2;AP2A2;B2M;RNASE1
Leishmania Infection	35/247	0	0	3.19	55.03	CYFIP1;WIPF1;ARPC1B;GNAI3;ADCY7;GNAI2;ACTG1;CDC42;C3AR1;HMOX1;NCKAP1L;GSDMD;LYN;ACTR3;ACTR2;ENTPD1;CD163;SYK;MYO5A;MYO9B;CYBA;ARPC5;RNASE1;NFKB1;FGR;HCK;IGLL5;MYO1E;FCGR2A;ARPC3;ABI1;GNB1;ELMO1;GNB4;GRB2
Post-translational Protein Modification	116/1383	0	0	1.82	31.39	UBE2Z;DCAF7;NUB1;TFG;DDX17;PDIA3;ST6GAL1;HLA-B;SHISA5;MRTFA;ADAM10;VASH1;HLA-A;PDIA6;RAB31;RAB35;PSME2;KDELR2;KDELR3;LY6E;COPB2;RAB5C;RPN2;COPB1;RPN1;CUL1;UAP1;THY1;HIF1A;HSP90B1;SOCS3;MAN2A1;APOE;ST3GAL1;ST3GAL2;CTSA;NUS1;HSPA8;PHC2;TGFB1;FUCA1;EDEM1;GFPT2;FUCA2;FN1;NFKBIA;CYLD;CALU;STT3A;CALR;OGT;ARF3;ARF4;CPM;PIGT;SERPINA1;B4GALT1;CTSZ;ARRB1;ARRB2;MAGT1;PRSS23;TUBA1C;TUBA1B;ADAMTS2;CAPZB;PPP6R…
Signal Regulatory Protein Family Interactions	8/13	0	0	30.38	516.32	FYB1;TYROBP;PTK2B;SIRPA;GRB2;PTPN6;CD47;SKAP2
Trafficking And Processing Of Endosomal TLR	8/13	0	0	30.38	516.32	UNC93B1;CTSL;CTSK;CNPY3;CTSS;HSP90B1;CTSB;LGMN
Interleukin-12 Family Signaling	15/54	0	0	7.34	124.66	RALA;ANXA2;GSTO1;STAT1;PITPNA;MSN;CDC42;CNN2;RAP1B;CAPZA1;HNRNPF;HNRNPA2B1;PSME2;P4HB;S100A9
Metabolism Of Carbohydrates	38/285	0	0	2.97	50.41	CEMIP;B4GALT1;CHPF;ADPGK;HEXB;SDC3;HEXA;ENO1;GNS;PAPSS2;PAPSS1;CHST11;CHSY1;DSE;NUP62;CHST15;PGK1;GUSB;ST3GAL1;ST3GAL2;CSGALNACT1;SLC37A2;CHPF2;LUM;GAA;CSGALNACT2;AKR1A1;BGN;EXT1;PFKL;PKM;GLB1;ALDH1A1;SDC1;MAN2B1;FBP1;CD44;CHST2
Lysosome Vesicle Biogenesis	12/34	0	0	10.39	174.81	VAMP8;HSPA8;CLTC;CTSZ;AP1S2;AP1B1;M6PR;ARRB1;DNASE2;GNS;TXNDC5;DNM2
Platelet Degranulation	23/125	0	0	4.32	71.77	CHID1;LGALS3BP;CAP1;SRGN;CD63;ECM1;TGFB1;SERPINA1;HSPA5;WDR1;SERPINE1;PLEK;ANXA5;FN1;F13A1;LHFPL2;MANF;LAMP2;CALU;TAGLN2;TIMP1;PFN1;FERMT3
Potential Therapeutics For SARS	20/97	0	0	4.97	82.47	HSP90AA1;SYK;SH3KBP1;IFNGR1;HDAC1;IFNGR2;TUBB;STAT2;ATP1B3;AP2A1;COMT;AP2A2;GATAD2A;CD79A;IGLL5;RBBP4;GRB2;MTA2;IL6R;IFNAR1
Unfolded Protein Response (UPR)	19/89	0	0	5.19	85.25	CEBPB;HSPA5;SHC1;EDEM1;PDIA6;HERPUD1;HSP90B1;DNAJC3;MYDGF;DNAJB11;SRPRA;CCL2;SSR1;SRPRB;HYOU1;KDELR3;CALR;ATP6V0D1;ATF6
Assembly Of Collagen Fibrils And Other Multimeric Structures	15/57	0	0	6.82	110.33	MMP3;PCOLCE;MMP9;CTSS;LOXL1;LOXL2;COL1A1;COL3A1;BMP1;COL1A2;COL5A1;CTSL;COL5A2;COL6A3;CTSB
CDC42 GTPase Cycle	25/149	0	0	3.87	61.97	STEAP3;TFRC;WIPF1;DOCK8;SNAP23;IQGAP1;IQGAP2;ARHGAP4;CDC42;GNA13;PREX1;ARHGDIA;ARHGDIB;YKT6;GIT2;FNBP1;MYO9B;ARAP1;ARFGAP3;ARHGAP45;FMNL3;FMNL1;ARHGAP30;SHKBP1;CDC42SE2
Late SARS-CoV-2 Infection Events	15/58	0	0	6.66	106.08	ST6GAL1;PARP4;RPN2;ZDHHC20;GALNT1;RPN1;MAGT1;PARP9;PARP14;DDOST;MAN2A1;STT3A;MAN1B1;ST3GAL1;ST3GAL2
Response To Elevated Platelet Cytosolic Ca2+	23/130	0	0	4.12	65.31	CHID1;LGALS3BP;CAP1;SRGN;CD63;ECM1;TGFB1;SERPINA1;HSPA5;WDR1;SERPINE1;PLEK;ANXA5;FN1;F13A1;LHFPL2;MANF;LAMP2;CALU;TAGLN2;TIMP1;PFN1;FERMT3
Toll-like Receptor Cascades	26/162	0	0	3.67	57.55	ITGAM;UNC93B1;ITGB2;CUL1;CTSS;HSP90B1;IRAK1;CTSL;CTSK;LBP;CTSB;GSDMD;MAP2K1;CNPY3;FOS;NFKB1;DUSP6;DNM2;NFKBIA;MAPKAPK3;MAPKAPK2;S100A9;TLR4;S100A8;MYD88;LGMN
Post-translational Protein Phosphorylation	20/106	0	0	4.45	66.98	SERPINA1;GOLM1;FUCA2;SHISA5;FN1;ADAM10;PDIA6;PRSS23;CKAP4;HSP90B1;DNAJC3;RCN1;CALU;FAM20C;NUCB1;APOE;TIMP1;FAM20A;P4HB;APOL1
SARS-CoV-2 Infection	36/283	0	0	2.81	42.05	RB1;RPN2;ZDHHC20;YWHAB;RPN1;SDC3;MAGT1;IRAK1;CTSL;MAN2A1;NUP62;B2M;ST3GAL1;ST3GAL2;YWHAH;ST6GAL1;HSP90AA1;PARP4;STAT1;STAT2;GALNT1;HLA-B;HLA-C;HLA-A;HLA-F;PARP14;PARP9;DDOST;HLA-E;IL17RA;STT3A;SDC1;PTPN6;MAN1B1;SEC24D;IFNAR1
PD-1 Signaling	9/21	0	0	14.25	212.08	HLA-DRB5;CD4;HLA-DRA;CSK;PTPN6;HLA-DQA2;HLA-DQA1;HLA-DRB1;HLA-DPA1
Signaling To ERKs	11/33	0	0	9.51	141.4	RALA;NRAS;MAP2K1;RALB;MAPKAPK3;SHC1;YWHAB;MAPKAPK2;RAPGEF1;GRB2;RALGDS
IRE1alpha Activates Chaperones	13/48	0	0	7.08	103.17	HSPA5;SHC1;EDEM1;PDIA6;DNAJC3;MYDGF;DNAJB11;SRPRA;SSR1;SRPRB;HYOU1;KDELR3;ATP6V0D1
RAC3 GTPase Cycle	18/93	0	0	4.59	64.59	IL32;CYFIP1;GIT2;NCF1;TFRC;NCF2;SNAP23;CYBB;CYBA;CDC42;PREX1;LMAN1;TAOK3;ARHGDIB;ABI1;RAPGEF1;NCKAP1L;YKT6
Chondroitin Sulfate/Dermatan Sulfate Metabolism	13/50	0	0	6.69	94.13	CSGALNACT1;CHPF;CHPF2;HEXB;HEXA;CSGALNACT2;SDC3;BGN;CHST11;CHSY1;DSE;CHST15;SDC1
Immunoregulatory Interactions Between A Lymphoid And A non-Lymphoid Cell	21/123	0	0	3.94	55.11	COLEC12;VCAM1;ITGB2;HLA-B;HLA-C;HLA-A;LILRB2;HLA-F;TREM1;LILRB4;LILRB5;ICAM1;HLA-E;IGLL5;TYROBP;SELL;SIGLEC1;FCGR2B;B2M;LAIR1;NECTIN2
Regulation Of IGF Transport And Uptake By IGFBPs	21/123	0	0	3.94	55.11	SERPINA1;MMP1;GOLM1;FUCA2;SHISA5;FN1;ADAM10;PDIA6;PRSS23;CKAP4;HSP90B1;DNAJC3;RCN1;CALU;FAM20C;NUCB1;APOE;TIMP1;FAM20A;P4HB;APOL1
Diseases Of Signal Transduction By Growth Factor Receptors And Second Messengers	46/424	0	0	2.35	32.87	CDKN1A;CEBPB;SHC1;HDAC1;YWHAB;CLTC;CUL1;ARRB1;IQGAP1;ARRB2;PSEN1;RBPJ;PSMB10;PAPSS1;RAP1B;ERLEC1;NRAS;SPRED1;RNF213;TFG;CUX1;RAC2;CSK;LRRFIP1;LYN;MAP2K1;HSP90AA1;TGFB1;TPM4;STAT1;TPM3;FN1;RHOG;AGTRAP;ADAM10;MSN;PTPN12;RNASE1;SND1;DUSP6;PSMB8;PSMB9;APBB1IP;PSME2;GRB2;PIK3AP1
DAP12 Interactions	12/43	0	0	7.37	102.55	NRAS;TYROBP;SYK;SHC1;HLA-B;HLA-C;GRB2;LCP2;TREM1;B2M;RNASE1;HLA-E
ROS And RNS Production In Phagocytes	11/36	0	0	8.37	116.09	ATP6V1A;ATP6V0B;NCF1;NCF2;RAC2;ATP6V1B2;CYBB;CYBA;TCIRG1;ATP6V0D1;ATP6V0C
RHOA GTPase Cycle	23/147	0	0	3.55	48.26	BCAP31;TFRC;ATP6AP1;SNAP23;ARHGAP18;ARHGEF10L;MYO9B;IQGAP1;ARAP1;ARHGAP45;ARHGAP4;FMNL3;PREX1;STK10;LMAN1;ARHGAP30;ARHGDIA;ARHGDIB;ARHGEF3;ARHGEF1;ARHGEF2;DOCK2;YKT6
TCR Signaling	20/116	0	0	3.98	53.99	VASP;HLA-DRB5;FYB1;CUL1;PTPRJ;NFKB1;PSMB10;PSMB8;PSMB9;NFKBIA;CD4;PTPRC;PSME2;HLA-DRA;LCP2;CSK;HLA-DQA2;HLA-DQA1;HLA-DRB1;HLA-DPA1
RHO GTPases Activate NADPH Oxidases	9/24	0	0	11.4	154.19	NCF1;NCF2;PRKCD;RAC2;CYBB;CYBA;RNASE1;S100A9;S100A8
RAC2 GTPase Cycle	17/87	0	0	4.64	62.7	CYFIP1;GIT2;NCF1;TFRC;NCF2;CYBB;CYBA;IQGAP1;CDC42;PREX1;LMAN1;TAOK3;ARHGDIA;ABI1;RAC2;NCKAP1L;DOCK2
Class I MHC Mediated Antigen Processing And Presentation	42/378	0	0	2.41	32.56	NCF1;NCF2;MGRN1;SNAP23;CUL1;UBE2L6;UBE2Z;RNF4;CTSS;PSMB10;UBE2J1;SOCS3;SEC61A1;RNF213;CTSL;MRC1;B2M;RNF130;PDIA3;HSPA5;DTX3L;ERAP2;ERAP1;HLA-B;HLA-C;CYBB;CYBA;HLA-A;HLA-F;PSMB8;HLA-E;PSMB9;TAPBP;VAMP8;PSME2;CALR;SEC22B;SEC24D;TLR4;S100A9;S100A8;MYD88
Classical Antibody-Mediated Complement Activation	5/6	0	0	94.67	1249.59	C1QB;C1QA;IGLL5;C1R;C1QC
Signaling To RAS	8/19	0	0	13.8	182.14	RALA;NRAS;RALB;MAPKAPK3;SHC1;MAPKAPK2;GRB2;RALGDS
COPI-mediated Anterograde Transport	16/80	0	0	4.77	62.65	ARF3;ARF4;COPB2;RAB1A;TMED9;COPB1;ARFGAP3;CAPZB;CAPZA1;TMED3;KDELR2;KDELR3;COPG1;FOLR2;YKT6;CD55
XBP1(S) Activates Chaperone Genes	12/46	0	0	6.72	88.17	DNAJC3;MYDGF;SHC1;EDEM1;DNAJB11;SRPRA;SSR1;SRPRB;HYOU1;KDELR3;ATP6V0D1;PDIA6
RHO GTPase Effectors	33/269	0	0	2.69	35.03	CYFIP1;NCF1;WIPF1;NCF2;YWHAB;ARPC1B;IQGAP1;IQGAP2;ACTG1;CDC42;RAC2;NCKAP1L;YWHAH;ACTR3;ACTR2;RCC2;PRKCD;LIMK1;RHOG;MRTFA;CYBB;CYBA;ARPC5;RNASE1;FMNL3;FMNL1;ARPC3;ABI1;GRB2;PFN1;MAPRE1;S100A9;S100A8
GPVI-mediated Activation Cascade	10/32	0	0	8.64	111.94	CDC42;LYN;FCER1G;SYK;PDPN;RAC2;RHOG;LCP2;PTPN6;RNASE1
Generation Of Second Messenger Molecules	10/32	0	0	8.64	111.94	VASP;HLA-DRB5;CD4;FYB1;HLA-DRA;LCP2;HLA-DQA2;HLA-DQA1;HLA-DRB1;HLA-DPA1
EPH-Ephrin Signaling	17/91	0	0	4.39	56.44	ACTR3;LYN;ACTR2;ARPC1B;CLTC;LIMK1;ADAM10;AP2A1;PSEN1;ARPC5;AP2A2;MMP9;RNASE1;ACTG1;CDC42;SDCBP;ARPC3
Chondroitin Sulfate Biosynthesis	8/20	0	0	12.65	161.06	CSGALNACT1;CHPF;CHST11;CHSY1;CHPF2;CSGALNACT2;BGN;CHST15
Signaling By VEGF	18/102	0	0	4.09	51.91	CYFIP1;NRP2;HSP90AA1;NCF1;NCF2;PRKCD;CYBB;CYBA;RNASE1;PGF;CDC42;NRAS;MAPKAPK3;MAPKAPK2;ABI1;ELMO1;PTK2B;NCKAP1L
Signaling By High-Kinase Activity BRAF Mutants	10/33	0	0	8.26	104.46	RAP1B;APBB1IP;NRAS;MAP2K1;YWHAB;FN1;ARRB1;CSK;ARRB2;IQGAP1
Cargo Recognition For Clathrin-Mediated Endocytosis	18/104	0	0	4	49.55	ITSN2;TFRC;SH3KBP1;CLTC;M6PR;AP2A1;ARRB1;ARRB2;AP2A2;VAMP8;DAB2;CD4;NECAP2;GRK2;GRB2;IL7R;AGFG1;PICALM
Axon Guidance	51/519	0	0	2.11	26.11	NRP2;PLXND1;SH3KBP1;ARPC1B;CLTC;EIF4A3;PITPNA;AP2A1;AP2A2;ACTG1;RPS6KA4;PLXNC1;ACTR3;CAP1;ACTR2;MAP2K1;HSP90AA1;ADAM10;RNASE1;MMP9;DNM2;DOK2;TYROBP;NUMB;PSME2;COL6A3;ITGA5;PABPC1;EZR;PFN1;SHC1;CXCR4;PSEN1;PSMB10;CDC42;SDCBP;NRAS;PLXNA1;LYN;VASP;HSPA8;PRNP;LIMK1;MSN;MYO9B;ARPC5;PSMB8;PSMB9;PTPRC;ARPC3;GRB2
EPHB-mediated Forward Signaling	10/34	0	0	7.92	97.71	CDC42;ACTR3;LYN;ACTR2;ARPC3;ARPC1B;LIMK1;ARPC5;RNASE1;ACTG1
Intra-Golgi And Retrograde Golgi-to-ER Traffic	25/181	0	0	3.07	37.75	ARF3;COPB2;ARF4;RAB1A;COPB1;UBE2Z;AGPAT3;CYTH4;CAPZB;CUX1;MAN2A1;TMED3;YKT6;CYTH1;TMED9;GALNT1;SURF4;M6PR;ARFGAP3;CAPZA1;PLIN3;KDELR2;KDELR3;COPG1;SEC22B
Iron Uptake And Transport	13/59	0	0	5.38	64.85	ATP6V1A;STEAP3;ATP6V0B;TFRC;ATP6AP1;CUL1;TCIRG1;FTH1;ATP6V1B2;HMOX1;ATP6V0D1;ATP6V0C;FTL
DAP12 Signaling	9/28	0	0	9	108.37	NRAS;TYROBP;SYK;SHC1;GRB2;LCP2;B2M;RNASE1;HLA-E
Costimulation By CD28 Family	14/68	0	0	4.94	59.39	LYN;HLA-DRB5;RNASE1;CDC42;CD4;HLA-DRA;CSK;TNFRSF14;GRB2;PTPN6;HLA-DQA2;HLA-DQA1;HLA-DRB1;HLA-DPA1
Oncogenic MAPK Signaling	15/78	0	0	4.54	53.97	MAP2K1;YWHAB;FN1;AGTRAP;ARRB1;ARRB2;IQGAP1;DUSP6;SND1;PAPSS1;APBB1IP;RAP1B;SPRED1;NRAS;CSK
FCERI Mediated MAPK Activation	9/29	0	0	8.55	100.16	LYN;IGLL5;NRAS;SYK;SHC1;GRB2;LCP2;FOS;RNASE1
Translocation Of ZAP-70 To Immunological Synapse	7/17	0	0	13.27	152.72	HLA-DRB5;CD4;HLA-DRA;HLA-DQA2;HLA-DQA1;HLA-DRB1;HLA-DPA1
MAP2K And MAPK Activation	10/37	0	0	7.04	80.93	RAP1B;APBB1IP;NRAS;MAP2K1;YWHAB;FN1;ARRB1;CSK;ARRB2;IQGAP1
Signaling By BRAF And RAF1 Fusions	13/62	0	0	5.05	57.95	MAP2K1;YWHAB;FN1;AGTRAP;ARRB1;ARRB2;IQGAP1;SND1;PAPSS1;APBB1IP;RAP1B;NRAS;CSK
Regulation Of Complement Cascade	11/45	0	0	6.15	70.5	C1QB;C1QA;IGLL5;C1R;C5AR1;CFI;C3AR1;CPNE1;CD55;CFB;C1QC
p38MAPK Events	6/12	0	0	18.95	215.53	NRAS;RALA;RALB;MAPKAPK3;MAPKAPK2;RALGDS
Golgi-to-ER Retrograde Transport	18/112	0	0	3.66	41.4	ARF3;COPB2;ARF4;RAB1A;TMED9;COPB1;GALNT1;SURF4;UBE2Z;ARFGAP3;AGPAT3;CAPZB;CAPZA1;TMED3;KDELR2;KDELR3;COPG1;SEC22B
Signaling By RAF1 Mutants	10/38	0	0	6.79	76.28	RAP1B;APBB1IP;NRAS;MAP2K1;YWHAB;FN1;ARRB1;CSK;ARRB2;IQGAP1
Complement Cascade	12/55	0	0	5.31	59.05	FCN1;C1QB;C1QA;IGLL5;C1R;C5AR1;CFI;C3AR1;CPNE1;CFB;CD55;C1QC
Antigen Activates B Cell Receptor	9/31	0	0	7.77	86.32	LYN;CD79A;IGLL5;SYK;SH3KBP1;ORAI2;GRB2;PTPN6;PIK3AP1
Transferrin Endocytosis And Recycling	9/31	0	0	7.77	86.32	ATP6V1A;STEAP3;ATP6V0B;TFRC;ATP6AP1;ATP6V1B2;TCIRG1;ATP6V0D1;ATP6V0C
VEGFA-VEGFR2 Pathway	16/93	0	0	3.96	43.98	CYFIP1;HSP90AA1;NCF1;NCF2;PRKCD;CYBB;CYBA;RNASE1;CDC42;NRAS;MAPKAPK3;MAPKAPK2;ABI1;ELMO1;PTK2B;NCKAP1L
Signaling By NTRK1 (TRKA)	18/114	0	0	3.58	39.64	MAP2K1;RALA;RALB;SHC1;YWHAB;CLTC;AP2A1;FOS;AP2A2;DUSP6;DNM2;NRAS;MAPKAPK3;MAPKAPK2;RAPGEF1;GRB2;SGK1;RALGDS
Nervous System Development	51/545	0	0	2	22	NRP2;PLXND1;SH3KBP1;ARPC1B;CLTC;EIF4A3;PITPNA;AP2A1;AP2A2;ACTG1;RPS6KA4;PLXNC1;ACTR3;CAP1;ACTR2;MAP2K1;HSP90AA1;ADAM10;RNASE1;MMP9;DNM2;DOK2;TYROBP;NUMB;PSME2;COL6A3;ITGA5;PABPC1;EZR;PFN1;SHC1;CXCR4;PSEN1;PSMB10;CDC42;SDCBP;NRAS;PLXNA1;LYN;VASP;HSPA8;PRNP;LIMK1;MSN;MYO9B;ARPC5;PSMB8;PSMB9;PTPRC;ARPC3;GRB2
FCGR Activation	6/13	0	0	16.24	175.39	LYN;FGR;HCK;IGLL5;FCGR2A;SYK
Diseases Associated With Glycosaminoglycan Metabolism	10/40	0	0	6.33	68.07	EXT1;B4GALT1;CHSY1;LUM;HEXB;HEXA;SDC3;BGN;SDC1;PAPSS2
Keratan Sulfate/Keratin Metabolism	9/33	0	0	7.12	75.15	B4GALT1;LUM;GLB1;HEXB;HEXA;GNS;ST3GAL1;ST3GAL2;CHST2
Paradoxical Activation Of RAF Signaling By Kinase Inactive BRAF	10/41	0	0	6.13	64.44	RAP1B;APBB1IP;NRAS;MAP2K1;YWHAB;FN1;ARRB1;CSK;ARRB2;IQGAP1
Cellular Responses To Stimuli	63/736	0	0	1.81	19	RB1;ERO1A;CDKN1A;NCF1;NCF2;TCIRG1;HERPUD1;MYDGF;MT2A;CAPZB;NUP62;HSP90AA1;ATP6V0B;PRKCD;GPX8;CYBB;CYBA;FOS;PDIA6;DNAJC3;MAPKAPK3;MAPKAPK2;DNAJB11;ATP6V1B2;PSME2;KDELR3;ATF5;ATP6V0D1;ATF6;ATP6V0C;TLR4;ATP6V1A;CEBPB;SHC1;HM13;CUL1;HIF1A;PSMB10;HSP90B1;STIP1;RBBP4;PRDX1;SERPINH1;HMOX1;SSR1;CCL2;HSPA8;PHC2;HSPA5;EDEM1;TXNRD1;IDH1;PSMB8;NFKB1;PSMB9;DNAJA1;CAPZA1;CARM1;SRPRA;SRPRB;HYOU1;P4HB;CALR
Cellular Responses To Stress	62/722	0	0	1.82	18.97	RB1;ERO1A;CDKN1A;NCF1;NCF2;TCIRG1;HERPUD1;MYDGF;CAPZB;NUP62;HSP90AA1;ATP6V0B;PRKCD;GPX8;CYBB;CYBA;FOS;PDIA6;DNAJC3;MAPKAPK3;MAPKAPK2;DNAJB11;ATP6V1B2;PSME2;KDELR3;ATF5;ATP6V0D1;ATF6;ATP6V0C;TLR4;ATP6V1A;CEBPB;SHC1;HM13;CUL1;HIF1A;PSMB10;HSP90B1;STIP1;RBBP4;PRDX1;SERPINH1;HMOX1;SSR1;CCL2;HSPA8;PHC2;HSPA5;EDEM1;TXNRD1;IDH1;PSMB8;NFKB1;PSMB9;DNAJA1;CAPZA1;CARM1;SRPRA;SRPRB;HYOU1;P4HB;CALR
Signaling By B Cell Receptor (BCR)	17/109	0	0	3.52	36.56	LYN;SYK;SH3KBP1;CUL1;NFKB1;PSMB10;PSMB8;PSMB9;NFKBIA;CD79A;IGLL5;NRAS;ORAI2;PSME2;GRB2;PTPN6;PIK3AP1
COPI-dependent Golgi-to-ER Retrograde Traffic	14/78	0	0	4.17	43.22	ARF3;ARF4;COPB2;RAB1A;TMED9;COPB1;SURF4;UBE2Z;ARFGAP3;TMED3;KDELR2;KDELR3;COPG1;SEC22B
Detoxification Of Reactive Oxygen Species	9/34	0	0	6.83	70.35	ERO1A;NCF1;NCF2;PRDX1;TXNRD1;GPX8;CYBB;CYBA;P4HB
Creation Of C4 And C2 Activators	6/14	0	0	14.21	146.12	C1QB;FCN1;C1QA;IGLL5;C1R;C1QC
Regulation Of IFNG Signaling	6/14	0	0	14.21	146.12	PTPN1;SOCS3;IFNGR1;STAT1;IFNGR2;PTPN6
Role Of LAT2/NTAL/LAB On Calcium Mobilization	6/14	0	0	14.21	146.12	LYN;IGLL5;SYK;SLC7A8;SHC1;GRB2
Signaling By NTRKs	19/132	0	0	3.21	32.96	MAP2K1;RALA;RALB;SHC1;YWHAB;CLTC;AP2A1;FOS;RNASE1;AP2A2;DUSP6;DNM2;NRAS;MAPKAPK3;MAPKAPK2;RAPGEF1;GRB2;SGK1;RALGDS
Nef-mediated Downmodulation Of Cell Surface Receptors By Recruitment To Clathrin Adapters	7/20	0	0	10.21	104.7	CD4;AP1B1;AP1S2;AP2A1;HLA-A;AP2A2;B2M
Integrin Signaling	8/27	0	0	7.99	81.29	RAP1B;APBB1IP;PTPN1;SYK;SHC1;FN1;CSK;GRB2
Initial Triggering Of Complement	7/21	0	0.001	9.48	93.8	C1QB;FCN1;C1QA;IGLL5;C1R;CFB;C1QC
Recycling Pathway Of L1	8/28	0	0.001	7.59	75.01	RPS6KA4;CLTC;NUMB;MSN;AP2A1;EZR;AP2A2;DNM2
Interleukin-2 Family Signaling	10/44	0	0.001	5.59	55.07	SYK;SHC1;STAT1;INPPL1;PTK2B;CSF2RB;GRB2;PTPN6;LGALS9;HAVCR2
Signaling By MET	12/63	0	0.001	4.47	43.35	RAP1B;PTPN1;NRAS;SH3KBP1;SHC1;RAPGEF1;PTPRJ;GRB2;SPINT2;TNS3;RNASE1;ARF6
Constitutive Signaling By Overexpressed ERBB2	5/10	0	0.001	18.93	182.33	HSP90AA1;NRAS;SHC1;GRB2;PTPN12
Death Receptor Signaling	19/139	0	0.001	3.02	28.84	MAGED1;HDAC1;SPPL2A;ARHGEF10L;PSEN1;RNASE1;NFKB1;TNFRSF1A;NFKBIA;GNA13;PREX1;CYLD;IRAK1;ARHGDIA;TNFSF10;ARHGEF3;ARHGEF1;ARHGEF2;MYD88
P75 NTR Receptor-Mediated Signaling	15/95	0	0.001	3.57	33.79	HDAC1;MAGED1;ARHGEF10L;PSEN1;RNASE1;NFKB1;GNA13;NFKBIA;PREX1;IRAK1;ARHGDIA;ARHGEF3;ARHGEF1;ARHGEF2;MYD88
Signaling By ALK Fusions And Activated Point Mutants	11/55	0	0.001	4.75	44.92	CEBPB;RNF213;TFG;TPM4;TPM3;SHC1;CLTC;CUL1;FN1;MSN;GRB2
Signaling By CSF3 (G-CSF)	8/30	0	0.001	6.9	64.43	LYN;SOCS3;HCK;NRAS;SYK;SHC1;STAT1;GRB2
CD22 Mediated BCR Regulation	4/6	0	0.001	37.83	352.97	LYN;CD79A;IGLL5;PTPN6
Fc Epsilon Receptor (FCERI) Signaling	18/130	0	0.001	3.06	28.46	LYN;FCER1G;SYK;SHC1;CUL1;FOS;RNASE1;NFKB1;PSMB10;PSMB8;PSMB9;NFKBIA;IGLL5;NRAS;SLC7A8;PSME2;GRB2;LCP2
Transport Of Small Molecules	59/706	0	0.001	1.76	16.27	STEAP3;TFRC;CLTC;AP2A1;SLC2A3;TCIRG1;MAGT1;AP2A2;SLCO2B1;FTH1;SLC39A8;EMB;SLC39A7;SLC16A3;SLC39A1;SLC12A7;ATP6V0B;ATP6AP1;ATP1B3;SLC30A1;NIPA2;SLC39A14;TRPC4AP;RUNX1;SLC7A7;SLC7A8;NPC2;ATP6V1B2;PSME2;ATP6V0D1;SGK1;ATP6V0C;FTL;ATP6V1A;TTYH3;SLC43A2;CUL1;DERL1;SLC3A2;ADCY7;PSMB10;ERLEC1;ANKH;HMOX1;APOE;SLC15A3;PLTP;ABCA1;SLC31A1;ATP2B1;PSMB8;PSMB9;CLCN7;BMP1;OSTM1;SLCO3A1;GNB1;GNB4;P4HB
COPII-mediated Vesicle Transport	12/66	0	0.001	4.23	38.93	RAB1A;LMAN1;SERPINA1;TFG;PPP6R1;LMAN2;CTSZ;SEC22B;FOLR2;SEC24D;YKT6;CTSC
Collagen Degradation	9/40	0	0.001	5.51	49.12	CTSL;MMP1;CTSK;MMP3;ADAM10;ADAM9;CTSD;MMP9;CTSB
Cargo Concentration In ER	8/32	0	0.001	6.32	55.92	LMAN1;SERPINA1;LMAN2;CTSZ;FOLR2;SEC22B;SEC24D;CTSC
Keratan Sulfate Degradation	5/12	0	0.002	13.52	115.89	GLB1;LUM;HEXB;HEXA;GNS
Translocation Of SLC2A4 (GLUT4) To Plasma Membrane	10/51	0	0.002	4.63	39.55	RAB10;TBC1D1;MYO1E;RALA;YWHAB;SNAP23;MYO5A;RNASE1;RAB8A;YWHAH
Insulin Receptor Recycling	7/26	0	0.002	6.98	58.54	ATP6V1A;ATP6V0B;ATP6AP1;ATP6V1B2;TCIRG1;ATP6V0D1;ATP6V0C
Downstream TCR Signaling	14/94	0	0.002	3.33	27.6	HLA-DRB5;CUL1;PSMB10;NFKB1;PSMB8;PSMB9;NFKBIA;CD4;PSME2;HLA-DRA;HLA-DQA2;HLA-DQA1;HLA-DRB1;HLA-DPA1
Extra-nuclear Estrogen Signaling	12/73	0	0.002	3.74	30.74	HSP90AA1;NRAS;SHC1;MMP3;GNB1;GNAI3;GNB4;ZDHHC7;S1PR3;FOS;MMP9;GNAI2
Host Interactions Of HIV Factors	17/130	0	0.003	2.87	23.36	AP1B1;AP2A1;HLA-A;RNASE1;AP2A2;PSMB10;PSMB8;PSMB9;CDK9;HCK;CD4;NUP62;AP1S2;ELMO1;PSME2;DOCK2;B2M
Interleukin-3, Interleukin-5 And GM-CSF Signaling	9/44	0	0.003	4.88	39.73	LYN;HCK;SYK;SHC1;INPPL1;RAPGEF1;CSF2RB;GRB2;PTPN6
Erythropoietin Activates RAS	5/13	0	0.003	11.83	96.15	LYN;NRAS;SHC1;RAPGEF1;GRB2
RHOG GTPase Cycle	12/74	0	0.003	3.68	29.76	CDC42;CYFIP1;PREX1;LMAN1;TFRC;ARHGDIA;ARHGDIB;RHOG;ARFGAP3;DOCK2;IQGAP2;YKT6
Signaling By Nuclear Receptors	27/260	0	0.003	2.22	17.89	SHC1;HDAC1;GNAI3;ZDHHC7;CXXC5;GNAI2;NRAS;RDH11;S1PR3;APOE;CTSD;PLTP;ABCA1;TLE3;HSP90AA1;MMP3;FOS;MMP9;RUNX1;CDK9;ARL4C;ALDH1A3;CARM1;GNB1;ALDH1A1;RARA;GNB4
Diseases Of Metabolism	26/247	0	0.003	2.25	18.08	B4GALT1;HEXB;SDC3;HEXA;CSF2RB;THBS2;GNS;PAPSS2;ADAMTS2;CHSY1;CYP1B1;GUSB;CTSA;NUS1;PRNP;LUM;GAA;IDH1;C1GALT1;BGN;CYP27A1;EXT1;TCN2;GLB1;SDC1;MAN1B1
Chaperone Mediated Autophagy	6/20	0	0.003	8.12	64.83	HSPA8;HSP90AA1;LAMP2;PLIN3;PLIN2;RNASE1
Platelet Aggregation (Plug Formation)	8/36	0	0.003	5.42	43.17	RAP1B;APBB1IP;PTPN1;SYK;SHC1;FN1;CSK;GRB2
Interleukin-10 Signaling	9/45	0	0.003	4.74	37.78	CCR1;IL10RA;PTAFR;FPR1;CCL2;TIMP1;TNFRSF1B;ICAM1;TNFRSF1A
Degradation Of Extracellular Matrix	15/109	0	0.003	3.04	23.99	MMP1;MMP3;HTRA1;ADAM10;PSEN1;MMP9;CTSS;BMP1;CTSL;CTSK;ADAM9;TIMP1;CTSD;CD44;CTSB
Cross-presentation Of Particulate Exogenous Antigens (Phagosomes)	4/8	0	0.003	18.91	148.87	NCF1;NCF2;CYBB;CYBA
Nef And Signal Transduction	4/8	0	0.003	18.91	148.87	HCK;ELMO1;DOCK2;RNASE1
RUNX1 Regulates Transcription Of Genes Involved In Differentiation Of Keratinocytes	4/8	0	0.003	18.91	148.87	SOCS3;CTSL;CTSK;RUNX1
L1CAM Interactions	14/99	0	0.004	3.13	24.26	HSPA8;MAP2K1;NRP2;CLTC;MSN;AP2A1;RNASE1;AP2A2;DNM2;RPS6KA4;SDCBP;NUMB;ITGA5;EZR
Regulation Of mRNA Stability By Proteins That Bind AU-rich Elements	13/88	0	0.004	3.3	25.41	HSPA8;YWHAB;PRKCD;TNFSF13;ELAVL1;PSMB10;PSMB8;ZFP36L1;PSMB9;ZFP36;MAPKAPK2;PSME2;PABPC1
Sensory Processing Of Sound By Inner Hair Cells Of Cochlea	11/67	0	0.004	3.73	28.47	MYO1E;CAPZB;DNAJC5;CAPZA1;KCNMA1;EPB41L3;TWF2;TWF1;MSN;ATP2B1;EZR
Translation Of Structural Proteins	7/30	0.001	0.005	5.77	42.85	ST6GAL1;PARP4;GALNT1;PARP14;PARP9;ST3GAL1;ST3GAL2
RHOU GTPase Cycle	8/39	0.001	0.005	4.89	36.17	ITSN2;CDC42;GIT2;ARHGAP30;CLTC;PTK2B;GRB2;IQGAP1
ATF6 (ATF6-alpha) Activates Chaperone Genes	4/9	0.001	0.005	15.13	110.82	HSPA5;CALR;ATF6;HSP90B1
Maturation Of Protein 3A	4/9	0.001	0.005	15.13	110.82	ST6GAL1;GALNT1;ST3GAL1;ST3GAL2
Toll Like Receptor 4 (TLR4) Cascade	17/140	0.001	0.005	2.63	19.15	MAP2K1;ITGAM;ITGB2;CUL1;FOS;NFKB1;DUSP6;DNM2;NFKBIA;MAPKAPK3;IRAK1;MAPKAPK2;LBP;S100A9;TLR4;S100A8;MYD88
Diseases Associated With TLR Signaling Cascade	7/31	0.001	0.006	5.53	39.89	NFKBIA;UNC93B1;S100A9;TLR4;NFKB1;MYD88;S100A8
Diseases Of Glycosylation	17/143	0.001	0.007	2.57	18.07	CTSA;NUS1;B4GALT1;LUM;HEXB;SDC3;HEXA;C1GALT1;BGN;THBS2;PAPSS2;EXT1;ADAMTS2;CHSY1;GLB1;SDC1;MAN1B1
Hyaluronan Metabolism	5/16	0.001	0.007	8.6	60.5	CEMIP;HEXB;HEXA;GUSB;CD44
RHOC GTPase Cycle	11/73	0.001	0.008	3.37	23.2	FMNL3;PREX1;STK10;LMAN1;TFRC;ARHGDIA;ARHGAP18;ARHGEF10L;ARHGEF1;MYO9B;IQGAP1
Signaling By SCF-KIT	8/42	0.001	0.008	4.46	30.66	LYN;NRAS;STAT1;GRB2;PTPN6;SH2B3;MMP9;RNASE1
SARS-CoV-1 Infection	9/52	0.001	0.008	3.97	27.22	RB1;ST6GAL1;PARP4;CTSL;GALNT1;PARP9;PARP14;ST3GAL1;ST3GAL2
Crosslinking Of Collagen Fibrils	4/10	0.001	0.008	12.61	86.41	BMP1;PCOLCE;LOXL1;LOXL2
Nef Mediated Downregulation Of MHC Class I Complex Cell Surface Expression	4/10	0.001	0.008	12.61	86.41	AP1B1;AP1S2;HLA-A;B2M
Zinc Influx Into Cells By SLC39 Gene Family	4/10	0.001	0.008	12.61	86.41	SLC39A8;SLC39A7;SLC39A1;SLC39A14
SARS-CoV-2 Activates/Modulates Innate And Adaptive Immune Responses	15/121	0.001	0.008	2.69	18.27	HSP90AA1;STAT1;STAT2;HLA-B;HLA-C;HLA-A;HLA-F;HLA-E;IL17RA;IRAK1;NUP62;PTPN6;SEC24D;B2M;IFNAR1
Synthesis Of Substrates In N-glycan Biosythesis	10/63	0.001	0.008	3.58	24.28	CTSA;NUS1;ST6GAL1;NAGK;GLB1;GFPT2;UAP1;NANS;ST3GAL1;ST3GAL2
Metabolism Of Vitamins And Cofactors	20/186	0.001	0.008	2.3	15.51	VKORC1;HSP90AA1;PDXK;PARP4;GSTO1;IDH1;SDC3;SLC2A3;PARP14;PARP9;TCN2;MTHFD2;RDH11;FPGS;NAMPT;SDC1;ACP5;APOE;FOLR2;NADK
Zinc Transporters	5/17	0.001	0.009	7.88	53.04	SLC30A1;SLC39A8;SLC39A7;SLC39A14;SLC39A1
Basigin Interactions	6/25	0.001	0.009	5.98	39.96	SLC7A7;SLC7A8;MMP1;SLC3A2;ATP1B3;SLC16A3
Regulation Of IFNA/IFNB Signaling	6/25	0.001	0.009	5.98	39.96	SOCS3;PTPN1;STAT1;STAT2;PTPN6;IFNAR1
Sensory Processing Of Sound	11/75	0.001	0.009	3.26	21.73	MYO1E;CAPZB;DNAJC5;CAPZA1;KCNMA1;EPB41L3;TWF2;TWF1;MSN;ATP2B1;EZR
RHOJ GTPase Cycle	9/54	0.001	0.01	3.79	24.95	CDC42;FMNL3;PREX1;GIT2;STEAP3;TFRC;FNBP1;DOCK8;SNAP23

## Sheet: Figure 4d - STRAP_cluster_1
Gene
VPS26B
TMEM45A
KRT10
GLTP
DEGS1
XRCC6
PUF60
PPP2R1A
PA2G4
CCT7
TCP1
CCT4
SAE1
RTCB
TMEM250
CHMP1A
HDGF
TUBB4B
PRPF19
LRRC41
GPAA1
NELFB
RNF187
RAB1B
ACTR1A
SZRD1
DUSP3
YWHAE
NDUFA10
NSFL1C
DNAJA2
DNAJB6
VAPA
STRAP
PPP6C
CNOT7
ACTR1B
PCMT1
SETD3
ATP5F1A
ATP5F1B
GHITM
UQCRC1
RAD23A
SIRT2
NDUFV1
GPS1
CYC1
POLDIP2
MDH2
UQCRC2
VDAC2
SLC25A3
MAPKAP1
DR1
PPP2CA
LYPLA1
TFDP1
ARL8B
EIF2S1
ETF1
SET
HNRNPAB
CCT2
CCT6A
CCT3
ZC3H15
EIF2S2
EIF3J
PPM1G
CD2BP2
AHSA1
DNAJC7
EIF4E2
PSMC2
PSMC4
ADRM1
PSMD7
EIF5A
SNRPB
ILF2
PSMA7
DRAP1
PSMD13
C1QBP
RAN
UBE2N
MRPL3
PSMA4
PSMA3
PSMA1
PSMA2
UBE2L3
POMP
PSMA6
UBE2A
BUB3
SRSF7
TRA2B
CCT8
HNRNPC
GTF2F1
EGLN2
CPNE2
PABPN1
PNISR
LUC7L3
SRSF11
ANKRD12
NBPF19
SRRM1
AKAP9
NFE2L2
TAX1BP1
GPBP1L1
RPL7L1
CIZ1
CIRBP
RNPS1
BRD7
RNF220
RBM42
NUDC
MBD3
VPS4A
HSF1
STK25
CDK16
PACS2
CTBP1
STK11
RABL6
CDC37
SGTA
GNAS
ANAPC5
ATF4
SCYL1
SNX5
USF2
OXA1L
UBE2Q1
TCF25
MAZ
MGAT4B
EVL
GIPC1
DNAJB1
RNF167
TECR
HSPB1
PPDPF
CLTB
MTCH1
SCP2
ZDHHC3
HIGD1A
GLO1
KIAA1191
MMADHC
RBBP7
AAMP
SMARCD2
EIF2S3
EIF4A2
EIF4B
GATD3B
FBXL5
SH3GLB1
PRDX2
ETFB
PRDX6
FDFT1
COPS2
ST13
SUCLG2
RTN3
AGPAT2
SLC25A1
DHRS3
G0S2
CEBPA
ACAA2
ECH1
MDH1
ECHS1
HADHA
CIAO1
STX7
ALDH2
CITED2
PPP1R15A
DUSP1
CHMP1B
HNRNPL
SMARCB1
DAZAP1
DDX39B
HNRNPDL
SRSF5
PIM3
BTG1
NDUFAF3
TMEM219
GABARAP
BLOC1S1
COPZ1
JTB
KRTCAP2
TMEM258
CUTA
DAD1
MPG
ATRAID
RER1
CHMP2A
DYNLRB1
COX6A1
GSTP1
SCAND1
MRPL51
UBL5
NDUFA11
ANAPC11
NDUFA13
SF3B5
ZNHIT1
SEM1
NEDD8
ELOB
RBX1
SNF8
TXNL4A
TRAPPC5
UBA52
OST4
LAMTOR1
ATP5F1E
SUMO2
ERH
SUMO1
NME2
UFC1
TBCA
TMA7
TRMT112
SNRPD2
LAMTOR4
MZT2B
TRIR
GUK1
BRK1
SUPT4H1
FAU
PFDN5
STMP1
PPP1R14B
ARF5
NUTF2
ENY2
HSBP1
RPS27L
C18orf32
KXD1
FAM32A
RHEB
VPS29
COX7A2
PSMB4
PSMB1
ATP6V1G1
NAA20
TMEM183A
DYNLL1
TXN
APRT
PPIA
EIF6
TINF2
SRSF3
RBM8A
RNF114
GLRX
ZNF706
SUB1
UBE2V1
TMX2
PPA1
PSMD4
GRHPR
SKP1
SAP18
ENSA
UBXN1
ANAPC16
EIF1
PAIP2
SDHD
ZFAND6
CNBP
PAIP1
NDUFA5
OCIAD1
ADI1
SNRPN
ISCU
MAF1
ATP5F1D
STUB1
KLHDC3
PRMT1
BUD23
PSMC1
CCDC124
PDAP1
MLF2
PHB
PSMC5
PSMC3
BECN1
RTF2
ATP6V1E1
POLR1D
UBE2D2
ACP1
NHP2
EIF3I
STOML2
HINT1
RNF7
PSMB7
DCTN3
TXN2
NDUFB5
UQCRH
ATP5MG
EIF3K
COX4I1
COX7C
UQCRB
TXNL1
ATP5PB
ATP5F1C
C1orf43
PSMB5
PARK7
PHPT1
BANF1
SSU72
NDUFB9
COX5B
ATP5PO
NDUFB8
NDUFA4
NDUFC2
COX6C
NDUFA1
UQCR11
UQCRQ
NDUFA6
CHCHD2
ATP5PF
ATP5MD
NDUFB10
NDUFB4
EMC4
SNU13
MRPL20
TOMM6
LAMTOR5
C19orf53
EDF1
WDR83OS
RTRAF
POLR2L
GTF3A
HIGD2A
ATP5IF1
ATP5MC2
NDUFB11
MAP2K2
COX6B1
ATP5PD
PSMB6
AURKAIP1
NDUFS6
COX8A
LSM4
NDUFB2
ATP5MF
PSMD8
NDUFV2
COX5A
NDUFS7
CTDNEP1
FAM89B
FBXW5
YBX1
MYL12A
PCBP1
UBE2D3
PTGES3
ETFA
ATP5MC3
MTCH2
CYCS
SDHC
PRDX3
TUFM
AHCY
UBE2R2
YPEL3
PNRC1
RPL9
DCTN2
UBE2E3
WDR13
UROD
FUNDC2
SELENOW
GABARAPL2
UBE2B
RWDD1
NENF
FIS1
NDUFB7
ARL6IP4
PRDX5
NDUFS5
COPS6
TMEM14C
TMEM14B
MGST3
IMP3
AIP
RPL36AL
UBE2I
SYF2
C4orf3
ESD
CAMLG
C12orf57
RSL24D1
SRP14
DNAJC8
SNX3
COX7A2L
SEC11A
TMEM230
GPX4
POLR2E
VTI1B
UBB
PSMF1
BAG1
UBXN6
EMC3
ZMAT2
RPS26
C7orf50
HMGN2
RPSA
RPL28
RPS19
SLC25A6
RPS2
EIF3M
NPM1
DAP3
APEX1
IMPDH2
ARPC1A
EEF1A1
RPL3
RPL15
RPS6
RPS3A
RPL5
FBL
HNRNPA1
RPS4X
METTL9
EIF3E
NSA2
TOMM7
RPL14
PHB2
EIF3G
EIF3F
EIF3L
RPS16
RPS18
RPS8
RPS3
RPS7
RPL36A
RPS9
RPS21
RPS29
RPL39
RPS24
RPL7
RPL22
BTF3
RPL19
RPL23A
RPL37
RPL30
RPL32
RPS25
RPLP2
NACA
EIF3H
RPL29
RPL6
RPL4
TPT1
EEF1G
RPLP1
EEF1B2
RPLP0
RPL10
RPS23
RPL10A
RPL7A
RPL13A
RPS27
RPL21
RPL17
RPS17
RPS27A
RPL26
RPL11
RPS12
RACK1
RPL18A
RPS15
RPL18
RPL12
RPS28
RPL36
RPL27A
EEF1D
RPL24
RPL31
RPL35A
RPL34
RPS15A
RPS13
RPL23
RPL41
RPS11
RPS5
RPS10
RPL27
RPL35
RPL37A
RPL38
RPS20
RPL8
RPL13
RPS14
EIF2A
EIF3D
VPS28
RALY
HMG20B
ABHD17A
FDPS
PPP2R5C
YPEL5
ARF1
RABAC1
EMC7
SEC61B
SEC61G
TMEM147
COPE
C17orf49
CIB1
AUP1
YIF1A
SEC13
SHMT2
SRM
CBR1
OTUB1
CSNK2B
DBI
GNB2
TSPO
TMEM9B
APH1A
TRAF7
HMGN1
SLC25A5
CCZ1
CBX3
WTAP
CCM2
GSTK1
TRAPPC1
TAF10
VAMP5
BLVRA
SEPHS2
ARPC4
TMSB10
CLTA
PGLS
SERF2
ATP6V0E1
SSR2
OSTC
TMEM50A
GNG10
PSMB3
PSMA5
PSMB2
ATG3
ARPC2
PPP1CA
PPP4C
PYCARD
AP2S1
ATP6V1F
MIF
PRELID1
SRSF9
SPG21
OAZ1
GNG5
RNASEK
BRI3
PRR13
PSME1
MAX
ID2
STX4
BLVRB
NINJ1
SNX17
AP2M1
TPD52L2
LGALS1
TBCB
MCRIP1
URM1
FAM50A
TNFSF12
NTAN1
TADA3
SERPINB6
GNPTG
TMED4
NUPR1
CRYL1
WIPI2
MBD2
GDE1
SERP1
ERP29
ERGIC3
SPCS1
FKBP2
SELENOP
CST3
RNF10
MAP2K3
ZFAND5
GUCD1
TNIP1
ALKBH5
BIN1
KEAP1
FXR1
DCAF6
BTBD1
RAF1
TNNI2
ENO3
TNNT1
MID1IP1
PDLIM7
PARVB
FLOT1
CALM3
AGPAT1
KIAA2013
PABPC4
AKR1B1
EPN1
TPI1
GAPDH
VDAC1
ALDOA
WSB2
BCKDK
IDH2
COPS7A
NAPA
PSMD3
GSK3A
SRP68
NAP1L4
SAR1B
GRSF1
SLC25A11
VDAC3
ARAF
ACO2
HADHB
NDUFS2
DCAF11
PTP4A3
ODC1
WBP2
UBAP1
SQSTM1
RAB7A
CHMP4B
NR1H2
UBC
TMEM167A
YIPF5
TMED2
CNIH1
MYL6
MYL12B
PEF1
PTMA
SPTSSA
AP3S1
SRI
DCTD
CDK4
TMBIM4
SELENOF
TMCO1
CCNY
UBE2Q2
SUMO3
CAPZA2
LGALS3
CALM2
VAMP3
RHOA
RAC1
TMSB4X
SH3BGRL
RAP1A
HSD17B11
AIDA
YWHAQ
ARL2BP
SMAD2
PCNP
CMPK1
CALM1
DEK
ELOVL1
PLP2
RHBDD2
UFM1
SELENOS
ISG15
RBCK1
CLIC2
NNMT
PDLIM1
RAB13
FKBP1A
IFITM2
IFITM1
IFITM3
ADIPOR1
FBXO7
SLC25A39
R3HDM4
BCL2L1
GYPC
FKBP8
C9orf78
UGP2
RHOQ
OPTN
CRAT
TPM2
PDLIM3
PEBP1
NGRN
SBDS
TCEAL4
SLC2A4RG
ZNF358
AKT1S1
YBX3
B4GALT2
RTL8C
RRAGA
PXDC1
JDP2
TRIP6
ANXA11
ADH5
ITGB1BP1
VEGFB
MXD4
BTBD2
CTDSP1
RAB11B
JMJD8
CDIPT
ASS1
MAPK3
FXYD6
NDFIP1
MGP
GPX3
TUBB6
AKT1
JUND
PKN1
OAF
SPATS2L
CCDC85B
CDK2AP1
TAX1BP3
PTMS
CAVIN3
COPZ2
PLAC9
S100A13
ARL2
SOD1
REXO2
MORF4L1
SELENOM
PKIG
MORF4L2
ARL1
DYNC1I2
CSRP1
DSTN
C11orf96
RSU1
DDAH2
RRAS
PRMT2
ILK
CTBP2
SUMF2
YIPF3
KDELR1
YIPF2
SSBP4
CAPNS1
RHOC
RAB34
CD99
DAP
CALHM2
S100A6
S100A4
S100A10
CRIP1
VIM
ANXA1
RGCC
PROCR
TPPP3
CLEC3B
ITM2B
ANXA4
CD81
ARL6IP5
DHRS7
REEP5
ANXA7
AK1
PPP1CC
UBAC2
TMEM59
EIF1AX
METAP2
EI24
GINM1
MRFAP1
EID1
CHMP3
ST6GALNAC6
ADIRF
CCNI
FAM210B
CRTAP
HMGB1
SLU7
SMARCE1
MRFAP1L1
ANP32B
NAP1L1
NOP53
PCBP2
VPS51
EEF2
WDR45B
RBM3
CYB5B
GOLGA7
SRP9
PYURF
C11orf58
AK2
CHMP5
UBE2E1
RAB11A
S100A16
RAB18
RAB2A
ARL5A
GID8
TOMM20
VPS26A
TMEM167B
CEBPD
MT1X
MT1E
SRP72
DDX18
STK24
CNOT8
MAP1LC3B
OAZ2
FEZ2
MT-ND1
MT-ND2
MT-CO3
MT-CO2
MT-ND3
MT-CO1
MT-ATP8
MT-ATP6
MT-ND4L
MT-CYB
MT-ND4
MT-ND5
MT-ND6
ATXN10
LDHB
PNRC2
RBM4
NCBP2
RSL1D1
FNTA
RBMX
DUSP22
CHURC1
NUDT16
SSB
PTP4A2
GDI2
HNMT
TALDO1
TKT
FABP5
BNIP3L
STX12
TPSB2
EFEMP2
BEX3
RARRES2
SERPINF1
ID1
ID3
GNG11
RAMP2
CCL14
GIMAP7
YIPF4
SPOP
TUBB2A
CTHRC1
TUBA1A

## Sheet: Figure 4d - STRAP_cluster_2
Gene
KLF3
KLF4
EMP1
GLUD1
KDSR
CD9
SH3GL1
RARG
SDC4
ARPP19
MBNL1
DYNC1LI2
PTPN11
UBE2H
PTPRM
SUN1
ATN1
ADD1
MPRIP
SLK
ARHGEF12
ZFP91
HIPK3
ROCK2
SMAD4
MBNL2
RB1CC1
KIF5B
PRKAR2A
NR1D2
YY1
SYPL1
FBXL3
UBL3
CPNE3
TMEM106B
RAB5B
ENDOD1
CASC3
STAG2
NR3C1
PIK3R1
CDS2
CRTC3
IMPAD1
ANO6
PPP3R1
MCFD2
RPS6KA2
FOXO3
MEF2A
EXOC7
HP1BP3
EEF2K
DST
CAST
TRIO
ARHGAP21
HIVEP2
SPAG9
GOLGA2
PKD1
SAMD4B
TCF12
TBC1D5
EFCAB14
CAMKK2
SLC12A4
CSPG4
AHNAK
ZBTB4
TNS1
C6orf89
POFUT1
SETD7
SERINC1
SERINC3
SKI
LAMB2
DAG1
ATP2B4
TMEM43
VASN
AXL
TNXB
LTBP4
FGFR1
KANK2
PAM
SNX33
PCDHGC3
TIMP2
SSC5D
LTBP3
MAP1A
TMEM109
SPRYD3
CYB5R3
SLC29A1
SOD3
DNM1
FGD5
RAB11FIP5
PKD2
DIXDC1
ESYT2
MATN2
PTPN14
TACC1
JAM3
CYTH3
SORBS3
MYO1C
CAVIN1
EHD2
TCAF1
NFIC
GNA11
CD99L2
NFE2L1
MAP4
SYNPO
FOXN3
KIF13A
VEZF1
HSPA2
USP11
DDX24
MLLT1
SMAD3
PTPRS
PCYOX1
FOXO1
PMEPA1
CCND1
KREMEN1
MAPRE2
SUN2
KLF13
IQSEC1
PACSIN2
WWP2
HEXIM1
DLGAP4
KLC1
CD164
MAOB
TRIM8
TSPAN3
AKT2
ORMDL3
AHCYL1
ZFR
PJA2
TEX261
INF2
CSF1
SREBF1
EPB41L1
EPB41L2
PHLDB1
ARHGEF40
CLMP
TK2
MYLIP
POLR2M
SAV1
GABARAPL1
TOR1AIP1
CTSF
METTL7A
EPHX1
SELENBP1
CFD
TAF7
VAMP2
CBX7
FHL1
LIMCH1
THRA
CRY2
PINK1
TPRG1L
KLF9
PER1
TSC22D3
RHOB
PTPRA
SNX9
PMP22
CRISPLD1
FAM3C
MFAP4
LHFPL6
PALM
GAS1
CILP
MYOC
GSN
NTRK2
PCOLCE2
DCN
CYBRD1
GALNT15
IGFBP6
MXRA7
FGFBP2
CDO1
PPP2CB
RNF11
AK3
SGCB
SSPN
LRP3
TSKU
PGRMC2
RNASE4
PHLDA3
AKR1C1
AKR1C2
AKR1C3
CAV2
CAV1
PGRMC1
GNG12
PLS3
NCKAP1
YAP1
DDR2
PARVA
EMP2
AHNAK2
PPL
EGFR
SH3D19
ECM2
ANGPTL1
ANK2
HBP1
ATG13
MYCBP2
PDCD4
ITPRID2
ZNF395
RALBP1
PRPF6
SSBP3
HSD17B12
TERF2IP
NCK2
ZNF703
EIF3C
SF3A2
CD59
LAPTM4B
ADAM15
ETS2
TNFAIP1
RAMP3
HDGFL3
CYGB
SLC9A3R2
NPDC1
STMN3
IGF1
IGFBP4
SPON1
PTGFR
HYAL2
SLCO2A1
ACVRL1
PECAM1
S1PR1
SOX18
IGFBP7
BACE2
CALCRL
EMCN
ESAM
CLEC14A
ADGRL4
STOM
LBH
ELK3
FOXP1
VWA1
SOX4
WBP1L
OLFML3
GAS6
SMOC2
TPSAB1
ADD3
SFRP1
AKAP12
FBLN5
FBLN1
C3
ARHGAP1
VGLL4
CHD3
ABL1
TTC3
UACA
TRIOBP
LZTS2
LMCD1
FLNC
MAP1B
DBN1
PALLD
TINAGL1
NR2F2
ARHGAP29
PTK2
LRRC32
TM4SF1
CNN3
BCAR1
GRB10
CTTN
BACE1
DOCK1
CDC42BPA
FKBP9
RBFOX2
TNKS1BP1
NFIX
DLC1
FERMT2
C1QTNF1
KIF3B
AKT3
TRAK2
CD34
FBLN2
SLIT3
DAAM2
AMOTL1
IGF2
ZEB1
MSRB3
C1orf198
AMOTL2
ITIH5
MGLL
CPE
IGFBP5
IL6ST
LIFR
PLPP3
TGFBR3
ABLIM1
PLSCR4
ZCCHC24
SH3BP5
EPS8
ZMYND11
ZNF664
TBC1D16
TNS2
SPTBN1
SYNE3
GNL1
CENPB
HNRNPA0
LAPTM4A
LEPROT
MRGPRF
AQP1
CRIP2
ASPN
C1QTNF5
SFRP4
HTRA3
DIO2
PLPP1
MXRA8
PDGFRL
PODN
DPT
C1QTNF3
OGN
LYVE1
SLC40A1
LIMA1
FAM114A1
EML1
C14orf132
SDC2
ZNF503
ITGB5
ISLR
NBL1
DPYSL2
CTSO
ATP8B2
PRUNE2
GOLIM4
ACVR1
PLXDC1
THBS3
ANGPTL2
DPYSL3
ENAH
NT5E
PRRX1
DKK3
COL8A2
PRELP
FMOD
COMP
MYO1D
CDH13
MFGE8
OAT
MAGED2
SLC39A13
MARVELD1
P3H3
P4HA2
SULF1
COL8A1
FARP1
FNDC1
PDGFRB
ANTXR1
PTGFRN
ELN
FBN1
FSTL1
CD248
CCDC80
KLF6
KLF2
RBM15B
GAS2L1
FILIP1L
EIF2AK4
ERGIC1
PDLIM5
TMX4
AMFR
USP53
SLC7A2
MEDAG
LPAR1
ACKR3
RETREG1
PLEKHA4
A4GALT
TIMP3
SCARA5
CRLF1
CLU
SCARA3
TMEM248
CASC4
FYN
PSIP1
GRK5
SEC63
CREB3L2
MAN1A1
CCPG1
ERC1
AP2B1
SASH1
PTPRG
PDGFRA
COL14A1
MBTPS1
SERPING1
SNED1
C1RL
C1S
CADM3
SDK1
SEMA3C
ANTXR2
ADAMTS5
PCSK6
CLIC5
HBEGF
C10orf105
GPR153
NTN4
CDON
SMIM14
CREB5
PRG4
ITGBL1
SEMA5A
GALNT10
GAS7
MYADM
LMNA
MAMDC2
LDLRAD4
ASAP2
CAMK1D
PSD3
CAPN2
HNRNPUL1
NFATC2
ANKRD28
SLC6A6
RAPH1
AKAP13
ITPR3
ACBD3
IDS
PFKP
NPTN
TMCO3
EHD1
ESYT1
SLC1A5
ELOVL5
ACO1
AP1M1
ANXA6
ARHGEF6
PRKCSH
LAMP1
ATP6V0A1
SIDT2
NOMO2
CLPTM1
NOMO1
ADAMTSL4
SNX29
MAN2B2
TPCN1
OS9
APLP2
LRP1
PIEZO1
GLG1
SLC38A10
CLSTN1
APP
NOTCH2
ATRN
ITGAV
ABI3BP
LTBP2
NAV1
TRAM2
RRBP1
SCARB2
SELENON
GALNT2
UGGT1
TGOLN2
GANAB
NCSTN
IGF2R
CHD4
GTF3C1
ROBO1
TBC1D2B
ANKFY1
MIA3
AKAP11
RNF40
TNRC18
CIC
CDC42BPB
SPTAN1
BCL9L
PACS1
FAM168A
TAOK1
GPR107
KIDINS220
DYNC1H1
H6PD
PEAK1
DCHS1
ACLY
STAT6
EML3
EFNB1
GTF2I
SCAP
C16orf58
LMF2
TMEM214
SLC4A2
BET1L
SF3B2
HGS
TBC1D9B
RELA
BHLHE40
LIMS1
FNIP2
KLF10
TMBIM1
LMBRD1
VAT1
RETREG2
BSG
STAT5A
DOCK11
CD46
CAPRIN1
COPA
ARCN1
MTPN
PAK2
CPD
SPTLC2
CANX
TMEM30A
AGPS
DIAPH1
MAPK1
RPS6KA3
LPGAT1
PRKAR1A
CDC27
UHMK1
TNPO1
YTHDF3
G3BP2
CORO1C
MYOF
TLN1
FLNA
ZMIZ1
NCOR2
PLEC
ABR
PIP5K1C
CDC42EP1
IGFBP3
ACTN1
MICAL2
TP53I11
MYO1B
GJA1
FRMD6
PPFIBP1
MAP4K4
CRISPLD2
SH3PXD2B
MMP2
HMCN1
COL5A3
COL16A1
COL12A1
AEBP1
THBS1
SPARC
LOX
SPON2
CBX6
EXT2
LTBP1
EMILIN1
MMP14
COL6A1
COL6A2
MRC2
CD109
FAT1
ITPRIPL2
ABHD2
HGSNAT
CTNNA1
SEC31A
SEC23A
TMED7
TGFBR1
ZMPSTE24
TWSG1
PAFAH1B2
CLIC4
CCDC6
SLC44A1
SPTLC1
SLC39A9
TM9SF3
SPIN1
LRRC58
TMEM87A
WIPF2
IP6K1
WASF2
LRP10
PYGB
QSOX1
ATP1A1
PRRC1
SLC39A6
NDRG1
CTNNB1
STAT3
FOSL2
THBD
PITPNB
SULF2
VCAN
KCTD12
GNAQ
TRIM25
ZC3HAV1
MON1B
CBX5
ELK4
OSBPL8
CREB1
TMOD3
SWAP70
PRKAA1
BCR
ITGA6
ECE1
FLNB
ACTN4
SNRK
NEURL1B
EPHB4
VWF
CD93
PLVAP
ADGRF5
CDH5
TIE1
PODXL
EPAS1
HIP1
TJP1
UTRN
ADGRA2
JCAD
NES
MCAM
TSPAN9
ITGB4
DOCK9
SLC44A2
ARHGAP23
JAG1
CRIM1
MMRN2
BCAM
PTPRB
MRTFB
RGS5
LPP
CALD1
IL1R1
CFH
TMTC1
WWTR1
MPZL1
PROS1
WLS
TGFBR2
ACKR1
IL33
ARID5B
GGT5
CPXM2
ADCY3
ENPP2
MAP3K11
HDAC7
PPM1F
MAP3K3
CPT1A
ADAR
EIF2AK2
KCTD20
KCTD10
VCL
ITGB1
SH3PXD2A
NDST1
ARHGAP35
FAM168B
ATXN1L
DGCR2
CTDSP2
USP22
WDR82
FURIN
POR
LAMB1
PXDN
COL4A1
COL4A2
NID1
LAMA4
APLNR
TRIM44
BMPR2
HEG1
AFAP1
KIRREL1
LAMC1
HSPG2
COL18A1
NOTCH3
MYH9
AGRN
COL15A1
NRP1
A2M
ACE
CMIP
ARHGAP31
FLT1
ETS1
SLFN5
TMEM184B
SAR1A
XPOT
PPP4R3B
FBXW2
CGGBP1
MATR3
BMI1
SHOC2
PCGF5
TCEA1
NUDT21
BNIP2
SP3
MFAP5
C1orf21
CXCL14
SFRP2
DESI2
RAB6A
DCAF12
MKRN1
EIF2AK1
KIAA0040
STK38L
SF3A3
KHDRBS1
MAN1A2
SEC62
GOLPH3
RDX
TSPAN7
SYNPO2
NUDT4
TSC22D1
MYLK
MYH11
PPP1R12B
MYL9
TAGLN
ACTA2
CCDC50
DEPP1
CCDC3
NET1
CLDN5
CAVIN2
MTUS1
PALMD
ITM2A
CDC42EP4
SLC25A37
NRGN
HBA2
HBA1
HBB
PTEN
CELF2
BCAP29
CRK
ATL3
REEP3
ZFHX3
BBX
TCF4
SPARCL1
NUCKS1
PURA
PPP3CA
EBF1
TSHZ2
NFIB
NFIA
ZBTB20
SNTB2
RBMS1
CD151
PNMA1
UBE2K
MCMBP
YWHAZ
OGFRL1
CSNK1A1
SERBP1
SNX12
TSN
SMU1
TRIM29
PERP
DSP
FLG
KRT5
KRT1
DMKN
PKP1
JUP
RAB14
VPS4B
CAND1
CTNND1
ATP2C1
ITPR2
EXOC5
AZIN1
ZDHHC5
BICD2
PDCD6IP
WDR26
FEM1B
APPL1
SLC38A2
CCDC47
SYNCRIP
SP1
KAT6A
LNPEP
WNK1
VPS13D
TOP2B
ADNP
AFF4
USP34
UBR5
TNKS2
MED13
ARIH1
HECTD1
OSBP
EIF3A
USP7
POLR2B
HIPK1
PAFAH1B1
CRKL
XRCC5
API5
PSME3
HNRNPH2
HNRNPK
DDX3X
BCLAF1
RBM12
DHX9
PRKDC
SMC1A
HNRNPU
TARDBP
HNRNPM
HNRNPA3
HNRNPR
GSPT1
HSPD1
SMARCC1
RANGAP1
HSPA4
G3BP1
DCTN5
GIMAP6
GIMAP8
GIMAP1
ANP32A
FLOT2
CCDC69
PPP1R12C
PCSK7
PYGL
PFKFB3
TFE3
ITPK1
MRAS
SNN
STK40
CAT
ALDH9A1
PRXL2A
ACSL1
SCD
PRKAR2B
PNPLA2
SORBS1
LIPE
GPD1
CIDEC
LPL
GPAM
DGAT2
RBP4
MGST1
APOD
FABP4
PLIN4
ADIPOQ
PLIN1
ADH1B
CD36
PDK4
TXNIP
UBA2
MTURN
PPP2R5A
ITGA7
FZD4
AOC3
STAT5B
FASN
ADIPOR2
SIK2
ASPH
PTPRF
VKORC1L1
RETSAT
PEX19
EIF4EBP2
TOB2
NEK7
CD302
SNX18
GNG2
MDFIC
TOLLIP
ZBTB7B
CNPPD1
ARFGAP2
TOX4
SLAIN2
HDAC5
DNAJB2
RAD21
ZNF24
SIN3A
DDX42
MLLT6
ARID1B
MED13L
OGA
RBL2
UBN1
MAPK14
MARF1
DDX6
SUPT5H
INTS1
SCAF1
HNRNPUL2
TAF15
NEK9
PRRC2B
ZC3H7B
SMARCC2
VPS39
RERE
NUMA1
SMARCA2
PBXIP1
MEF2D
ITPKB
UBTF
PIP4K2B
DYNLL2
NUDCD3
CALCOCO1
ATXN7L3B
LRPPRC
NBR1
TMEM245
PUM1
RAB3GAP1
CLCN3
HNRNPUL2-BSCL2
JAK1
SF3A1
IRF2BPL
SF3B3
KHSRP
SUPT16H
NCL
POLDIP3
UNC45A
HSPA1A
HSPA1B
HNRNPH3
HSP90AB1
NUDT3
PPM1A
EGLN1
PPP1CB
RAB21
ICMT
FAM234A
CHP1
RTN4
RXRA
SORT1
DHCR24
ALDH3A2
EIF4H
RPA1
WDTC1
MFN2
STIM1
DCTN1
DDB1
TSPYL1
EXOC4
PHKB
KIF1C
DDX1
HTATSF1
USP47
IARS2
DLST
PPP3CB
PGM1
HSPB6
SYNM
MAP3K20
IPO5
CRYAB
NDRG2
DES
TPM1
ACADVL
REPIN1
SDHA
CS
DLD
CSDE1
BLCAP
ANKRD40
COQ8A
MKNK2
WWP1
FKBP5
TAB2
WBP11
RABEP1
PCM1
ECPAS
NDUFS1
DCAF8
DCAF5
FYCO1
SVIL
ZNF106
KIF1B
ATP2A2
MYO18A
CLIP1
TRAK1
PDE4DIP
FLII
PRKACA
HDLBP
UBE2G2
BAP1
IK
BCL6
WAC
LSM14A
SYNE2
PCMTD1
GOLGA4
KTN1
EIF5
GGNBP2
U2SURP
CSNK1E
WDR33
CALCOCO2
EPS15
SNX1
CDKN1B
PIK3IP1
IRF2BP2
ZFP36L2
PDGFD
EFEMP1
THBS4
CXCL12
TFPI
CP
C4A
EGR1
ARRDC3
ARNT
ARMCX3
TUG1
ZKSCAN1
JMJD1C
SYNE1
AFF1
MAVS
MECP2
PHF3
SESN3
TBL1XR1
CCND2
GLS
ZBTB7A
BRD3
ZC3H13
RTF1
EIF5B
DDX46
PPIG
MPHOSPH8
RBM25
SLTM
BAZ1B
TRIM56
BPTF
NCOR1
HOOK3
KPNA6
ANKRD17
KDM5A
ANKHD1
SON
KMT2E
ARID4B
BOD1L1
RSF1
ATRX
PHIP
CHD9
ROCK1
PPP1R12A
DDX54
SART1
TRIM28
EIF3B
SSRP1
FUS
HNRNPD
PES1
TBCD
NISCH
LARP1
THRAP3
CSNK1D
CCAR2
SAFB
RASA3
MLXIP
EIF4G3
MIDN
ANKRD11
BRD4
TXLNA
SMARCA4
ZBTB38
SYVN1
SEL1L
ATP2A3
MINK1
FBRS
SREBF2
SBF1
FAM53B
ATF7IP
ERBIN
PUM2
PDS5A
ACAP2
NUFIP2
SETX
DICER1
TRIP12
PCNX1
NUP98
RANBP2
AP1G1
CNOT1
USP9X
XPO1
KPNB1
PBRM1
SRRM2
MED15
BAZ2A
KDM2A
ARID1A
CABIN1
RIPOR1
ARHGAP17
NOTCH1
MACF1
TAOK2
GIGYF2
UPF1
DHX38
DDX23
GBF1
HCFC1
PRRC2A
POLR2A
SEC16A
SNRNP200
PRPF8
GCN1
HUWE1
SUPT6H
HERC1
EP300
SPEN
CREBBP
KDM3B
KDM5C
SEC24C
MCM3AP
HTT
UBAP2L
GLYR1
UBR4
DHX15
SF3B1
ILF3
KHNYN
U2AF2
SF1
SS18
DDX5
C16orf72
HECA
TPR
GOLGB1
GOLGA3
EWSR1
ZC3H11A
ACIN1
CFLAR
BRD2
CHD2
GDI1
MSL1
SRSF4
TMEM259
OTUD5
PI4KB
FBH1
NONO
CAPN1
CYB561A3
UBE3C
NPLOC4
PSMD2
SLC35A4
HK1
OGDH
USP5
UBA1
BAG6
PDXDC1
NPEPPS
DCTN4
XPO7
TTC37
IPO7
ACSL3
YWHAG
PCYT1A
FAM120A
KIAA0100
EIF4G1
VCP
MLEC
RASA4
MEF2C
PYGM
TNNC2
CMYA5
TNNT3
NEB
TTN
ZFAND3
QKI
PXN
SEC14L1
LONP1
DVL3
MAP7D1
TBC1D10B
STRN4
JUN
ZBED1
RAD23B
KPNA3
NAA50
FYTTD1
YME1L1
UBQLN1
HSPA9
KPNA4
CUL4A
CUL3
CSNK2A1
NRDC
USO1
STAU1
UBE3A
ABCF1
PSMD1

## Sheet: Figure 4d - STRAP_cluster_3
Gene
TLNRD1
RARA
LRRFIP1
SERPINE1
DENND5A
CSGALNACT2
BLOC1S6
SKIL
MAP3K2
PTPN12
TRPS1
RIN2
RECQL
MSN
ITGA5
ATP2B1
SLCO3A1
SGMS2
MFSD14B
EZR
CD44
ZDHHC20
TGFBI
MYO5A
FRMD4B
TTC7A
RDH11
SFT2D2
RNF145
TLR4
IL13RA1
RNF13
RBPJ
SLC43A3
DSE
PTTG1IP
CAP1
GNB1
PAPSS2
COPG1
LRRC59
P4HA1
PGK1
SNX8
WDR1
ACTB
ZYX
MVP
ARHGDIA
GNAI2
CHST15
TNFRSF1B
ITGB2
PTPRJ
PTPRC
LCP1
RASSF2
PREX1
FMNL1
ARHGAP45
ARHGAP30
PTPN6
MPEG1
IQGAP2
SAMHD1
CHST11
MYO1G
LILRB2
PTAFR
GRB2
PIK3AP1
SYK
ALOX5
FERMT3
CD53
PLEKHO2
CCR1
C5AR1
RBM47
RIN3
THEMIS2
IL10RA
CYTH4
FCGR2A
CD14
SH2B3
EHD4
ENG
ZEB2
EPB41L3
DUSP6
ADGRE5
MAPRE1
ACTR2
ACTR3
SLC39A8
CAPZA1
CMTM6
MOB1A
PITPNA
SLC31A1
PLEKHB2
RPS6KA4
HLA-C
SLC16A3
TREM1
GLIPR1
RAB31
HLA-DRB5
ARFGAP3
NIPA2
MGAT2
DNAJB11
SPCS3
NUS1
CCDC88A
TAOK3
C6orf62
SH3BP2
CYTH1
OGFR
TNFAIP2
RALGDS
NUB1
HLA-B
HLA-A
CXCL9
HLA-F
STAT1
GBP1
TAP1
IRF1
GBP2
SOD2
SLC2A5
TFRC
STEAP3
SPPL2A
B2M
PSMB8
PSMB9
UBE2L6
PSMB10
PSME2
BST2
NFKBIA
FPR1
S100A9
S100A8
LITAF
VMP1
SNAP23
NCF1
TGFB1
SPI1
HCK
COTL1
EFHD2
VASP
NCF2
FGR
LYN
MYD88
LYZ
CTSS
MYO1F
HCLS1
SELPLG
FYB1
PLEK
LCP2
SERPINA1
UCP2
MPP1
RAP2B
LGALS9
FCER1G
ARRB2
TYROBP
AIF1
RHOG
DOK2
DBNL
SHKBP1
IMPDH1
NAGK
PTPN18
TNFRSF14
PLEKHO1
RASSF4
CYBC1
CORO1A
RAC2
CD37
EVI2B
GRK6
CXCR4
ARHGAP4
SIPA1
CSK
ARL4C
CCL18
PLAU
FAM20A
TMEM176B
TMEM176A
CTSC
MARCKS
SECTM1
SRGN
LAP3
HLA-DQB1
HLA-DQA1
HLA-DRB1
SNX2
MFSD1
GPR137B
C1QC
C1QB
C1QA
MS4A6A
MS4A4A
MS4A7
GLMP
NECAP2
CYBA
HLA-DMA
HLA-DMB
HLA-DPB1
HLA-DPA1
HLA-DRA
CD74
CTSH
MARCO
C2
LAPTM5
IFI30
FCGR3A
CTSZ
MSR1
C3AR1
FPR3
VSIG4
CD68
NAGA
CTSB
FCGR2B
TIMP1
TYMP
CTSL
DRAM1
MAFB
PPT1
HEXB
SLC15A3
UNC93B1
APOBEC3C
CIITA
HLA-DOA
IRF8
TCIRG1
ADPGK
DNASE2
NEU1
TCN2
SCPEP1
FBP1
SLAMF8
CXCL16
MFSD12
TNFSF13
RNASET2
LILRB4
SLC7A7
HAVCR2
ACP2
ARHGAP18
BMP2K
LAIR1
ME2
CNDP2
M6PR
KCNAB2
FKBP15
NUP62
HMOX1
LIMK1
TENT5A
SLC7A8
SLC35F6
PIGT
CPQ
C1R
PCOLCE
SLC9A3R1
CD47
BZW1
CSGALNACT1
CFI
CHST2
VCAM1
VWA5A
DAB2
CYP1B1
TIMD4
LILRB5
ERRFI1
ITGB8
CUX1
ANKH
CRTAC1
HTRA1
COLEC12
ALDH1A3
STEAP4
ERAP2
HLA-E
FGL2
VSIR
DPYD
APBB1IP
PLEKHA2
ARRB1
RNH1
ZNF385A
GPR108
HPS1
FPGS
RNPEPL1
GPI
TUBGCP2
CEBPB
CXXC5
SDF4
SIL1
LRPAP1
ITFG1
TBC1D1
AP1S2
DNASE1L1
ALOX5AP
RNF130
SERPINB1
ARPC1B
AGTRAP
GSTO1
FXYD5
NPC2
AKR1A1
ATP6V0B
VAMP8
IFNGR2
FTL
FTH1
CSTB
ARL8A
TWF2
CAPZB
CMTM3
IER5L
TAGLN2
GLIPR2
RAP1B
RALB
CDC42
DAZAP2
TSPAN15
LMO4
PEA15
ANXA2
ANXA5
ALDH3B1
YWHAH
EMP3
SFXN3
CERS2
CHI3L1
CHI3L2
PLA2G2A
RARRES1
MT2A
TM2D2
PPIB
VKORC1
CD63
NUCB2
SRPRB
MESD
S1PR3
PTGES
C1GALT1
MMP3
MMP1
GJB2
TWISTNB
PGF
CFB
GOLM1
PDPN
TNFAIP6
EXT1
C5orf15
SGK1
CCL2
IER3
HLA-DQA2
MTHFD2
EIF4A1
PNP
ENO1
PGAM1
TUBA1C
ARPC5
RAB5C
CLIC1
SH3BGRL3
S100A11
PFN1
CFL1
METRNL
RAB1A
ARF6
ABI1
SPINT2
PTDSS1
SCAMP2
GM2A
KIAA0930
COMT
RNPEP
CAPG
ABHD12
ACP5
PLBD1
SLC31A2
PRDX1
SQOR
MAPKAPK3
ATP6V0C
ATP6V0D1
SYNGR2
LTA4H
EMC10
SEC22B
CREBL2
CREG1
SNX6
CHTF8
LMAN2
CORO1B
CNPY3
GMFG
GPSM3
ARHGDIB
RAB8A
ARPC3
OSTF1
CASP4
SAT1
MYDGF
NANS
MANF
SSR3
SELENOT
TXNDC12
MAT2B
SARAF
RFTN1
ARHGEF2
SH3KBP1
DERL1
TMED5
IFNAR1
ELL2
BTG2
PTGDS
APOE
CNP
GSDMD
SP100
IRF9
IFI6
LY6E
IFI27
SHISA5
GIMAP4
GIMAP5
APOL3
TNFSF10
SDC1
ITM2C
TXNDC15
ERLEC1
PRDX4
CRELD2
SEC11C
SSR4
SPCS2
UBE2J1
XBP1
CLPTM1L
HERPUD1
TXNDC11
JCHAIN
MZB1
CD79A
IGLL5
TXNDC5
SEL1L3
ST6GAL1
ORAI2
CXCL13
VOPP1
MAF
MTSS1
TBC1D14
EMB
RGL1
F13A1
DPP7
CHID1
FCGRT
FOLR2
RNASE1
AP2A2
PLTP
CPVL
FUCA1
HEXA
LGMN
CPM
ALDH1A1
PEPD
TSPAN4
PHC2
NAMPT
LTBR
TNFRSF1A
IFI16
PLSCR1
BASP1
SDCBP
TMX1
TWF1
ATP1B3
GNAI3
NRAS
GMFB
TUBB
TUBA1B
ACTG1
YWHAB
LOXL2
BMP1
COL5A2
P3H1
ADAMTS2
MXRA5
COL5A1
COL3A1
COL1A1
COL1A2
THBS2
NID2
COL6A3
OLFML2B
CDH11
POSTN
FSCN1
TMEM119
LOXL1
CA12
SERPINE2
MDK
RGS3
SHC1
RCN1
SERPINH1
THY1
PLSCR3
TPM4
GALNT1
TES
RCAN1
GORASP2
TFG
PRNP
LAMP2
ARF3
CYFIP1
ADAM9
CLTC
NRP2
ANPEP
PLXNB2
ATP6AP2
PSEN1
IQGAP1
TMEM127
PLXDC2
SPRED1
SND1
DDOST
CALR
PDIA3
RPN2
HSP90B1
PDIA4
PDIA6
ERP44
HM13
RPN1
MGAT1
EMILIN2
ITGAM
SIRPA
SIGLEC1
CYBB
CD84
CSF1R
CD4
CD163
SLCO2B1
DOCK2
NCKAP1L
ADA2
MAN2B1
TTYH3
COLGALT1
LIPA
SLC37A2
AP1B1
PI4K2A
SLC43A2
GAA
GRN
GLB1
TPP1
PSAP
CTSD
GBA
ATP6AP1
CTSA
PLD3
GUSB
GPNMB
BCAT1
FN1
CMKLR1
LHFPL2
CHPF2
CEMIP
TNC
SEC24D
PLOD1
P4HB
MAN1B1
TRAM1
SSR1
TMED10
DNAJC3
MAGT1
TM9SF2
DNAJC10
STT3A
HYOU1
HSPA5
SEC61A1
LMAN1
MTDH
SLC39A14
OSMR
ELMO1
ALDH18A1
CKAP4
TM9SF1
SURF4
PLOD2
CHPF
SLC39A7
MAGED1
FZD1
CD276
CALU
ECM1
LRRC15
FAP
BGN
FKBP10
RCN3
CERCAM
HIF1A
RUNX1
CHSY1
FAM20C
SLC39A1
NDUFA4L2
TMED3
FUCA2
TMED9
CTSK
LUM
KDELR3
GPX8
PRSS23
PPIC
KDELR2
ARF4
KCNMA1
HSD3B7
UGDH
GFPT2
UAP1
HAS1
CD55
TRIM47
ZFP36L1
PRRC2C
NBPF14
ITSN2
UBXN4
NADK
MNDA
FCN1
SELL
PIP4K2A
RNF149
CDC42SE1
WIPF1
PPP1R18
RAB8B
IL7R
CDC42SE2
STK17B
SMAP2
TRIM22
PARP9
DTX3L
RNF213
PARP14
STAT2
BTN3A2
PML
ZNFX1
GBP4
APOL6
IFIT3
MX1
OAS3
OAS2
ENTPD1
PRCP
FLI1
ARHGEF3
CCND3
PABPC1
TMEM123
JOSD1
RAB35
FAM107B
PIM1
CDKN1A
BCL3
SOCS3
GADD45B
IER2
FOS
JUNB
ZFP36
IST1
RBM23
GGA2
CYLD
EDEM1
PTPN1
MOB3A
STK10
DOCK8
GRK2
PPP6R1
FNBP1
PTK2B
AKNA
ARHGEF1
SRSF6
SFPQ
MAT2A
DDX17
OGT
HNRNPH1
RBM39
SRSF10
CSNK1G2
TCF3
IL32
MAPKAPK2
MARCKSL1
CNN2
HDAC1
RBBP4
TOP1
ANKRD13A
GATAD2A
MTA2
RCC2
YTHDF2
HNRNPF
EIF4A3
BAZ1A
PRPF40A
LGALS8
SRSF2
CDK9
ZNF207
RNF4
MAPK1IP1L
IFNGR1
TSPAN14
NCOA4
HSD17B4
ASAH1
TMBIM6
MAP2K1
HK2
PRKCD
PDXK
ARL6IP1
IDH1
APMAP
BCAP31
DDIT4
RALA
PLIN2
ATF5
SPP1
SLC2A3
ERO1A
PGD
GRINA
GLUL
MMP9
LSP1
CYP27A1
PTBP1
TLE3
ATF6B
GAK
SLC3A2
CD82
PFKL
PAPSS1
GNA12
LASP1
ERAP1
LGALS3BP
NCLN
PLXNA1
PI4KA
CLCN7
PLBD2
PLOD3
NUCB1
WDFY1
UBE2Z
TAPBP
APOL1
TAP2
PLXNC1
MAN2A1
WASHC2A
EHBP1L1
ST3GAL1
RAPGEF1
ATXN1
GPAT4
VASH1
FMNL3
ST3GAL2
PPP1R9B
MYO9B
MRTFA
ADAM10
DCAF7
WASHC4
PARP4
GIT2
COPB2
COPB1
FNDC3B
SLFN11
FNDC3A
SRPRA
STT3B
ATF6
SCAF11
VPS13C
AHR
EFR3A
GNPTAB
DNAJC5
EFTUD2
AGPAT3
PNPLA6
ATP6V1B2
ATP6V1A
RB1
SLC12A7
SDC3
PLXND1
GNS
ARAP1
TNS3
ADCY7
STAB1
MRC1
ABCA1
LPCAT1
CEMIP2
SBNO2
NFKB1
SUSD6
ATP13A3
CSF2RB
IL4R
ICAM1
ASAP1
NUMB
MCL1
GNA13
ELF1
SORL1
XPO6
IL17RA
IL6R
DDX21
AGFG1
MYO1E
PTBP3
GNB4
BACH1
SLC30A1
NECTIN2
SEMA6B
CANT1
B4GALT1
PICALM
XRN2
SRSF1
SMARCA5
CLINT1
UBP1
AMD1
PAPOLA
EIF4G2
RAB10
VPS35
ACSL4
OSTM1
SKAP2
CUL1
STARD7
CDV3
MBP
CAB39
RIOK3
RUFY1
IVNS1ABP
AGAP3
ARHGEF10L
PLEKHM2
ZDHHC7
IMMT
APEH
AP2A1
PARP1
DGKZ
DNM2
DPP9
MGRN1
AP3D1
SNRNP70
HNRNPA2B1
INPPL1
TRPC4AP
DYSF
CARM1
TPM3
TXNRD1
NRBP1
TOM1
LDHA
PKM
PLIN3
PTPA
IRAK1
YKT6
RIC8A
ELAVL1
CCT5
STIP1
HSPA8
DNAJA1
TMEM165
TGM2
LBP
HSP90AA1
NMT1
CPNE1

## Sheet: Figure 4d - R4RA_cluster_1
Gene
MAZ
MXD4
MBD3
GPAA1
PKN1
PINK1
JUND
LSP1
AKR1C1
PGRMC1
DSTN
MGP
MAGED2
MTCH1
ASS1
GPX3
CTSF
CRTAP
TAX1BP3
EFEMP2
CD99
CD81
RHOC
CAVIN3
RAB34
PTMS
SSBP4
HSPB1
WDR13
ARL2
PPDPF
MAPK3
CDIPT
ITGB1BP1
ST6GALNAC6
VEGFB
SLC2A4RG
TNFSF12
RRAS
DDAH2
UBE2I
GPS1
NDUFV1
TECR
PUF60
PPP2R1A
CDC37
GNAS
MLF2
ARF1
CHMP4B
NR1H2
CHMP1A
RNF187
BSG
YIPF3
AP2M1
CAPNS1
CCT7
PSMD4
PSMC3
COPS6
PSMC5
ADRM1
PRMT1
UQCRC1
MDH2
SLC25A3
VDAC2
TUBB4B
PA2G4
ACTG1
TUBA1A
TUBB
VIM
TUBB6
CD151
ELOVL1
UBC
BECN1
YPEL5
SCP2
C11orf58
SRP9
SNX3
PAIP2
GHITM
SDHD
PRDX3
DHRS7
RHEB
HIGD1A
PSMC1
ATP6V1E1
CNBP
RTF2
SDHC
EMC4
ADI1
ENSA
TMEM14C
MGST3
SKP1
SOD1
SAP18
YBX1
GTF3A
ATP5PB
C1orf43
ATP5MC3
UBB
VTI1B
TMEM230
ISCU
C4orf3
SUMO2
SUMO1
RTRAF
SRP14
EIF3E
RSL24D1
METTL9
ERH
MYL12B
DNAJC8
YKT6
LDHA
PGAM1
PPA1
AK2
RBM8A
HSPA8
CCT5
RAN
ILF2
CCT3
TMED2
SELENOF
TMEM59
REEP5
TMCO1
TMBIM4
PTGES3
UBE2D3
VAPA
CAPZA2
CCT6A
PSMC2
CCT8
SRSF3
CBX3
CRELD2
PRDX4
SSR4
SSR3
SPCS2
SERP1
TXNDC15
SUMF2
KDELR1
COMT
RNH1
CST3
RNF130
PEPD
TSPAN4
FCGRT
CORO1B
KIAA2013
JTB
ATRAID
SEC61B
SEC61G
RPL36AL
TMEM258
UFC1
DAD1
RPS27L
CNPY2
ERGIC3
CUTA
KRTCAP2
RABAC1
AIP
RER1
AUP1
CHID1
DPP7
LRPAP1
CDK4
RPS4X
FBL
NSA2
TOMM7
TMA7
RPL14
RPS13
RPL23A
RPL21
RPS25
RPS6
RPL6
RPL10A
RPL22
RPL7
RPL5
RPL4
RPL10
RPL15
EEF1D
RPL7A
RPS8
RPS3
RPL13
RPL18A
RPS15
RPL18
RPL8
RPS9
RPL35
FAU
RPL13A
RPS11
RPS14
RPS5
RPL19
RPL27
RPS16
RPL12
RPL38
RPL36
RPS28
RPL29
RPL37A
RPS20
RPLP2
TRIR
MZT2B
EIF3M
NACA
BTF3
SNU13
EEF1A1
RPL3
SLC25A6
RPS2
RPLP0
RPSA
RPS29
RPL27A
RPS21
RPS19
RPLP1
RPS18
RPL36A
RPL34
RPL23
RPL26
RPL31
RPL37
RPS15A
RPS27
RPL30
RPS23
RPL32
RPL24
RPL35A
RPL11
RPS12
RPS7
RPS10
RPS17
RPL41
RPL39
RPS24
RPL17
RPS27A
RPS3A
EEF1B2
TPT1
EIF3D
EIF3F
RACK1
EEF1G
PHB2
EIF3L
EIF3H
MRPL41
PHPT1
SSU72
AURKAIP1
ATP5MC2
POLR2L
ARF5
TRAPPC5
ZNHIT1
MCRIP1
TADA3
EIF3I
BANF1
PPP1R14B
DRAP1
TAF10
GUK1
UBA52
RPL28
LAMTOR4
PFDN5
TMEM219
FAM89B
GABARAP
BLOC1S1
ATP5F1E
ATP5MF
MRPL51
TOMM6
COX7A2
SEM1
NME2
SNRPD2
SF3B5
NEDD8
UBL5
EDF1
TRMT112
SERF2
OST4
COX6A1
BRK1
MYL6
FIS1
ARL6IP4
NDUFA11
PRDX5
NDUFB7
ELOB
NDUFA13
ATP5IF1
NDUFB2
UQCRQ
UQCR11
NDUFA4
COX6C
UQCRB
COX7C
ATP5MD
ATP5MG
UQCRH
HINT1
NDUFS5
PARK7
ATP5F1C
ATP5PD
PHB
PSMD8
PSMB7
PSMB1
PSMB4
COX8A
COX5B
COX6B1
PSMB6
PSMA7
NDUFB4
COX4I1
EIF3K
NDUFB11
ATP5PO
NDUFB8
CHCHD2
NDUFC2
LGALS1
BLVRB
NUPR1
GNPTG
CSNK2B
GSTP1
CHMP2A
EIF6
OTUB1
SNRPB
KXD1
DYNLRB1
TBCB
GNB2
TMEM50A
DYNLL1
HSBP1
TMSB4X
IFI27L2
CLIC1
TXN
TSPO
CIB1
MIF
COPE
CD63
PSMB3
TMEM147
ATP6V0E1
PPIA
ARPC2
ARPC3
GSTO1
ATP6V0B
AKR1A1
PRDX1
ERP29
FKBP2
SPCS1
PRELID1
SSR2
SRSF9
LMAN2
PSMA1
PSMA4
VPS29
PSMA6
POMP
PSMA2
ATP6V1G1
EIF2S2
PSMD13
COPZ1
NPM1
SLC25A5
DBI
SNX17
FAM32A
GLRX
SUB1
GNG10
GMFG
VAMP5
PSME1
ALOX5AP
PPP4C
PPP1CA
ARPC4
PFN1
OAZ1
GNG5
ATP6V1F
TWF2
POLD4
NINJ1
CLTA
AP2S1
BRI3
RNASEK
TMSB10
PYCARD
FTL
SLC39A1
APH1A
SUMO3
PTMA
RAB13
S100A11
SH3BGRL3
CSTB
METRNL
MT2A
VKORC1
PPIB
OSTC
MYDGF
UBE2L3
PSMB2
EIF5A
SEC13
TPPP3
CLEC3B
PLP2
FXYD5
EMP3
CRIP1
S100A10
S100A6
S100A4
NDUFA4L2
PROCR
NNMT
ARF4
KDELR2
PABPC4
ATF4
FASTK
SNRPN
TMED4
PDXK
CEBPA
ALDH2
TSPAN15
GPI
ATP6V0D1
ATP6V0C
CEBPB
NRBP1
XRCC6
VDAC1
ALDOA
GAPDH
TPI1
IDH2
VDAC3
MYL12A
CYCS
PSMD7
PCBP1
PSMF1
RALY
FBXW5
USF2
KLHDC3
NDUFB9
CYC1
NDUFS7
TUFM
CTDNEP1
OXA1L
GSTK1
APEX1
NAP1L1
SEC62
ANP32B
RPS26
RPL9
RBM4
HNRNPA1
CCT4
RSL1D1
LDHB
HMGN2
SNX5
IFITM1
IFITM3
ID3
ID1
GNG11
MT1X
PLAC9
S100A13
C12orf57
NENF
SELENOM
GABARAPL2
ESD
MRFAP1
EID1
RBM3
KRT10
FBXO7
ADIPOR1
R3HDM4
CCL5
MT-CO3
MT-CO2
MT-ND3
WDR45
YPEL3
FKBP8
SLC25A39
C9orf78
GYPC
UBXN6
BAG1
FDPS
HMG20B
ABHD17A
VPS28
MAP2K2
ANAPC16
PRDX2
ETFB
CCDC85B
SELENOW
UBXN1
EIF3G
MAF1
NOP53
VPS51
DCTN2
STUB1
GRHPR
PEBP1
CLTB
NUDC
PDAP1
EIF1
IMPDH2
NGRN
IFITM2
FLOT1
CEBPD
AKR1B1
LAMTOR5
PIN1
REX1BD
SEC11A
SERPINB6
HPCAL1
IFT20
TPGS1
NDUFA9
PARVB
EMC10
TNNT1
TNNI1
CKM
TNNC2
PDLIM3
AK1
EPN1
RABL6
NDUFA10
RAD23A
BIN1
YBX3
SERPINF1
RARRES2
TPSB2
TPSAB1
C11orf96
JUNB
TSPAN3
ST13
ADH5
RTN3
CAT
CFD
DHRS3
CIDEC
FABP4
CRYAB
ADIRF
PPP1R1A
G0S2
MAP1LC3B
DDIT4
BNIP3L
CALM3
FABP5
DNAJB1
HADHB
HADHA
YWHAE
MDH1
ATP5F1B
ATP5F1A
UQCRC2
SQSTM1
PRDX6
ECHS1
ECH1
AGPAT2
GPX4
POLR2E
TKT
TALDO1
BCAP31
DUS1L
EGLN2
PCBP2
EEF2
EIF4B
TNIP1
ACO2
ANXA6
CCDC69
PIM3
PNRC1
VAMP3
CMPK1
AIDA
YWHAQ
ANXA2
ANXA1
RGCC
LAPTM4A
MORF4L1
ARL6IP5
LGALS3
AP3S1
CALM2
ANXA7
UGP2
SBDS
MORF4L2
RAB2A
CALM1
TCP1
SSB
HSP90AA1
PSMD1
FBXL5
SH3GLB1
CSDE1
SERBP1
EIF5
PTP4A2
PPP2R5C
EIF1AX
TOMM20
HMGB1
CHMP3
RAB11A
CD59
RPL7L1
YIPF4
SAR1A
DYNC1I2

## Sheet: Figure 4d - R4RA_cluster_2
Gene
RBBP7
ANAPC5
TCF25
RBCK1
DAZAP1
PRPF6
CIRBP
BTBD2
CTDSP1
PTOV1
INTS11
PABPN1
CSNK1E
PRKCSH
TRIM28
NMT1
NBPF14
NBPF19
TTC3
TCF4
FOXP1
KMT2E
ROCK1
PRRC2C
NCOR1
BOD1L1
ANKHD1
SRRM1
SON
AKAP9
ATRX
ZC3H13
SLTM
SRSF11
SREK1
RBM25
LUC7L3
RALBP1
CCNI
NUCKS1
EIF5B
PPIG
MPHOSPH8
ANKRD12
ECHDC2
NEK9
TRIM56
SPG7
TSC2
GOLGA2
NFIC
FERMT2
MAP3K20
IGF2
BCAM
CD34
MYH11
EMP2
NFIB
PCSK7
LPP
CPT1A
POLR2J3
BLOC1S6
PARP15
RASEF
PIGL
AC005726.1
FAM122C
CFLAR
ANKLE2
MRNIP
USP8
XIAP
TMEM45A
MORC4
FOXK1
C2CD3
PIGN
NEDD4
FAM241A
NMNAT3
RPAP2
SMAD2
PNPT1
ZNF426
MFN1
OPHN1
ADAM32
C12orf50
ORC6
C12orf45
SHISA9
CASR
ABCC9
FAM110D
SYTL2
CYB561A3
CYTH2
CDC27
C15orf40
METTL21A
SLC38A9
RILPL2
METTL7A
EPHX1
CD36
APOD
ADH1B
GPD1
PLIN1
ADIPOQ
PLIN4
RBP4
TRIM8
RXRA
ESYT1
EIF4EBP2
ASPH
SREBF1
AKT2
FASN
PNPLA2
PALMD
AOC3
FZD4
ITGA7
MCAM
TRIOBP
MYO1C
MGLL
IGFBP5
GSN
CILP
FHL1
CAV1
CAV2
GABARAPL1
ALDH3A2
PTEN
PCNP
PNRC2
PPP1CB
CSNK1A1
GOLGA4
KIF5B
KTN1
ICMT
ATL3
CRK
MCFD2
SRSF10
DNAJC10
FNDC3B
CCPG1
SEC63
TM9SF3
ETS1
ELK3
KHDRBS1
TMEM248
MBTPS1
TGFBR2
IL6ST
SPARCL1
SH3BP5
LEPROT
SERINC1
ITGB1
CALCOCO2
ANO6
SETD7
CAST
EIF2S3
RBMX
RBBP4
EIF4A2
MATR3
SMARCE1
ADD3
CCDC50
PECAM1
GIMAP6
RSU1
IK
RETREG2
CNPPD1
TXNIP
NADK
FLOT2
CSF3R
VSIR
MKRN1
KLF4
BHLHE40
HDLBP
DLST
NFE2L1
SYNPO
SLC4A2
UBA1
DCTN1
HGS
GDI1
PDLIM7
ARHGAP1
FGFR1
PCDHGC3
DNM1
FKBP9
CTTN
LAMB2
PHLDB1
FGD5
SORBS3
TNS2
EHD2
CAVIN1
SPTBN1
ABLIM1
MATN2
KANK2
LTBP4
PLPP3
AQP1
C1QTNF1
SH3GL1
SOD3
SLC29A1
MFGE8
SLC39A13
PTPRA
SNX9
ESYT2
TMEM43
CAPN2
ERGIC1
STK24
TMEM109
SH3GLB2
LRP10
LMF2
VAT1
TMBIM1
ZNF385A
ARHGDIA
AKT1
PFKL
RIC8A
DUSP1
NR4A1
EGR1
ZFP36
JUN
PPP1R15A
KLF2
RHOB
WBP2
RAB11B
RAB1B
ANXA11
ILK
CPNE1
EIF3C
HSPA1B
HSPA1A
PSMD2
PSMD3
SDHA
HSP90AB1
EIF3B
HDGF
ACTR1A
RHOQ
RTN4
AMFR
OPTN
ELOVL5
ZFAND5
QKI
YWHAG
RAD23B
FKBP5
C3
LPL
SCD
ACSL1
TPM1
TPM2
PYGM
TNNT3
DES
OAZ2
MKNK2
ACADVL
ARFGAP2
RNPS1
PACS2
TRIP10
STK25
KIF1C
RAF1
RNF10
MT-ND4L
MT-ND5
MT-ND6
MT-ND1
MT-ND2
MT-ATP6
MT-CYB
MT-ATP8
MT-ND4
MT-CO1
PDE4DIP
PDLIM5
ZNF106
NUDT3
ATP2A1
TCAP
ENO3
NEB
TTN
DUSP3
DNAJB6
GLUD1
NPTN
SDC2
MAMDC2
EMP1
LMNA
MYADM
IDS
CAMK1D
ITGB5
ANGPTL2
MARVELD1
AXL
CLU
SCARA3
TIMP3
PMEPA1
PMP22
ACKR3
CRLF1
CD55
HTRA1
PRG4
GFPT2
HSD3B7
TRIM47
PFKP
CD9
COLEC12
THBS4
NTN4
CLIC5
CUX1
ANKH
ITGB8
CERS2
TMCO3
DAP
OAT
TSC22D3
NDFIP1
LMBRD1
SMIM14
ITM2B
PCOLCE
RCN3
FKBP10
CERCAM
MAGED1
SDF4
CHPF
GJA1
COL3A1
COL5A2
MXRA5
THBS2
COL1A2
COL1A1
COL6A3
EMILIN1
SERPINH1
PXDN
BMP1
MAP4K4
THY1
LOXL1
SPARC
FSCN1
DPT
NBL1
ISLR
ASPN
COMP
GALNT15
PRELP
FMOD
DKK3
CYBRD1
ECM2
GAS1
DCN
LBH
PRSS23
SMOC2
ENAH
CCDC80
FBN1
FSTL1
WBP1L
PIGT
SERPING1
CALHM2
MEDAG
SCARA5
LYVE1
FILIP1L
PDLIM1
KRT1
ABTB1
SLC25A37
HBA2
HBA1
HBB
CENPB
PLEKHA4
RTL8C
CYB5R3
CRIP2
C1QTNF5
OAF
FGFBP2
IGFBP6
MXRA7
JDP2
AKR1C2
PCOLCE2
PRMT2
MGAT4B
CSRP1
ACTA2
MYL9
TAGLN
ADAM15
HYAL2
DEPP1
MXRA8
DBN1
MFAP4
LHFPL6
FBLN1
FBLN2
PODN
SFRP2
SFRP4
MFAP5
CXCL14
ACKR1
NPDC1
TINAGL1
EGFL7
TM4SF1
CNN3
IGFBP7
CCL14
GAS6
SFRP1
PLPP1
LTBR
TNFRSF1A
PHC2
IST1
HNRNPD
ARGLU1
SF3B1
OGT
DDX17
HNRNPH1
PNN
CCNL1
SFPQ
USP7
TUG1
ZC3H11A
OGA
GOLGB1
ITGA6
AKAP17A
RSRP1
SRSF6
SRSF5
DDX5
HNRNPDL
CLK1
RBM39
ATP2A3
PBXIP1
SBNO2
RALGDS
RAPGEF1
SH3BP2
ARAP1
PPP1R9B
CLCN7
TNFAIP2
EVL
SCARB2
USP9X
XPO1
TRIP12
BCLAF1
SCAF11
TRIM44
KIAA0100
KPNB1
JAK1
CNOT1
EIF3A
HNRNPU
FAM120A
TGOLN2
DCAF7
ST3GAL1
ZNFX1
STAT3
IGF2R
HUWE1
SRRM2
LARP1
WNK1
PCYT1A
THRAP3
KDM2A
POLR2A
GTF2I
STAT2
ADAR
RNF213
MYO9B
TMEM127
ZFP36L1
WDR82
BRD2
RBM6
STX16
WSB1
UBE2G2
ARFGAP1
EHBP1L1
EIF4G1
AP3D1
GALNT2
ATP2A2
MAT2A
ANTXR2
IQGAP1
TMEM30A
MAN1A1
SEMA3C
ITGAV
CALU
IVNS1ABP
MAPK1
DIAPH1
SLC6A6
ATP1A1
DDX3X
PRKAR1A
CD46
PJA2
RAD21
WDR26
MEF2A
HIPK3
MBNL1
SLC38A2
GLS
PTPN12
CLIC4
RAB6A
CTNNB1
HNRNPH3
PICALM
HNRNPA3
HNRNPR
TARDBP
HNRNPA2B1
CCDC47
HNRNPK
ITPRIPL2
NOTCH2
ABHD2
COPA
ARCN1
SEC31A
MYOF
PDCD6IP
STAU1
PIEZO1
ABR
ACLY
CTNNA1
CSF1
HNRNPUL1
ITGA5
FLNA
MSN
DENND5A
DPYSL3
DPYSL2
GAS7
SFXN3
DDX24
COPG1
NDRG1
HNRNPM
NCL
HNRNPL
SF3B2
SSRP1
EIF4H
HNRNPA0
CTBP1
C16orf58
U2AF2
HK1
CLPTM1
BAG6
AP2A1
CAPN1
TRPC4AP
CS
MAP7D1
OGDH
FLII
DDB1
STAT5A
TFE3
FURIN
VEGFA
PFKFB3
NONO
PTBP1
FUS
EWSR1
HNRNPUL2
UPF1
CIC
PRRC2B
PRRC2A
ILF3
ZMIZ1
CDC42BPB
CTNND1
ZMIZ2
ATXN2L
LENG8
NXF1
SAFB
ACIN1
TAF15
MINK1
KDM5C
TLN1
MYH9
STAT6
PDXDC1
CPSF1
DCAF8
DDX39B
WDR6
SEC14L1
XPO6
DNM2
GAK
ARHGEF1
TYK2
DENND4B
DGKZ
ARHGEF2
LASP1
ZFP36L2
PDCD4
SNX1
SBF1
KHSRP
DVL3
INPPL1
CSNK1D
KHNYN
SEC24C
EXOC7
TBC1D9B
KLF13
SUN2
PYGB
MAP3K11
MSL1
STAT5B
MAP3K3
RHOT2
TMEM259
EML3
PPP1R12C
CSNK1G2
VCL
ACTN1
NPLOC4
NDST1
ADD1
USP22
PXN
FOSL2
BCL6
VWF
COL18A1
NOTCH3
HSPG2
COL15A1
PLVAP
PODXL
RGS5
CD93
ETS2
SLC44A2
RGL2
PPM1F
RASA4
TSPAN14
COL4A1
COL4A2
LAMB1
A2M
PLXND1
STOM
EPAS1
SHC1
MLXIP
LRRK1
SMG1
ZZEF1
PEAK1
NBR1
ENTPD4
UGGT1
SFT2D2
CHD2
WAC
PNISR
NKTR
N4BP2L2
ANKRD10
CLIP1
RPS6KA3
TACC1
CELF2
FOXN3
YY1
NR3C1
KCTD20
FOXO3
IRF2BP2
LIMS1
KLF6
LRRFIP1
ELN
COL16A1
PDGFRB
AEBP1
COL12A1
FNDC1
PLXDC1
TIMP2
LTBP3
MRC2
COL14A1
ADAMTS2
BGN
THBS3
COL5A1
COL6A1
COL6A2
LTBP2
SULF1
CCND1
PPP3CA
CASC4
PAM
GNG12
PLS3
ANK2
TGFBR3
TNXB
PALLD
ANTXR1
PRRX1
DDR2
PARVA
LAMC1
CALD1
LAMA4
RAB5B
CALCOCO1
UBTF
SNRNP70
MAN2C1
ACAP3
MPRIP
CASC3
SUN1
ZC3H7B
MLLT6
MAP4
NFIX
NPIPA1
PKD1
ATN1
TNKS1BP1
RERE
MAVS
H6PD
HDAC7
CHD3
CTDSP2
HGSNAT
SKI
ABL1
TNS1
ARHGEF40
ZBTB4
SYNE3
EPB41L2
LIMA1
INF2
ACTN4
ECE1
FLNB
RBM5
CCNL2
NISCH
TNRC18
MYO15B
GIGYF1
MAPK8IP3
NLRP1
SUPT6H
RIPOR1
MED15
CCAR2
SRSF4
SF1
NPIPB5
NCOR2
PLEC
SPTAN1
NUMA1
CLSTN1
MACF1
UBR4
DYNC1H1
GLG1
MYO18A
PRPF8
SNRNP200
SUPT5H
INTS1
PAFAH1B1
SPAG9
TPR
NPEPPS
HP1BP3
SMARCA2
AP2B1
APP
NRP1
EFCAB14
DYNC1LI2
DDX42
WASF2
IQSEC1
ARHGAP21
DST
ATP2B4
AHNAK
SERINC3
C6orf89
ARHGEF12
SYNE1
KLC1
SUGP2
TTLL3
NAV1
AKAP13
HEG1
BAZ2A
ANKRD11
CELF1
CHD4
CBX6
STEAP4
C1S
MMP2
MMP14
SH3PXD2A
SNED1
LRP1
LTBP1
PDGFRA
ABI3BP
IL1R1
PROS1
CFH
RBMS1
SULF2
VCAN
POSTN
THBS1
IGFBP3
FYN
CD248
CADM3
MKNK1
PTPN18
STAB1
SLC38A10
RRBP1
GOLGA3
TRAM2
ITPR3
ATP8B2
MICAL1
UBA7
CDK5RAP3
ATF6B
IRF3
NOMO2
MAN1B1
CD276
ECM1
SLC43A3
ANPEP
RUNX1
ENG
FAM20C
GPAT4
AGAP3
ARHGEF10L
OS9
GANAB
PLBD2
APLP2
PLXNB2
SIDT2
TBC1D2B
MAN2B2
SELENON
ADAMTSL4
TPCN1
ZDHHC7
PLOD1
QSOX1
LAMP1
NUCB1
PLEKHM2

## Sheet: Figure 4d - R4RA_cluster_3
Gene
LMO4
PPP1CC
SARAF
ERLEC1
TMED10
TRAM1
HSPD1
ETF1
BZW1
RAB1A
TMEM167A
TMEM165
SEC22B
MAPRE1
CDC42
PPP2CA
HNRNPC
SELENOT
GDI2
RAP1A
LRRC59
SURF4
IRAK1
ITM2C
NRDC
HSPA9
RAB10
CAB39
MLEC
PARP1
VCP
BTG2
STARD7
CDV3
MAPKAPK2
HSD17B4
IFNGR1
ASAH1
ARL6IP1
SDCBP
NCOA4
C6orf62
TMEM123
LAMP2
PRNP
DSE
ARF6
PLEKHB2
ACTR2
MOB1A
ACTR3
CAPZA1
CMTM6
TFRC
ARRDC3
CAPRIN1
MTPN
SYNCRIP
CANX
G3BP1
YME1L1
EIF4G2
SRSF1
VPS35
NFE2L2
TAX1BP1
XRCC5
HNRNPH2
CD164
YWHAZ
ZNF207
ST6GAL1
SEL1L
STT3A
COPB2
COPB1
SSR1
LMAN1
PABPC1
STT3B
PAPOLA
TM9SF2
MAGT1
DEK
UBXN4
MTDH
GALNT1
SRP72
SET
CPM
APOE
NR1H3
TPD52L2
APMAP
IDH1
PGD
GRINA
DAZAP2
IRF9
VOPP1
HLA-A
HLA-B
HLA-F
HLA-C
ODF3B
SECTM1
TYMP
LAP3
GBP1
STAT1
CXCL9
GBP2
MBD2
RAP1B
FAM107B
CTSC
TMEM176A
TMEM176B
CCL18
UCP2
LAIR1
EIF4A1
IFNGR2
OSTF1
SAT1
NPC2
VAMP8
TYROBP
AIF1
FCER1G
PRR13
CYBA
PSMB10
SERPINB1
RHOG
CFL1
SYNGR2
SQOR
FTH1
PLEKHO1
ARHGDIB
COTL1
CNPY3
ARPC1B
PSMB9
PSMB8
PSME2
UBE2L6
CASP4
B2M
NAGK
SCPEP1
TCN2
HLA-DRB5
HLA-DRB1
CD74
HLA-DMA
HLA-DRA
HLA-DPA1
HLA-DPB1
HLA-DMB
HLA-DQB1
HLA-DQA1
HLA-DOA
CTSH
NECAP2
IRF8
CPVL
RAP2B
GM2A
FBP1
IFI30
LILRB4
SLC7A7
LAPTM5
CD68
CTSZ
HAVCR2
CTSB
MFSD1
HEXB
PPT1
LTA4H
PLBD1
HMOX1
CTSD
MPP1
ACP2
NAGA
CXCL16
LGALS9
SNX6
CREBL2
CREG1
SNX2
LIPA
MGAT1
RAB5C
CNDP2
GRB2
CTSL
M6PR
TMBIM6
GLUL
CAPZB
ENO1
TUBA1C
TUBA1B
ATP1B3
RAC1
IFI6
LY6E
IFI27
BST2
CCL2
WTAP
BTG1
HNRNPF
DNAJA1
TRA2B
SRSF7
HMGN1
HERPUD1
TXNDC5
XBP1
SPCS3
UBE2J1
SEC11C
CLPTM1L
SEL1L3
PIM2
IGLL5
DERL3
MZB1
JCHAIN
APOL3
HLA-E
GIMAP4
TNFRSF14
GSDMD
IL32
TAP1
IRF1
SLC3A2
RAB7A
NAPA
SRPRA
SRSF2
RNPEPL1
SZRD1
BCL2L1
STX4
PKM
TUBGCP2
CTSA
PSAP
ATP6AP1
GAA
SLC37A2
SLC43A2
NUP62
SLC2A3
ICAM1
SGK1
SOCS3
CDKN1A
FOS
IER2
HNRNPAB
STIP1
NFKBIA
PGK1
MAPKAPK3
TPM3
PTPA
HM13
P4HB
TIMP1
PLIN3
SPP1
DDOST
RPN2
RPN1
PDIA6
SND1
BASP1
MARCKS
ARL4C
VMP1
NAMPT
SOD2
FCN1
MNDA
FPR1
S100A9
S100A8
LITAF
SLC16A3
SERPINA1
FGR
C5AR1
SLC11A1
CSK
EFHD2
VASP
FYB1
CD37
CORO1A
NCF1
EVI2B
NCF2
ARRB2
SPI1
HCK
RNASET2
PLEKHO2
ITGB2
LILRB2
HK3
THEMIS2
PTAFR
MYO1G
SELPLG
FERMT3
PTPN6
CYTH4
FCGR3A
ALOX5
FCGR2A
SYK
NCKAP1L
CD53
CTSS
PLEK
HCLS1
GRK6
LYZ
SRGN
CXCR4
RNF149
SIPA1
ARHGAP4
ARHGAP45
CNN2
IMPDH1
ORAI2
CYBC1
SHKBP1
TGFB1
MVP
ADGRE5
GNAI2
TCIRG1
OGFR
DBNL
WDR1
ZYX
ACTB
MX1
LGALS3BP
TGM2
BTN3A2
PARP14
PARP9
TAP2
TRIM22
IFI16
SP100
IL4R
TAPBP
ITGAX
STK10
MYO1F
TNFRSF1B
PPP1R18
FMNL1
PREX1
GRK2
PPP6R1
PNPLA6
DNAJC5
TBC1D14
MCL1
CYTH1
CSF2RB
CDC42SE1
HYOU1
TNS3
GGA2
LCP1
PTPRC
LYN
ARHGAP30
DOCK2
SMAP2
MYD88
CAP1
ATP6V1B2
IL13RA1
ZEB2
MYO5A
EPB41L3
ADAM9
CLTC
AHR
KCTD12
PTTG1IP
PLXDC2
RIN2
ARF3
TTC7A
ADCY7
SH2B3
ADPGK
ADA2
CIITA
GNS
SAMHD1
TTYH3
COLGALT1
SIRPA
TPP1
FKBP15
EHD4
CYFIP1
PITPNA
UBE2Z
LILRB5
DAB2
SIGLEC1
EMILIN2
AP2A2
GPNMB
GUSB
TPM4
RALB
DUSP6
PEA15
CORO1C
GNB1
ANXA5
RHOA
TAGLN2
GLIPR2
YWHAH
ANXA4
CPQ
CTSK
LUM
TREM1
TNFAIP6
EZR
CMKLR1
BCAT1
LHFPL2
CD44
TGFBI
ATP6AP2
RNF13
CD47
ZDHHC20
RAB31
HPS1
KIAA0930
SLC40A1
ALDH1A1
SELENOP
SH3BGRL
GLIPR1
ARPC5
DNASE2
ABHD12
CAPG
TMED9
FUCA2
FOLR2
MS4A4A
C1QC
C1QB
C1QA
MS4A6A
CD14
FCGR2B
ACP5
MARCO
FPR3
MSR1
C3AR1
VSIG4
MS4A7
SLC15A3
DOK2
UNC93B1
FUCA1
RNASE1
LGMN
PLD3
SCAMP2
HEXA
SHISA5
IGFBP4
RCN1
FKBP1A
CYP1B1
VCAM1
CFI
TNC
GOLM1
SLC39A14
CRTAC1
FN1
NUCB2
SLC39A7
CKAP4
ITGBL1
ERRFI1
UAP1
RASSF2
WIPF1
FGL2
ABCA1
APOL6
MPEG1
CD4
CSF1R
IL10RA
ITGAM
C2
SLCO2B1
CD84
CYBB
CD163
MAFB
GRN
AP1B1
MAN2B1
PLTP
FAM20A
SDC3
RASSF4
MAF
F13A1
MRC1
RGL1
EMB
TLR4
SEC61A1
HSP90B1
HSPA5
PDIA4
CALR
PDIA3
APOL1
CFB
MMP3
MMP1
OLFML2B
PLAU
PDPN
B4GALT1
HIF1A
C4A
EFEMP1
C1R
HLA-DQA2
HLA-DQB2
PTGDS
CXCL12
CHI3L1
CHI3L2
PLA2G2A
ENTPD1
PRCP
GNAI3
SPPL2A
CCDC88A
ATP2B1
RBPJ
RNF145
YWHAB
