# Supplementary material for: Deep molecular profiling of synovial biopsies in the STRAP trial identifies signatures predictive of treatment response to biologic therapies in rheumatoid arthritis
Source: Nat Commun. 2025 Jul 2;16:5374. doi: 10.1038/s41467-025-60987-9 (PMC12223067; doi:10.1038/s41467-025-60987-9)
Supplement: Supplementary file 7 — Supplementary Data 5 [file 41467_2025_60987_MOESM7_ESM.xlsx]

## Sheet: Biologic Screening Panel
Gene Symbol	Type
FGF16	Endogenous
IGIP	Endogenous
ICAM1	Endogenous
IL20RA	Endogenous
LIFR	Endogenous
OLR1	Endogenous
NFAM1	Endogenous
IL27A	Endogenous
IFI44	Endogenous
GK	Endogenous
GPR84	Endogenous
FBLN1	Endogenous
PLA2G2D	Endogenous
CD86	Endogenous
C1QA	Endogenous
C19orf12	Endogenous
MX1	Endogenous
IL7R	Endogenous
DNM1L	Endogenous
IL17RA	Endogenous
VEGFC	Endogenous
ITGAM	Endogenous
IL6ST	Endogenous
TLR8	Endogenous
BAK1	Endogenous
IGF1	Endogenous
STAT2	Endogenous
CCND3	Endogenous
BLK	Endogenous
PIK3CA	Endogenous
ITCH	Endogenous
RIPK1	Endogenous
LIF	Endogenous
IL21R	Endogenous
CD80	Endogenous
PARP9	Endogenous
AKT1	Endogenous
CDKN1B	Endogenous
THY1	Endogenous
MZB1	Endogenous
STAT1	Endogenous
GAB1	Endogenous
BIRC2	Endogenous
IL11	Endogenous
ABHD2	Endogenous
MT2A	Endogenous
LTA	Endogenous
CYBB	Endogenous
XBP1	Endogenous
IL22	Endogenous
RALGPS2	Endogenous
PNOC	Endogenous
IFNG	Endogenous
LEPR	Endogenous
IL12A	Endogenous
INPP5D	Endogenous
SHC3	Endogenous
PIAS2	Endogenous
AKT3	Endogenous
LCP2	Endogenous
ZNF823	Endogenous
IL22RA1	Endogenous
EFHD2	Endogenous
TNFAIP3	Endogenous
CU633906.1/CU633904.1	Endogenous
YPEL5	Endogenous
GZMK	Endogenous
IL6	Endogenous
SPP1	Endogenous
FCER1G	Endogenous
CYBRD1	Endogenous
CSF2RB	Endogenous
MAP3K5	Endogenous
SIRPB2	Endogenous
IFNA8	Endogenous
ISG15	Endogenous
IL2RB	Endogenous
IL17RC	Endogenous
IL13RA2	Endogenous
GLMN	Endogenous
DAB2IP	Endogenous
SLC2A3	Endogenous
BCL2	Endogenous
MICU1	Endogenous
CEP85	Endogenous
IL5RA	Endogenous
CASP6	Endogenous
PTGS2	Endogenous
SLAMF6	Endogenous
JAK3	Endogenous
HLA-DOB	Endogenous
MAPK13	Endogenous
AOX1	Endogenous
ATF6B	Endogenous
CREB5	Endogenous
SH2B1	Endogenous
FGF1	Endogenous
TRAF1	Endogenous
FGFBP2	Endogenous
IL17RB	Endogenous
OSM	Endogenous
CCDC102B	Endogenous
STX1A	Endogenous
ATF4	Endogenous
FGFRL1	Endogenous
MED13	Endogenous
SYT1	Endogenous
CXCL13	Endogenous
PRELP	Endogenous
CREB3L2	Endogenous
PDHA1	Endogenous
TRAF2	Endogenous
SOCS1	Endogenous
CTSL	Endogenous
IL10RB	Endogenous
MMP9	Endogenous
CD69	Endogenous
BCL2L1	Endogenous
PLCG1	Endogenous
VPREB3	Endogenous
CLEC5A	Endogenous
PIAS1	Endogenous
C1QB	Endogenous
VAV1	Endogenous
IL12RB1	Endogenous
CREB3	Endogenous
CX3CL1	Endogenous
IL19	Endogenous
CSF3R	Endogenous
COL4A5	Endogenous
SOCS7	Endogenous
IFITM3	Endogenous
IL22RA2	Endogenous
GZMB	Endogenous
IFNGR1	Endogenous
SOS1	Endogenous
HLA-B	Endogenous
STAP1	Endogenous
KDM6B	Endogenous
CD2	Endogenous
KLF2	Endogenous
CD52	Endogenous
TRAF5	Endogenous
EDN1	Endogenous
AGK	Endogenous
RNF19A	Endogenous
HCK	Endogenous
EIF4E3	Endogenous
IL3RA	Endogenous
HERC5	Endogenous
ICOS	Endogenous
MAPK12	Endogenous
CCND1	Endogenous
EFNA5	Endogenous
FGF2	Endogenous
TNF	Endogenous
ATF3	Endogenous
ITGB2	Endogenous
INPPL1	Endogenous
LINC00494	Endogenous
LMNB2	Endogenous
SIRPA	Endogenous
SELE	Endogenous
CREB3L4	Endogenous
IL21	Endogenous
P2RX5	Endogenous
IL12B	Endogenous
CASP7	Endogenous
APOOL	Endogenous
TRDC	Endogenous
MAMDC2	Endogenous
FOSB	Endogenous
IL15RA	Endogenous
GZMH	Endogenous
CD22	Endogenous
SP140	Endogenous
FAS	Endogenous
SPIB	Endogenous
SSR4	Endogenous
TLR2	Endogenous
ZNF331	Endogenous
QPRT	Endogenous
RAF1	Endogenous
CISH	Endogenous
PPARG	Endogenous
STAT6	Endogenous
HRAS	Endogenous
TCIM	Endogenous
PLSCR4	Endogenous
IL4	Endogenous
LAMA3	Endogenous
RPS6KA4	Endogenous
PIAS4	Endogenous
FOXO3	Endogenous
MERTK	Endogenous
PTPN2	Endogenous
IL9	Endogenous
PDGFRL	Endogenous
FCRL3	Endogenous
PILRA	Endogenous
IFI44L	Endogenous
TNFRSF13B	Endogenous
IL17C	Endogenous
JUNB	Endogenous
TSLP	Endogenous
RSAD2	Endogenous
PCBP3	Endogenous
CTLA4	Endogenous
CASP10	Endogenous
JCHAIN	Endogenous
ATXN1L	Endogenous
BCL3	Endogenous
LY9	Endogenous
PIAS3	Endogenous
AKT2	Endogenous
SFRP1	Endogenous
IFNLR1	Endogenous
MSH3	Endogenous
FCRL2	Endogenous
RALGPS1	Endogenous
EPOR	Endogenous
NKG7	Endogenous
PRKCQ	Endogenous
CD163	Endogenous
LTB	Endogenous
IL15	Endogenous
BTLA	Endogenous
IGHV3.53	Endogenous
MMP1	Endogenous
FGF7	Endogenous
FAP	Endogenous
CCL19	Endogenous
TNFRSF13C	Endogenous
CTSS	Endogenous
MCL1	Endogenous
RIPK3	Endogenous
ATAD3C	Endogenous
CST7	Endogenous
IFNAR2	Endogenous
MYD88	Endogenous
FCN1	Endogenous
HSP90B1	Endogenous
SOS2	Endogenous
PIK3CD	Endogenous
IL24	Endogenous
KCNA3	Endogenous
SOCS3	Endogenous
IRF9	Endogenous
SLC11A1	Endogenous
CD68	Endogenous
CD3D	Endogenous
IL2RG	Endogenous
PLCG2	Endogenous
ITGA4	Endogenous
IL12RB2	Endogenous
IL27R	Endogenous
FGFR2	Endogenous
CNTFR	Endogenous
ZNF343	Endogenous
PRLR	Endogenous
PTPN6	Endogenous
LRIG3	Endogenous
BAG4	Endogenous
ZNF850	Endogenous
PTK7	Endogenous
AFAP1L2	Endogenous
CD40	Endogenous
PIK3R1	Endogenous
LTBR	Endogenous
PWWP2B	Endogenous
CAT	Endogenous
CSF1R	Endogenous
CCL20	Endogenous
CFLAR	Endogenous
GRB2	Endogenous
TNFRSF10B	Endogenous
ZBP1	Endogenous
CD19	Endogenous
FAM8A1	Endogenous
COL4A6	Endogenous
SYK	Endogenous
CXorf56	Endogenous
CASP3	Endogenous
CASP8	Endogenous
FKBP11	Endogenous
IL7	Endogenous
IL18R1	Endogenous
EIF2B1	Endogenous
CREB3L1	Endogenous
CD8A	Endogenous
LILRB2	Endogenous
SLC25A35	Endogenous
CCL2	Endogenous
OSMR	Endogenous
FOXP3	Endogenous
CSF1	Endogenous
APLF	Endogenous
IL27RA	Endogenous
FGFBP1	Endogenous
EPSTI1	Endogenous
IFNGR2	Endogenous
FCGR1A	Endogenous
MX2	Endogenous
SOCS2	Endogenous
ZNF773	Endogenous
IL17F	Endogenous
FRY	Endogenous
CLEC17A	Endogenous
RAD52	Endogenous
GSK3B	Endogenous
TOX2	Endogenous
PAX5	Endogenous
IFNA2	Endogenous
SOX9	Endogenous
MMP14	Endogenous
MSH6	Endogenous
PARVG	Endogenous
SOCS4	Endogenous
STAM	Endogenous
CEACAM6	Endogenous
FBXL3	Endogenous
IL10RA	Endogenous
MS4A1	Endogenous
GTF2H2	Endogenous
TNFRSF17	Endogenous
LEP	Endogenous
SPRY2	Endogenous
ANGPT1	Endogenous
IL17D	Endogenous
ITGAX	Endogenous
CD79A	Endogenous
ASPN	Endogenous
SLC2A13	Endogenous
AL161785.1	Endogenous
CD84	Endogenous
IFNA7/17	Endogenous
COL9A3	Endogenous
ZNF765	Endogenous
PIK3CB	Endogenous
CFL1	Endogenous
ITGA1	Endogenous
GZMA	Endogenous
CD40LG	Endogenous
IL6R	Endogenous
WASF3	Endogenous
MAP3K14	Endogenous
P2RY13	Endogenous
HMGB1	Endogenous
S100B	Endogenous
CD53	Endogenous
PIK3R2	Endogenous
BIRC3	Endogenous
FCRL5	Endogenous
CSF2RA	Endogenous
PSMC3	Endogenous
SLAMF7	Endogenous
TRAF3	Endogenous
CD3G	Endogenous
MAVS	Endogenous
LGALS3BP	Endogenous
STK40	Endogenous
IL17RE	Endogenous
ITGB8	Endogenous
IQCG	Endogenous
GNLY	Endogenous
CNTF	Endogenous
MRC1	Endogenous
CD79B	Endogenous
SDC1	Endogenous
LAMC2	Endogenous
TLR10	Endogenous
LY6E	Endogenous
IL1B	Endogenous
HLA-DRB1	Endogenous
TRADD	Endogenous
HTR2A	Endogenous
IL13RA1	Endogenous
EPO	Endogenous
CD247	Endogenous
CD83	Endogenous
BID	Endogenous
JAG1	Endogenous
TLR4	Endogenous
SHC1	Endogenous
IL2RA	Endogenous
STAT3	Endogenous
PTPN11	Endogenous
TNFRSF1B	Endogenous
IRS1	Endogenous
CAV2	Endogenous
IFNL2	Endogenous
HSPA1A	Endogenous
LYN	Endogenous
CD180	Endogenous
PPP1R1A	Endogenous
MTOR	Endogenous
NR4A2	Endogenous
NLRP3	Endogenous
GFAP	Endogenous
CENPH	Endogenous
MMP3	Endogenous
C5AR1	Endogenous
GPNMB	Endogenous
TNFRSF1A	Endogenous
HLA-C	Endogenous
CEACAM3	Endogenous
PIK3R3	Endogenous
FGFR1	Endogenous
POU2AF1	Endogenous
JUND	Endogenous
DEF6	Endogenous
LILRA2	Endogenous
CEBPB	Endogenous
HIVEP3	Endogenous
PABPC1	Endogenous
SEP10	Endogenous
CD27	Endogenous
IL3	Endogenous
CCND2	Endogenous
CXCL14	Endogenous
SOCS6	Endogenous
NCAM1	Endogenous
CSF3	Endogenous
SLC37A3	Endogenous
FPR3	Endogenous
PRKCB	Endogenous
FOSL1	Endogenous
ZEB2	Endogenous
CBL	Endogenous
TMEM51	Endogenous
TGFB1	Endogenous
DIRAS3	Endogenous
IL20	Endogenous
CSF2	Endogenous
CD6	Endogenous
FADD	Endogenous
IL5	Endogenous
FAM30A	Endogenous
CXCR4	Endogenous
CLEC7A	Endogenous
PLS3	Endogenous
TLR1	Endogenous
HLA-DPB1	Endogenous
FCRLA	Endogenous
PANK2	Endogenous
SEL1L3	Endogenous
DENND2D	Endogenous
SERPINA1	Endogenous
SOCS5	Endogenous
PLEC	Endogenous
PDCD1	Endogenous
ASNS	Endogenous
PIM1	Endogenous
IL20RB	Endogenous
CD38	Endogenous
IFNL1	Endogenous
IL17A	Endogenous
PTPRC	Endogenous
ITGB4	Endogenous
HLA-DMA	Endogenous
PGAM5	Endogenous
VSIG4	Endogenous
IL10	Endogenous
CD74	Endogenous
IKBKE	Endogenous
HLA-DMB	Endogenous
TRPC6	Endogenous
MLKL	Endogenous
TMSB10	Endogenous
IFNB1	Endogenous
P2RX4	Endogenous
IFNAR1	Endogenous
PIM2	Endogenous
PPFIA4	Endogenous
CTF1	Endogenous
IFNA1	Endogenous
CENPBD1	Endogenous
BTK	Endogenous
ERBB3	Endogenous
FHL1	Endogenous
CD3E	Endogenous
IL11RA	Endogenous
TMEM156	Endogenous
IKZF2	Endogenous
STAT5B	Endogenous
TRIT1	Endogenous
HLA-DPA1	Endogenous
PTPN1	Endogenous
ZNF75A	Endogenous
VCAM1	Endogenous
SASH3	Endogenous
STAM2	Endogenous
CNR2	Endogenous
IGLL5	Endogenous
PURA	Endogenous
TIGIT	Endogenous
CD14	Endogenous
IRF4	Endogenous
DKK3	Endogenous
IL23A	Endogenous
IL23R	Endogenous
FGF9	Endogenous
OLFML2B	Endogenous
ISY1	Endogenous
STK11IP	Endogenous
LYZ	Endogenous
TFRC	Endogenous
TRIM56	Housekeeping
SF3A1	Housekeeping
TBC1D10B	Housekeeping
WDR55	Housekeeping
MRPL19	Housekeeping
GUSB	Housekeeping
TLK2	Housekeeping
ERCC3	Housekeeping
DNAJC14	Housekeeping
PUM1	Housekeeping
ABCF1	Housekeeping
G6PD	Housekeeping
PSMC4	Housekeeping
UBXN4	Housekeeping
SDHA	Housekeeping
TBP	Housekeeping
TMUB2	Housekeeping
NEG-1	Negative
NEG-2	Negative
NEG-3	Negative
NEG-4	Negative
NEG-5	Negative
NEG-6	Negative
NEG-7	Negative
NEG-8	Negative
POS-1	Positive
POS-2	Positive
POS-3	Positive
POS-4	Positive
POS-5	Positive
POS-6	Positive
