# Supplementary material for: Deep molecular profiling of synovial biopsies in the STRAP trial identifies signatures predictive of treatment response to biologic therapies in rheumatoid arthritis
Source: Nat Commun. 2025 Jul 2;16:5374. doi: 10.1038/s41467-025-60987-9 (PMC12223067; doi:10.1038/s41467-025-60987-9)
Supplement: Supplementary file 10 — Source Data [file 41467_2025_60987_MOESM10_ESM.xlsx]

## Sheet: Figure 1b
pathway.name	log.fold.change	p.Value
S114 Neutrophil degranulation	-0.60655	0.031457
M132 recruitment of neutrophils	-0.56793	0.019359
S7 Platelets	-0.42187	0.03515
M157 enriched in NK cells (III)	0.464756	0.034899
M21 cell adhesion (lymphocyte homing)	0.478869	0.039115
M89.1 putative targets of PAX3	0.488277	0.024034
S198 Tph_cells	0.514168	0.031883
M65 IL2, IL7, TCR network	0.687453	0.030839
M47.0 enriched in B cells (I)	1.03913	0.000506
S46 B_cells, B cell surface receptors	1.2018	0.000191

## Sheet: Figure 1d
pathway.name	log.fold.change	p.Value
S46 B_cells, B cell surface receptors	-0.59062	0.032278
S104 Mast_cells, IL-4 and IL-13 signalling	-0.54215	0.025371
M89.1 putative targets of PAX3	-0.52884	0.031131
S158 M2_macrophage	0.320513	0.024874
M33 inflammatory response	0.33032	0.048109
S47 M0_macrophage	0.406122	0.037622
S202 Dendritic_cells	0.501687	0.00931
M158.0 interferon alpha response (I)	0.636946	0.000802

## Sheet: Figure 1f
pathway.name	log.fold.change	p.Value
S102 Myofibroblast	-0.85409	0.004179
S7 Platelets	-0.7684	0.001652
S53 Fibroblast_2a_THY1+	-0.7221	0.005388
M83 enriched in naive and memory B cells	0.284781	0.021217
S211 Dendritic_cells	0.291782	0.037893
M97 enriched for SMAD2/3 signaling	0.302905	0.015553
S218 NK and T_cells	0.306989	0.030252
M14 T cell differentiation	0.312831	0.044594
M158.0 interferon alpha response (I)	0.361097	0.036098
S198 Tph_cells	0.516442	0.009921
S46 B_cells, B cell surface receptors	0.917198	0.00049

## Sheet: Figure 2a
	baseMean	log2FoldChange	lfcSE	stat	pvalue	padj	qvalue
A1BG	292.544	0.411584	0.16237	2.53485	0.0112497	0.326341	0.326341
A1CF	4.19445	0.135767	0.181245	0.749076	0.453812	0.823341	0.823341
A2M	38183	-0.138567	0.098613	-1.40516	0.159973	0.579414	0.579414
A2ML1	75.636	-0.86545	0.33867	-2.55544	0.0106054	0.322455	0.322455
A3GALT2	0.962329	0.0281985	0.317633	0.0887767	0.929259	0.99993	0.99993
A4GALT	3016.35	-0.106052	0.0871647	-1.21669	0.223723	0.646603	0.646603
A4GNT	4.32475	0.384185	0.220458	1.74267	0.0813915	0.488695	0.488695
AAAS	982.661	0.0334477	0.0335901	0.995762	0.319366	0.729984	0.729984
AACS	1165.17	-0.123038	0.0716731	-1.71665	0.0860435	0.493364	0.493364
AADAC	27.4149	-0.551128	0.655924	-0.840232	0.400778	0.785993	0.785993
AADACL2	87.0064	-0.604145	0.454307	-1.32982	0.183578	0.606867	0.606867
AADACL3	5.11867	0.134407	0.216662	0.620357	0.535023	0.87415	0.87415
AADACL4	0.0169323	-0.0675778	3.03406	-0.0222731	0.98223	0.99993	0.99993
AADAT	92.16	-0.149283	0.0803406	-1.85812	0.0631515	0.460102	0.460102
AAGAB	1358.76	0.000507915	0.0384404	0.0132131	0.989458	0.99993	0.99993
AAK1	1645.68	0.0531581	0.0825342	0.644074	0.519527	0.865944	0.865944
AAMDC	695.124	-0.0445478	0.105179	-0.423541	0.671901	0.941342	0.941342
AAMP	3050.36	-0.0479816	0.0319214	-1.50312	0.132808	0.552874	0.552874
AANAT	8.06549	0.213806	0.233573	0.915368	0.359998	0.75942	0.75942
AAR2	1460.15	-0.0590327	0.0276642	-2.1339	0.0328509	0.400288	0.400288
AARD	14.8033	0.121152	0.217523	0.556965	0.577552	0.897426	0.897426
AARS2	366.585	0.0528882	0.0619674	0.853485	0.393391	0.781591	0.781591
AARSD1	686.124	-0.0560318	0.0481749	-1.16309	0.244792	0.666996	0.666996
AASDH	300.511	-0.0217422	0.0389077	-0.558816	0.576288	0.897426	0.897426
AASDHPPT	1110.86	0.00175776	0.0346115	0.0507856	0.959496	0.99993	0.99993
AASS	297.632	-0.133191	0.0807686	-1.64905	0.0991374	0.510753	0.510753
AATF	1608.21	-0.0223817	0.0291413	-0.76804	0.442464	0.817141	0.817141
AATK	148.274	-0.301472	0.143551	-2.1001	0.0357203	0.409151	0.409151
ABAT	331.207	0.071058	0.0655492	1.08404	0.278347	0.697143	0.697143
ABCA1	3553.96	0.144406	0.109363	1.32043	0.186693	0.610576	0.610576
ABCA10	52.9145	-0.277038	0.19302	-1.43528	0.151207	0.569248	0.569248
ABCA12	85.9026	-0.296634	1.59113	-0.18643	0.852108	0.99993	0.99993
ABCA13	8.86567	-0.244567	0.204896	-1.19362	0.232628	0.655019	0.655019
ABCA2	2102.55	-0.129413	0.0758309	-1.7066	0.0878971	0.49464	0.49464
ABCA3	1116.35	-0.207213	0.112788	-1.83718	0.0661832	0.466207	0.466207
ABCA4	27.9239	-0.100132	0.197512	-0.506964	0.61218	0.913833	0.913833
ABCA5	347.82	-0.136699	0.0874512	-1.56315	0.118017	0.535593	0.535593
ABCA6	1026.19	-0.11887	0.114628	-1.03701	0.299733	0.716522	0.716522
ABCA7	610.555	0.106534	0.110939	0.960296	0.336906	0.743943	0.743943
ABCA8	1187.16	-0.315641	0.157975	-1.99804	0.0457121	0.427822	0.427822
ABCA9	183.234	-0.378405	0.149805	-2.52599	0.0115374	0.326915	0.326915
ABCB1	343.056	-0.0874915	0.120336	-0.727062	0.467188	0.831929	0.831929
ABCB10	777.724	0.0311921	0.0431691	0.722557	0.469952	0.833636	0.833636
ABCB11	10.172	-0.690622	0.299371	-2.30691	0.0210597	0.376252	0.376252
ABCB4	110.616	0.111298	0.113913	0.977042	0.328548	0.736982	0.736982
ABCB5	30.2848	-0.280062	0.227099	-1.23322	0.217495	0.640079	0.640079
ABCB6	609.333	0.0260249	0.0739279	0.352031	0.724815	0.963092	0.963092
ABCB7	735.782	0.00403377	0.039835	0.101262	0.919343	0.99993	0.99993
ABCB8	976.686	0.0705636	0.0492466	1.43286	0.151898	0.569868	0.569868
ABCB9	126.227	0.000888148	0.0661838	0.0134194	0.989293	0.99993	0.99993
ABCC1	1920.82	0.0271178	0.0797309	0.340117	0.733768	0.965541	0.965541
ABCC10	523.163	0.176466	0.0857896	2.05696	0.0396898	0.414976	0.414976
ABCC11	14.321	0.676853	0.251096	2.6956	0.00702622	0.287534	0.287534
ABCC12	3.60702	0.0426937	0.478879	0.0891533	0.92896	0.99993	0.99993
ABCC2	93.2955	-0.623245	0.189247	-3.29329	0.000990213	0.12332	0.12332
ABCC3	980.475	0.236326	0.138437	1.7071	0.0878039	0.49464	0.49464
ABCC4	688.61	-0.0601148	0.0923359	-0.651044	0.515018	0.863797	0.863797
ABCC5	676.625	0.0943585	0.0735236	1.28338	0.19936	0.623699	0.623699
ABCC6	234.442	-0.0664288	0.194215	-0.342037	0.732323	0.96504	0.96504
ABCC8	11.9084	0.0647766	0.291903	0.221912	0.824383	0.998851	0.998851
ABCC9	2226.66	-0.181958	0.134602	-1.35182	0.176432	0.601955	0.601955
ABCD1	1075.54	0.086423	0.0763021	1.13264	0.257364	0.681061	0.681061
ABCD2	294.713	-0.282187	0.246356	-1.14544	0.252025	0.674664	0.674664
ABCD3	1148.38	-0.105778	0.0594259	-1.78	0.0750761	0.479968	0.479968
ABCD4	1297.9	0.04099	0.0493664	0.830322	0.406357	0.789903	0.789903
ABCE1	2249.16	-0.0599674	0.0447723	-1.33939	0.180445	0.60456	0.60456
ABCF1	2781.72	-0.0369308	0.0398976	-0.92564	0.354633	0.755973	0.755973
ABCF2	1341.06	-0.0690816	0.0482311	-1.4323	0.152057	0.570237	0.570237
ABCF3	1654.3	-0.00221428	0.0341015	-0.064932	0.948228	0.99993	0.99993
ABCG1	1865.09	0.126577	0.087726	1.44287	0.149057	0.566082	0.566082
ABCG2	200.836	-0.167561	0.122555	-1.36723	0.171554	0.595614	0.595614
ABCG4	10.4104	-0.367883	0.170116	-2.16254	0.0305762	0.396667	0.396667
ABCG5	5.90561	-0.473575	0.166955	-2.83654	0.00456054	0.239669	0.239669
ABCG8	27.5798	0.107765	0.15045	0.716285	0.473815	0.835995	0.835995
ABHD1	32.7315	-0.0398395	0.12149	-0.327926	0.742968	0.968529	0.968529
ABHD10	968.12	-0.0207793	0.033566	-0.619057	0.535879	0.874949	0.874949
ABHD11	405.974	0.166696	0.0699502	2.38306	0.0171693	0.356475	0.356475
ABHD12	3741.2	0.186999	0.0811459	2.30448	0.0211957	0.376252	0.376252
ABHD12B	45.6172	-0.452345	0.185576	-2.43752	0.0147884	0.342512	0.342512
ABHD13	1029.87	-0.0416659	0.0375473	-1.10969	0.267133	0.689285	0.689285
ABHD14A	857.737	0.0829233	0.0838261	0.98923	0.322551	0.73251	0.73251
ABHD14A-ACY1	56.3805	-0.128937	0.115762	-1.11381	0.265362	0.687723	0.687723
ABHD14B	1863.49	-0.0565935	0.0570348	-0.992263	0.321069	0.731025	0.731025
ABHD15	1208.21	-0.0473833	0.0708469	-0.668812	0.503615	0.857355	0.857355
ABHD16A	1718.91	0.116232	0.0584743	1.98775	0.0468398	0.431904	0.431904
ABHD16B	12.3854	0.063026	0.397813	0.158431	0.874117	0.99993	0.99993
ABHD17A	4959.49	0.0220732	0.0572723	0.385407	0.699936	0.952003	0.952003
ABHD17B	459.833	-0.0696325	0.0609751	-1.14198	0.253462	0.67665	0.67665
ABHD17C	353.917	0.0526831	0.0935999	0.562854	0.573534	0.895992	0.895992
ABHD18	324.634	0.109293	0.0548574	1.99231	0.0463367	0.429843	0.429843
ABHD2	7065.85	-0.0301869	0.093945	-0.321325	0.747964	0.970355	0.970355
ABHD3	598.673	0.156882	0.0826349	1.89849	0.0576311	0.450275	0.450275
ABHD4	1355.84	-0.0334678	0.0529817	-0.631685	0.527593	0.868881	0.868881
ABHD5	961.261	-0.231445	0.0982962	-2.35457	0.0185443	0.36263	0.36263
ABHD6	605.301	0.0205613	0.0582757	0.352828	0.724217	0.962975	0.962975
ABHD8	726.691	0.0843531	0.0609037	1.38502	0.166045	0.587904	0.587904
ABI1	3660.48	0.0501057	0.0477559	1.04921	0.294084	0.711328	0.711328
ABI2	1606.16	0.0619473	0.0415962	1.48925	0.13642	0.556486	0.556486
ABI3	1704.97	0.164598	0.118622	1.38758	0.165264	0.586614	0.586614
ABI3BP	11531.1	-0.227753	0.106591	-2.1367	0.0326225	0.399631	0.399631
ABL1	5248.48	-0.0602963	0.0632727	-0.952959	0.340611	0.744905	0.744905
ABL2	2051.95	-0.0498961	0.0740964	-0.673394	0.500697	0.85584	0.85584
ABLIM1	6419.28	-0.462558	0.149256	-3.09909	0.00194116	0.171885	0.171885
ABLIM2	434.014	-0.184801	0.123293	-1.49888	0.133905	0.554357	0.554357
ABLIM3	1561.19	-0.218215	0.0944351	-2.31074	0.0208473	0.375619	0.375619
ABO	160.005	-0.394884	0.143977	-2.74268	0.00609403	0.271422	0.271422
ABR	5336.32	0.00920947	0.0682954	0.134848	0.892732	0.99993	0.99993
ABRA	117.093	-0.117717	0.212606	-0.553686	0.579794	0.89853	0.89853
ABRACL	1325.65	0.182057	0.101533	1.79308	0.07296	0.476652	0.476652
ABRAXAS1	600.116	-0.10058	0.0648626	-1.55066	0.120983	0.539367	0.539367
ABRAXAS2	874.178	0.0022249	0.0303748	0.0732481	0.941609	0.99993	0.99993
ABT1	1087.9	0.0696362	0.0477027	1.4598	0.144346	0.562375	0.562375
ABTB1	1898.43	-0.130942	0.072213	-1.81327	0.0697903	0.470248	0.470248
ABTB2	361.949	-0.14943	0.140785	-1.06141	0.288504	0.705507	0.705507
AC000120.3	23.4441	0.322528	0.250087	1.28967	0.197167	0.620898	0.620898
AC001226.2	19.7069	-0.0535619	0.120774	-0.443489	0.657412	0.935055	0.935055
AC002094.3	0.118139	0.0225376	1.53676	0.0146656	0.988299	0.99993	0.99993
AC002310.4	0.497869	0.166653	0.868412	0.191906	0.847816	0.99993	0.99993
AC002985.1	3.78914	-0.0287974	0.241945	-0.119024	0.905256	0.99993	0.99993
AC002996.1	189.489	0.274875	0.28056	0.979737	0.327216	0.735816	0.735816
AC003002.1	0.727595	-0.521528	0.600414	-0.868615	0.385058	0.777309	0.777309
AC003002.2	6.19957	0.139148	0.191683	0.725931	0.467881	0.832214	0.832214
AC003002.3	6.2091	-0.156477	0.171895	-0.910308	0.36266	0.761993	0.761993
AC003005.1	2.20925	-0.235312	0.472816	-0.497681	0.618709	0.916274	0.916274
AC003006.1	1.98807	-0.0704244	0.418861	-0.168133	0.866478	0.99993	0.99993
AC003688.2	0.0419262	-0.0305409	3.03402	-0.0100661	0.991969	0.99993	0.99993
AC004076.1	3.1761	0.0677577	0.23306	0.290731	0.771257	0.979949	0.979949
AC004080.3	0.533979	-0.142615	0.633415	-0.225152	0.821861	0.998029	0.998029
AC004223.3	1.08874	-0.049058	0.29663	-0.165384	0.868642	0.99993	0.99993
AC004593.2	1.96578	0.285315	0.276335	1.03249	0.301841	0.717938	0.717938
AC004687.2	10.7132	0.502144	0.161163	3.11575	0.00183476	0.165487	0.165487
AC004691.2	20.6788	-0.30812	0.309884	-0.994308	0.320073	0.730476	0.730476
AC004706.3	12.2408	0.0292363	0.165412	0.176749	0.859706	0.99993	0.99993
AC004805.1	0.717145	-0.848341	0.718279	-1.18107	0.237573	0.659749	0.659749
AC004832.3	2.58861	-0.0850617	0.306199	-0.277799	0.781167	0.983562	0.983562
AC004922.1	106.545	0.000912267	0.111301	0.00819641	0.99346	0.99993	0.99993
AC004997.1	40.6468	-0.180992	0.114931	-1.57479	0.115305	0.532872	0.532872
AC005020.2	3.63678	-0.0822022	0.333549	-0.246447	0.805336	0.992624	0.992624
AC005041.1	27.4095	0.018283	0.0937169	0.195088	0.845324	0.99993	0.99993
AC005154.5	1.28993	0.157218	0.490209	0.320716	0.748425	0.970442	0.970442
AC005258.1	1.4295	0.528522	1.04078	0.507811	0.611586	0.913704	0.913704
AC005324.3	4.62532	0.203807	0.234992	0.867294	0.385781	0.777765	0.777765
AC005324.4	2.09512	-0.351551	0.424519	-0.828115	0.407605	0.79114	0.79114
AC005520.3	0.679335	0.282731	0.375842	0.752261	0.451894	0.822308	0.822308
AC005551.1	0.0887294	0.00638063	1.79472	0.00355522	0.997163	0.99993	0.99993
AC005670.2	123.958	0.117431	0.0966137	1.21547	0.224188	0.647328	0.647328
AC005697.1	1.24088	-0.0672602	0.52413	-0.128327	0.89789	0.99993	0.99993
AC005702.1	4.06119	-0.165205	0.305897	-0.540066	0.589152	0.90372	0.90372
AC005726.1	62.5318	0.11059	0.0911768	1.21292	0.225161	0.648201	0.648201
AC005832.4	8.30308	-0.188937	0.474855	-0.397883	0.690716	0.948946	0.948946
AC005833.1	371.024	0.0199703	0.0664408	0.300573	0.76374	0.977266	0.977266
AC005837.2	0.587631	-0.218052	0.661588	-0.329589	0.741711	0.968529	0.968529
AC005943.1	26.5654	-0.289366	0.404413	-0.71552	0.474288	0.836319	0.836319
AC006030.1	8.25212	-0.00875815	0.235932	-0.0371214	0.970388	0.99993	0.99993
AC006059.2	33.1459	0.107304	0.427094	0.251243	0.801626	0.991146	0.991146
AC006064.6	16.0902	0.515507	0.631578	0.816221	0.414374	0.795992	0.795992
AC006254.1	36.3653	0.00202313	0.204047	0.00991503	0.992089	0.99993	0.99993
AC006486.1	2.67237	-0.165558	0.515889	-0.320919	0.748272	0.970442	0.970442
AC006518.7	4.37921	0.0219506	0.243761	0.0900496	0.928248	0.99993	0.99993
AC006538.2	1.51316	0.0552927	1.03352	0.0534995	0.957334	0.99993	0.99993
AC006978.2	1.87061	0.533313	0.301594	1.76832	0.0770082	0.484388	0.484388
AC007040.2	43.9527	-0.239588	0.215496	-1.1118	0.266224	0.688605	0.688605
AC007192.1	21.5497	0.0956353	0.477591	0.200245	0.841289	0.99993	0.99993
AC007326.4	24.4149	0.550319	0.406735	1.35301	0.176051	0.60137	0.60137
AC007375.2	0.0241444	0.0406269	3.03405	0.0133903	0.989316	0.99993	0.99993
AC007731.5	0.457225	-0.52882	0.890147	-0.594082	0.552457	0.884516	0.884516
AC007846.2	0.109078	-0.487759	2.1174	-0.230358	0.817814	0.996903	0.996903
AC007906.2	71.6567	-0.0574411	0.10776	-0.533047	0.594001	0.905861	0.905861
AC007998.2	3.23553	-0.208857	0.258427	-0.808184	0.418985	0.798914	0.798914
AC008012.1	86.9121	0.36614	0.213088	1.71826	0.0857497	0.493069	0.493069
AC008073.3	7.37522	-0.06123	0.149858	-0.408587	0.682843	0.945923	0.945923
AC008162.2	0.0565587	-0.105728	3.03406	-0.034847	0.972202	0.99993	0.99993
AC008397.1	0.846014	0.451964	0.506484	0.892356	0.372202	0.76877	0.76877
AC008397.2	11.5465	-0.641413	0.342789	-1.87116	0.0613227	0.45667	0.45667
AC008403.1	0.151797	0.350901	1.6468	0.21308	0.831264	0.999247	0.999247
AC008481.3	0.182787	0.228887	1.44605	0.158285	0.874232	0.99993	0.99993
AC008537.1	0.0847414	-0.0200848	1.45428	-0.0138109	0.988981	0.99993	0.99993
AC008575.1	1.46198	0.759936	0.66366	1.14507	0.252181	0.674856	0.674856
AC008581.2	8.75923	0.100559	0.323563	0.310786	0.755963	0.974476	0.974476
AC008676.3	5.89823	0.0582805	0.160334	0.363495	0.716235	0.958363	0.958363
AC008687.1	0.385246	0.027283	0.500861	0.0544722	0.956559	0.99993	0.99993
AC008687.4	3.87143	0.0772712	0.235919	0.327533	0.743265	0.968529	0.968529
AC008687.8	2.3076	0.117538	0.734433	0.160039	0.87285	0.99993	0.99993
AC008695.1	0.0707974	0.178087	3.03406	0.0586957	0.953194	0.99993	0.99993
AC008750.8	10.0722	0.086807	0.134383	0.645965	0.518302	0.865626	0.865626
AC008758.1	11.5297	-0.236684	0.611901	-0.386801	0.698903	0.951231	0.951231
AC008758.5	3.19802	0.0540298	0.417059	0.12955	0.896923	0.99993	0.99993
AC008758.6	12.8845	-0.0379016	0.135623	-0.279463	0.779889	0.983202	0.983202
AC008763.2	9.74948	0.260569	0.199392	1.30682	0.191274	0.615339	0.615339
AC008763.3	17.2991	0.867213	0.530157	1.63577	0.101889	0.516007	0.516007
AC008764.1	0.830702	-0.329629	0.55068	-0.598585	0.549449	0.88203	0.88203
AC008764.4	408.332	0.0533185	0.0736708	0.723741	0.469225	0.833319	0.833319
AC008770.1	0.724386	-0.473107	0.354854	-1.33324	0.182452	0.606388	0.606388
AC008770.2	6.21814	0.232744	0.232825	0.999648	0.317481	0.72954	0.72954
AC008878.1	9.44475	0.228835	0.157863	1.44958	0.147176	0.563905	0.563905
AC008878.2	0.419022	0.623808	1.60914	0.387665	0.698264	0.95076	0.95076
AC008878.3	79.8487	0.269025	0.28496	0.944078	0.34513	0.748621	0.748621
AC008982.1	22.6285	0.0922334	0.146555	0.629344	0.529124	0.869926	0.869926
AC009133.6	0.318305	-0.394816	2.02904	-0.194583	0.84572	0.99993	0.99993
AC009163.3	2.24517	-0.134369	0.225704	-0.595334	0.55162	0.883613	0.883613
AC009163.5	0.24873	0.102851	0.589984	0.174329	0.861607	0.99993	0.99993
AC009690.1	27.7967	0.117008	0.15897	0.736038	0.461707	0.828558	0.828558
AC009690.3	0.270789	1.17285	1.58538	0.739791	0.459427	0.827145	0.827145
AC009779.4	3.94664	0.0831284	0.277241	0.299842	0.764298	0.977266	0.977266
AC009879.2	0.0409653	0.0416733	2.81482	0.0148049	0.988188	0.99993	0.99993
AC009879.3	28.5711	-0.243181	0.182846	-1.32997	0.183527	0.606812	0.606812
AC010132.3	473.925	-0.0573901	0.0676681	-0.848112	0.396376	0.78314	0.78314
AC010197.2	31.4201	-0.287865	0.161346	-1.78414	0.0744004	0.479001	0.479001
AC010255.3	1.63573	0.40624	0.321981	1.26169	0.20706	0.630685	0.630685
AC010319.2	0.171971	0.610069	1.44141	0.423243	0.672118	0.941342	0.941342
AC010323.1	18.5097	0.0201465	0.624812	0.0322441	0.974277	0.99993	0.99993
AC010325.1	8.55282	-0.149517	0.148822	-1.00467	0.315057	0.727284	0.727284
AC010326.2	4.93748	0.159999	0.317152	0.504487	0.613919	0.914723	0.914723
AC010327.2	0.308604	-0.540974	0.536208	-1.00889	0.313028	0.725698	0.725698
AC010422.3	453.34	0.172499	0.195656	0.881642	0.37797	0.772106	0.772106
AC010422.5	6.26095	-0.160393	0.168846	-0.94994	0.342143	0.745968	0.745968
AC010422.6	171.537	0.114625	0.0701987	1.63286	0.102498	0.517274	0.517274
AC010422.8	62.146	0.161945	0.124826	1.29737	0.194505	0.619128	0.619128
AC010463.1	1.34565	-0.0511287	0.760258	-0.0672518	0.946381	0.99993	0.99993
AC010522.1	12.1497	0.095679	0.131223	0.729133	0.46592	0.830748	0.830748
AC010531.1	9.43004	-0.0523014	0.193656	-0.270073	0.787104	0.985761	0.985761
AC010542.3	4.69244	0.0486138	0.230394	0.211003	0.832885	0.99993	0.99993
AC010547.4	12.7937	0.0571534	0.273741	0.208787	0.834615	0.99993	0.99993
AC010615.4	0.184135	0.367886	0.833509	0.44137	0.658945	0.935726	0.935726
AC010616.1	11.0333	0.311114	0.210379	1.47882	0.139187	0.559502	0.559502
AC010619.2	3.999	0.170352	0.24797	0.686988	0.49209	0.850225	0.850225
AC010646.1	1.31893	-0.039811	0.490975	-0.0810856	0.935374	0.99993	0.99993
AC011005.1	0.485134	0.0809309	0.481703	0.16801	0.866576	0.99993	0.99993
AC011330.3	0.79873	-0.183895	0.389813	-0.471752	0.637104	0.924962	0.924962
AC011448.1	36.5961	0.233428	0.0994455	2.3473	0.0189103	0.363592	0.363592
AC011455.2	6.55789	-0.729194	0.687298	-1.06096	0.288709	0.705652	0.705652
AC011462.1	194.702	0.0336606	0.123118	0.273402	0.784544	0.984827	0.984827
AC011473.4	23.111	-0.3926	3.03357	-0.129419	0.897026	0.99993	0.99993
AC011479.2	2.5898	-0.159221	0.21063	-0.755928	0.449692	0.820611	0.820611
AC011498.4	5.46715	-0.416105	0.293938	-1.41562	0.156887	0.575281	0.575281
AC011499.1	0.42881	-0.17087	0.507077	-0.33697	0.736139	0.966956	0.966956
AC011511.1	28.3042	0.0587257	0.114452	0.513104	0.607879	0.911691	0.911691
AC011511.4	76.0165	-0.0651295	0.714037	-0.0912131	0.927323	0.99993	0.99993
AC011530.1	0.436376	0.383708	0.548874	0.699082	0.484501	0.845293	0.845293
AC012184.2	52.2493	0.0609068	0.24148	0.252223	0.800869	0.991146	0.991146
AC012213.5	1.64888	1.29551	1.05798	1.22451	0.220761	0.643418	0.643418
AC012254.2	65.797	0.202391	0.25127	0.805472	0.420547	0.799613	0.799613
AC012309.1	5.18658	-0.194784	0.197273	-0.987379	0.323457	0.733249	0.733249
AC012531.3	0.0692514	0.226905	1.82218	0.124524	0.900901	0.99993	0.99993
AC012651.1	48.2324	0.120747	0.181917	0.663744	0.506854	0.858662	0.858662
AC013394.1	73.3289	0.0836682	0.0968299	0.864074	0.387547	0.778284	0.778284
AC013470.2	11.4777	-0.10025	0.215397	-0.465419	0.641632	0.92737	0.92737
AC013489.1	40.4184	-0.0625946	0.13927	-0.449449	0.653108	0.933025	0.933025
AC013717.1	14.5102	0.0938497	0.13872	0.676539	0.498698	0.855138	0.855138
AC015688.4	0.942936	-0.706644	0.541476	-1.30503	0.191881	0.615441	0.615441
AC015802.6	22.4743	-0.286709	0.139867	-2.04987	0.0403772	0.415811	0.415811
AC015813.2	28.3005	0.055612	0.193812	0.286938	0.77416	0.981569	0.981569
AC017083.3	3.1009	-0.310706	0.484858	-0.640819	0.52164	0.866634	0.866634
AC018362.3	27.0045	-0.049754	0.113019	-0.440226	0.659773	0.935933	0.935933
AC018512.1	3.03493	-0.090787	0.38739	-0.234356	0.814709	0.995023	0.995023
AC018523.2	10.0749	-0.109832	0.149792	-0.733231	0.463417	0.82941	0.82941
AC018709.1	0.0505839	0.0627715	2.21204	0.0283772	0.977361	0.99993	0.99993
AC018755.2	129.197	-0.0730388	0.203245	-0.359364	0.719323	0.960154	0.960154
AC020636.2	0.218934	0.0585547	0.854549	0.0685212	0.945371	0.99993	0.99993
AC020907.6	0.0389808	0.14541	3.03401	0.0479268	0.961775	0.99993	0.99993
AC020909.1	15.9098	0.51363	0.477358	1.07599	0.281934	0.699972	0.699972
AC020915.5	8.96178	0.424345	0.349179	1.21526	0.224265	0.647358	0.647358
AC020922.1	0.69559	0.405864	0.461659	0.879144	0.379323	0.773443	0.773443
AC021072.1	0.242283	0.0788923	0.762557	0.103457	0.9176	0.99993	0.99993
AC021660.3	0.0538165	0.21309	2.73799	0.0778272	0.937966	0.99993	0.99993
AC022335.1	0	NA	NA	NA	NA	NA	NA
AC022384.1	48.2425	-0.0542694	0.193162	-0.280952	0.778747	0.983045	0.983045
AC022400.7	120.957	0.112528	0.113312	0.99308	0.320671	0.730725	0.730725
AC022414.1	2.73295	-0.492716	0.883974	-0.557387	0.577263	0.897426	0.897426
AC022506.1	0.0545122	0.186538	3.03403	0.0614819	0.950975	0.99993	0.99993
AC022826.2	26.192	0.221056	0.194873	1.13436	0.256642	0.680636	0.680636
AC023055.1	12.7843	0.145896	0.290758	0.501778	0.615824	0.915732	0.915732
AC024592.3	159.706	0.188216	0.129613	1.45214	0.146464	0.562676	0.562676
AC025165.3	4.7335	-0.225737	0.230633	-0.978771	0.327693	0.735948	0.735948
AC025263.2	0.0423296	0.0936398	2.24321	0.0417437	0.966703	0.99993	0.99993
AC025283.2	17.9485	0.0121061	0.394684	0.0306729	0.97553	0.99993	0.99993
AC025287.4	2.67098	0.0773875	0.240304	0.322039	0.747423	0.970355	0.970355
AC026316.4	4.27323	0.197585	0.203694	0.970009	0.332042	0.74028	0.74028
AC026464.1	0.102498	0.110424	1.54513	0.0714663	0.943027	0.99993	0.99993
AC026464.3	0.0748361	-0.357926	2.38714	-0.149939	0.880813	0.99993	0.99993
AC026464.4	1315.59	-0.0318741	0.0448168	-0.711208	0.476955	0.838237	0.838237
AC026464.6	4.74652	0.0146411	0.592981	0.0246907	0.980302	0.99993	0.99993
AC026786.1	0.114349	-0.479596	2.57423	-0.186306	0.852205	0.99993	0.99993
AC026954.2	8.05815	0.0161687	0.584425	0.027666	0.977929	0.99993	0.99993
AC027644.4	23.4235	-0.0494321	0.207353	-0.238396	0.811574	0.994191	0.994191
AC027796.3	7.68763	-0.258145	0.354106	-0.729004	0.465999	0.830748	0.830748
AC034102.2	1.78923	-0.298839	1.3999	-0.213472	0.830959	0.999247	0.999247
AC034228.3	0.0768139	0.00691938	1.36809	0.00505769	0.995965	0.99993	0.99993
AC036214.3	6.35956	0.21392	0.159029	1.34516	0.178573	0.60296	0.60296
AC037459.1	8.4211	-0.248609	0.249534	-0.996292	0.319109	0.729984	0.729984
AC040162.1	112.412	0.178462	0.119346	1.49533	0.134828	0.555272	0.555272
AC046185.1	0.277035	0.427936	2.49284	0.171666	0.8637	0.99993	0.99993
AC048338.1	6.38607	-0.450782	0.794982	-0.567035	0.57069	0.894651	0.894651
AC053503.6	9.83625	0.0494303	0.187712	0.263331	0.792296	0.987988	0.987988
AC055811.2	36.672	0.049916	0.151519	0.329437	0.741825	0.968529	0.968529
AC058822.1	0.0970655	0.133721	3.03374	0.044078	0.964842	0.99993	0.99993
AC067752.1	4.48356	0.0893981	0.201065	0.444622	0.656593	0.934995	0.934995
AC067968.1	39.976	-0.00803009	0.14994	-0.0535555	0.957289	0.99993	0.99993
AC068234.1	7.03987	0.121814	0.607455	0.200532	0.841064	0.99993	0.99993
AC068533.4	14.8138	-0.0163188	0.160242	-0.101838	0.918885	0.99993	0.99993
AC068547.1	173.602	0.248034	0.202276	1.22622	0.220118	0.642843	0.642843
AC068580.4	449.972	0.172545	0.124808	1.38249	0.166821	0.589253	0.589253
AC068631.3	0.0542942	0.138869	1.58069	0.0878536	0.929993	0.99993	0.99993
AC068775.1	4.77664	0.0872911	0.308294	0.283142	0.777068	0.982409	0.982409
AC068946.1	7.78018	-0.00368332	0.226818	-0.0162391	0.987044	0.99993	0.99993
AC068946.2	17.6849	-0.353116	0.311362	-1.1341	0.256752	0.68074	0.68074
AC069368.1	73.4441	0.389185	0.27534	1.41347	0.157518	0.576123	0.576123
AC069444.2	0.792417	-0.704029	0.838573	-0.839556	0.401158	0.786339	0.786339
AC069503.2	9.65862	0.113045	0.132605	0.852492	0.393941	0.78178	0.78178
AC072022.2	20.2955	-0.22565	0.145407	-1.55185	0.120699	0.539367	0.539367
AC073082.1	4.47375	-0.235837	0.218536	-1.07916	0.280515	0.698926	0.698926
AC073111.4	14.371	0.207767	0.203098	1.02299	0.306312	0.72134	0.72134
AC073283.3	2.2795	0.179917	0.234336	0.767775	0.442621	0.817224	0.817224
AC073508.2	51.3979	-0.304074	0.292397	-1.03994	0.29837	0.714672	0.714672
AC073585.1	4.38497	0.574014	0.215226	2.66703	0.00765256	0.287966	0.287966
AC073610.2	0.0064957	0.0286305	3.03406	0.00943637	0.992471	0.99993	0.99993
AC073612.1	6.82216	-0.0432424	0.528899	-0.0817593	0.934838	0.99993	0.99993
AC073896.1	74.0265	0.206169	0.178854	1.15272	0.249025	0.670596	0.670596
AC074143.1	10.5972	0.222864	0.237651	0.93778	0.348357	0.751512	0.751512
AC078927.1	9.04595	-0.251697	0.215304	-1.16903	0.242391	0.664282	0.664282
AC079447.1	11.1662	-0.0671948	0.161388	-0.416356	0.677149	0.943433	0.943433
AC079594.2	1.2016	0.896591	0.796364	1.12586	0.260226	0.682446	0.682446
AC083800.1	0	NA	NA	NA	NA	NA	NA
AC084337.2	2.91864	0.111554	0.4833	0.230817	0.817457	0.996613	0.996613
AC087289.3	10.5455	0.336423	0.250478	1.34312	0.179232	0.603086	0.603086
AC087498.1	0.207444	0.296923	0.905912	0.327761	0.743092	0.968529	0.968529
AC087721.2	1.23536	-0.500115	1.17419	-0.425924	0.670163	0.940938	0.940938
AC090004.1	9.45102	0.176465	0.196096	0.899892	0.368178	0.765861	0.765861
AC090227.2	0.108481	-0.0112573	1.04361	-0.0107869	0.991393	0.99993	0.99993
AC090360.1	11.2586	0.00658512	0.180662	0.0364499	0.970924	0.99993	0.99993
AC090517.4	52.5662	-0.0689561	0.0985032	-0.700039	0.483903	0.844479	0.844479
AC090527.3	1.59136	-0.0820132	0.284547	-0.288224	0.773176	0.981255	0.981255
AC091167.2	3.39307	0.29457	0.382789	0.769538	0.441574	0.816774	0.816774
AC091167.6	0.356039	0.13343	0.541093	0.246594	0.805223	0.992624	0.992624
AC091167.7	4.83136	0.121448	0.201097	0.603929	0.545891	0.879156	0.879156
AC091551.1	15.9563	0.0733308	0.12475	0.587821	0.556653	0.885385	0.885385
AC091959.3	74.496	0.0801405	0.120202	0.666713	0.504956	0.858053	0.858053
AC092017.3	0.0343415	0.161528	3.03406	0.0532382	0.957542	0.99993	0.99993
AC092042.3	10.3955	-0.400125	0.183952	-2.17516	0.0296179	0.396651	0.396651
AC092073.1	2.16802	0.113492	0.280259	0.404953	0.685512	0.947113	0.947113
AC092111.3	0.0122448	0.06848	3.03406	0.0225704	0.981993	0.99993	0.99993
AC092143.1	15.3679	0.0137595	0.384739	0.0357631	0.971471	0.99993	0.99993
AC092329.3	0.715114	0.517267	0.769571	0.67215	0.501488	0.856301	0.856301
AC092442.1	0.0107925	0.0497831	3.03406	0.0164081	0.986909	0.99993	0.99993
AC092587.1	5.58862	0.00487057	0.223158	0.0218257	0.982587	0.99993	0.99993
AC092647.5	15.7914	0.109884	0.158002	0.695463	0.486765	0.84673	0.84673
AC092718.3	49.6916	-0.0390019	0.103505	-0.376812	0.706313	0.954549	0.954549
AC092718.8	6.15715	-0.212872	0.15988	-1.33145	0.183042	0.606728	0.606728
AC092835.1	21.8565	-0.00477193	0.109897	-0.043422	0.965365	0.99993	0.99993
AC093155.3	17.794	-0.372842	0.20927	-1.78164	0.0748084	0.479883	0.479883
AC093227.2	0.887501	0.210689	0.348694	0.604223	0.545695	0.879109	0.879109
AC093323.1	506.732	-0.0408475	0.0512361	-0.797241	0.425311	0.804725	0.804725
AC093423.3	0.231609	0.498508	1.1442	0.435683	0.663067	0.937464	0.937464
AC093512.2	990.095	0.231409	0.0933091	2.48002	0.0131373	0.33513	0.33513
AC093525.1	2.79593	0.209831	0.29599	0.708911	0.47838	0.839313	0.839313
AC093525.2	27.1468	-0.0292148	0.160986	-0.181474	0.855996	0.99993	0.99993
AC093668.1	2.5817	0.0644999	0.341901	0.188651	0.850367	0.99993	0.99993
AC093827.5	50.2159	-0.133849	0.0942334	-1.4204	0.155492	0.573555	0.573555
AC093899.2	7.36896	0.301054	0.402915	0.747192	0.454948	0.823341	0.823341
AC096887.1	8.79961	-0.184743	0.122441	-1.50883	0.131342	0.550341	0.550341
AC097104.1	1.43509	0.264381	0.308923	0.855814	0.392101	0.780899	0.780899
AC097634.4	5.25904	-0.29657	0.304463	-0.974075	0.330019	0.738487	0.738487
AC097636.1	26.6114	-0.0445048	0.129362	-0.344032	0.730822	0.964613	0.964613
AC097637.1	68.7902	0.48897	0.223276	2.18998	0.0285259	0.391578	0.391578
AC098484.3	86.2958	0.0187134	0.0948828	0.197227	0.84365	0.99993	0.99993
AC098582.1	0.531428	-0.721171	0.856697	-0.841804	0.399898	0.785459	0.785459
AC098588.2	0.0490656	0.0975172	2.22591	0.0438101	0.965056	0.99993	0.99993
AC098650.1	15.6294	-0.136867	0.114367	-1.19674	0.231407	0.654411	0.654411
AC098850.3	8.95022	-0.812256	0.314398	-2.58353	0.00977948	0.315109	0.315109
AC099489.1	42.585	-0.25058	0.190627	-1.3145	0.188677	0.612275	0.612275
AC099811.2	3.33571	-0.112266	0.321238	-0.349479	0.72673	0.963672	0.963672
AC099850.3	16.9626	0.263173	0.140233	1.87669	0.0605609	0.455064	0.455064
AC100868.1	0.04134	0.0137072	2.24054	0.00611779	0.995119	0.99993	0.99993
AC104109.3	5.08671	0.198713	0.193086	1.02914	0.303413	0.719114	0.719114
AC104389.5	724.535	-1.0504	0.360293	-2.9154	0.00355228	0.216022	0.216022
AC104389.6	0.0732722	-0.0715318	2.37424	-0.0301283	0.975965	0.99993	0.99993
AC104452.1	41.3137	0.0826605	0.232404	0.355676	0.722083	0.961455	0.961455
AC104472.3	8.24468	-0.166898	0.236028	-0.707108	0.479499	0.840525	0.840525
AC104532.1	33.8155	0.0452897	0.147472	0.307107	0.758762	0.97505	0.97505
AC104581.2	0.0924362	0.158384	1.211	0.130788	0.895943	0.99993	0.99993
AC105052.1	90.9074	-0.121883	0.178107	-0.684327	0.493769	0.851504	0.851504
AC105052.3	477.254	-0.0264491	0.123102	-0.214856	0.82988	0.999247	0.999247
AC107871.1	89.1205	0.0166897	0.0910959	0.18321	0.854633	0.99993	0.99993
AC107959.5	1.39899	0.12698	0.404287	0.314083	0.753458	0.972912	0.972912
AC108488.2	0.882123	-1.13622	0.712019	-1.59577	0.110541	0.530072	0.530072
AC108941.2	0.0830549	-0.123441	1.55288	-0.0794914	0.936642	0.99993	0.99993
AC109583.1	0.00422661	0.0273841	3.03406	0.00902557	0.992799	0.99993	0.99993
AC110275.1	2.29196	0.201893	1.06051	0.190374	0.849016	0.99993	0.99993
AC112128.1	37.6856	-0.0437743	0.150213	-0.291415	0.770734	0.97974	0.97974
AC112229.3	4.7839	-0.12029	0.39623	-0.303587	0.761443	0.976581	0.976581
AC112504.2	0.515179	-0.110679	0.408016	-0.271262	0.78619	0.985252	0.985252
AC113348.1	0.627418	-0.603557	0.38204	-1.57983	0.114147	0.532872	0.532872
AC113348.2	0.220594	0.00298994	0.681144	0.00438959	0.996498	0.99993	0.99993
AC113554.1	3.27349	0.0384387	0.236763	0.162351	0.871029	0.99993	0.99993
AC114490.2	119.927	0.0429459	0.0583534	0.735962	0.461754	0.828558	0.828558
AC114490.3	69.2279	0.0128702	0.114586	0.112319	0.910571	0.99993	0.99993
AC116366.3	116	-0.038387	0.159756	-0.240285	0.810109	0.993778	0.993778
AC117378.1	3.86164	0.0472054	0.330565	0.142802	0.886446	0.99993	0.99993
AC117457.1	0.378868	-0.351694	0.782594	-0.449395	0.653147	0.933025	0.933025
AC118470.1	0.0177398	0.0326852	3.03406	0.0107728	0.991405	0.99993	0.99993
AC118549.1	997.427	-0.0775967	0.0466234	-1.66433	0.0960464	0.506283	0.506283
AC118553.2	61.6865	0.0575479	0.0978593	0.588068	0.556487	0.88534	0.88534
AC119396.1	47.0867	0.393826	0.216851	1.81611	0.0693537	0.469737	0.469737
AC119674.2	5.42805	-0.272131	0.15167	-1.79423	0.0727767	0.476464	0.476464
AC119676.1	0.0613219	0.00231923	2.17556	0.00106604	0.999149	0.99993	0.99993
AC120057.2	9.87507	0.266836	0.788343	0.338477	0.735004	0.966122	0.966122
AC120114.4	3.2643	0.273622	0.269641	1.01476	0.310218	0.723271	0.723271
AC124312.1	6.14401	-0.0161047	0.205717	-0.0782857	0.937601	0.99993	0.99993
AC126283.2	79.9294	0.321497	0.176194	1.82468	0.06805	0.468021	0.468021
AC127029.3	2.20599	0.122032	0.412426	0.295888	0.767316	0.97832	0.97832
AC129492.3	49.2127	0.421104	0.278809	1.51037	0.13095	0.550039	0.550039
AC131160.1	14.035	-0.187675	0.266808	-0.703408	0.481802	0.842404	0.842404
AC134669.1	39.2921	0.282688	0.144426	1.95732	0.0503098	0.437163	0.437163
AC134980.3	0.0206495	0.0626963	3.03406	0.0206642	0.983514	0.99993	0.99993
AC135050.2	67.3051	-0.0383152	0.121888	-0.314349	0.753256	0.972912	0.972912
AC135068.1	0	NA	NA	NA	NA	NA	NA
AC135068.3	0.0101828	-0.0742641	3.03406	-0.0244768	0.980472	0.99993	0.99993
AC135178.3	14.6445	0.012381	0.114335	0.108288	0.913768	0.99993	0.99993
AC136428.1	126.154	1.01407	2.64365	0.383587	0.701284	0.952132	0.952132
AC137834.1	6.0932	0.247726	0.41107	0.602637	0.54675	0.879809	0.879809
AC138647.1	0.318956	-0.544068	1.94373	-0.279909	0.779547	0.983202	0.983202
AC138696.1	7.27874	-0.332089	0.396432	-0.837693	0.402203	0.787274	0.787274
AC138811.2	47.519	-0.0134881	0.229457	-0.0587826	0.953125	0.99993	0.99993
AC138894.1	39.4919	0.0499714	0.131395	0.380314	0.703712	0.953493	0.953493
AC138969.1	109.658	0.350447	0.346677	1.01088	0.312076	0.72461	0.72461
AC139491.7	7.15993	-1.1653	0.426622	-2.73145	0.00630558	0.276647	0.276647
AC139530.2	3.50524	-0.304134	0.503386	-0.604177	0.545726	0.879109	0.879109
AC140504.1	3.48554	-0.155582	0.248115	-0.627057	0.530622	0.871443	0.871443
AC142391.1	1.79712	-0.635025	0.669747	-0.948156	0.34305	0.746877	0.746877
AC144573.1	3.39166	0.14402	0.212083	0.679074	0.497091	0.853968	0.853968
AC233723.1	15.7064	0.0167409	0.156038	0.107287	0.914561	0.99993	0.99993
AC233992.2	0.818821	-0.227144	0.585749	-0.387783	0.698177	0.95076	0.95076
AC235565.2	0.097407	0.208877	2.92322	0.0714546	0.943036	0.99993	0.99993
AC236972.4	0	NA	NA	NA	NA	NA	NA
AC243547.3	0.733799	-0.850873	0.505958	-1.68171	0.092626	0.49961	0.49961
AC243967.1	0.06646	-0.574353	3.03399	-0.189306	0.849853	0.99993	0.99993
AC244197.3	47.9147	0.126667	0.187582	0.675262	0.499509	0.855486	0.855486
AC244517.10	0.215536	-0.184037	0.905859	-0.203163	0.839008	0.99993	0.99993
AC245033.1	2.48245	0.00208942	0.406591	0.00513887	0.9959	0.99993	0.99993
AC245748.1	0.108514	0.509224	2.32552	0.218972	0.826672	0.999179	0.999179
AC253536.7	3.06997	0.555415	0.528439	1.05105	0.293237	0.709918	0.709918
ACAA1	2020.86	0.0444474	0.0460252	0.965719	0.334185	0.741569	0.741569
ACAA2	2652.84	0.0155304	0.0642211	0.241827	0.808914	0.993385	0.993385
ACACA	1214.85	-0.259693	0.0907352	-2.8621	0.00420849	0.231448	0.231448
ACACB	1543.97	-0.624951	0.18701	-3.3418	0.00083236	0.113472	0.113472
ACAD10	480.145	-0.00334787	0.0529701	-0.0632029	0.949605	0.99993	0.99993
ACAD11	459.641	0.00195638	0.0898566	0.0217723	0.98263	0.99993	0.99993
ACAD8	693.544	-0.0187451	0.0433222	-0.432691	0.665239	0.938975	0.938975
ACAD9	1255	-0.0582261	0.0474304	-1.22761	0.219592	0.642843	0.642843
ACADL	61.1389	-0.786991	0.28373	-2.77373	0.00554178	0.259657	0.259657
ACADM	1572.74	-0.0177671	0.0687826	-0.258308	0.796169	0.989382	0.989382
ACADS	1225.94	-0.0913279	0.0840406	-1.08671	0.277164	0.696699	0.696699
ACADSB	787.314	-0.142146	0.0855194	-1.66215	0.0964835	0.506341	0.506341
ACADVL	7498.32	0.017854	0.0588842	0.303206	0.761733	0.976687	0.976687
ACAN	793.074	0.355762	0.257876	1.37959	0.167714	0.590238	0.590238
ACAP1	821.636	0.216913	0.100157	2.16573	0.0303318	0.396667	0.396667
ACAP2	2552.28	-0.00507703	0.0492985	-0.102986	0.917974	0.99993	0.99993
ACAP3	1270.55	0.010302	0.0818818	0.125816	0.899878	0.99993	0.99993
ACAT1	2239.04	-0.101554	0.0760659	-1.33507	0.181852	0.606027	0.606027
ACAT2	549.984	-0.0410933	0.0676341	-0.607583	0.543464	0.878176	0.878176
ACBD3	2700.23	-0.0136081	0.035769	-0.380445	0.703615	0.953479	0.953479
ACBD4	360.584	-0.0553374	0.0672791	-0.822504	0.41079	0.793145	0.793145
ACBD5	1370.33	0.0295715	0.0518207	0.57065	0.568237	0.892716	0.892716
ACBD6	1110.5	0.000773417	0.0492818	0.0156937	0.987479	0.99993	0.99993
ACBD7	10.6836	0.0744813	0.132383	0.562621	0.573693	0.89605	0.89605
ACCS	248.165	-0.0302158	0.114149	-0.264704	0.791237	0.98749	0.98749
ACCSL	1.12695	0.131274	0.408241	0.32156	0.747786	0.970355	0.970355
ACD	607.559	0.0242704	0.0409605	0.592532	0.553494	0.884608	0.884608
ACE	2513.65	0.091813	0.112192	0.818354	0.413155	0.794753	0.794753
ACE2	1.24728	-0.584372	0.412374	-1.41709	0.156456	0.574947	0.574947
ACER1	84.0223	0.0146159	1.46431	0.00998139	0.992036	0.99993	0.99993
ACER2	75.614	-0.218769	0.133157	-1.64294	0.100395	0.513682	0.513682
ACER3	1226.44	0.0990136	0.0814483	1.21566	0.224114	0.647282	0.647282
ACHE	235.667	0.597754	0.19443	3.07439	0.00210935	0.177077	0.177077
ACIN1	3230.55	0.035297	0.0762989	0.462615	0.64364	0.928197	0.928197
ACKR1	6784.54	-0.346279	0.156128	-2.21792	0.0265606	0.388141	0.388141
ACKR2	149.549	-0.526022	0.166009	-3.16864	0.00153155	0.150508	0.150508
ACKR3	8824.05	-0.138269	0.132349	-1.04473	0.296147	0.71287	0.71287
ACKR4	206.247	-0.12108	0.224455	-0.539442	0.589582	0.903925	0.903925
ACLY	5294.06	-0.142834	0.0698268	-2.04554	0.0408014	0.416702	0.416702
ACMSD	2.73816	0.0181807	0.226802	0.0801614	0.936109	0.99993	0.99993
ACO1	3316.12	-0.127966	0.10492	-1.21965	0.222596	0.645181	0.645181
ACO2	3756.08	0.0337411	0.0572313	0.589557	0.555487	0.884818	0.884818
ACOD1	8.90755	0.626497	0.356052	1.75957	0.0784809	0.486137	0.486137
ACOT1	337.092	-0.274196	0.138453	-1.98043	0.0476549	0.433246	0.433246
ACOT11	254.244	0.211215	0.105583	2.00045	0.0454514	0.426618	0.426618
ACOT12	0.321099	0.167353	0.724769	0.230906	0.817388	0.996613	0.996613
ACOT13	1041.79	0.165292	0.0842225	1.96256	0.0496974	0.437061	0.437061
ACOT2	1477.09	-0.167586	0.105101	-1.59452	0.11082	0.530397	0.530397
ACOT4	133.258	0.00816546	0.106091	0.0769666	0.93865	0.99993	0.99993
ACOT6	1.81054	-0.107237	0.283299	-0.378528	0.705038	0.953825	0.953825
ACOT7	1775.13	0.245737	0.105529	2.32862	0.0198791	0.370368	0.370368
ACOT8	538.493	0.105736	0.0672282	1.57278	0.115769	0.533135	0.533135
ACOT9	1729.48	0.0257822	0.0412275	0.625364	0.531732	0.872195	0.872195
ACOX1	1668.12	-0.0212575	0.0576949	-0.368448	0.71254	0.956432	0.956432
ACOX2	280.215	-0.088445	0.0897813	-0.985116	0.324567	0.734124	0.734124
ACOX3	507.905	0.028956	0.0432628	0.669305	0.503301	0.857355	0.857355
ACOXL	42.9891	0.250906	0.168122	1.4924	0.135594	0.556234	0.556234
ACP1	2400.36	0.03678	0.0602021	0.610943	0.541238	0.877198	0.877198
ACP2	4053.5	0.294225	0.111766	2.63251	0.00847557	0.300342	0.300342
ACP4	2.29705	0.0909855	0.262371	0.346782	0.728755	0.964314	0.964314
ACP5	5605.02	-0.0535739	0.163874	-0.326921	0.743727	0.968653	0.968653
ACP6	160.236	-0.0339453	0.0984308	-0.344865	0.730196	0.964443	0.964443
ACP7	20.5212	-0.874757	0.241641	-3.62007	0.000294522	0.0571138	0.0571138
ACR	14.5006	-0.15012	0.184119	-0.815342	0.414877	0.796248	0.796248
ACRBP	277.899	-0.120777	0.138502	-0.872025	0.383195	0.775912	0.775912
ACRV1	1.77492	0.136164	0.273561	0.497747	0.618662	0.916274	0.916274
ACSBG1	52.7628	-0.554788	0.215247	-2.57745	0.00995336	0.318515	0.318515
ACSBG2	4.30038	-0.21441	0.218862	-0.979659	0.327255	0.735816	0.735816
ACSF2	735.287	0.00591602	0.0818771	0.0722549	0.942399	0.99993	0.99993
ACSF3	778.951	0.0683062	0.0459255	1.48732	0.136929	0.557126	0.557126
ACSL1	8640.84	-0.354629	0.171668	-2.06578	0.0388489	0.412572	0.412572
ACSL3	2343.95	-0.000756256	0.0511233	-0.0147928	0.988197	0.99993	0.99993
ACSL4	4413.67	-0.0668777	0.0804379	-0.831421	0.405736	0.78973	0.78973
ACSL5	1746.79	0.0874478	0.0783871	1.11559	0.264598	0.686746	0.686746
ACSL6	71.9044	0.153403	0.153063	1.00223	0.316235	0.728229	0.728229
ACSM1	8.57131	0.0992343	0.2195	0.452092	0.651203	0.932135	0.932135
ACSM2A	26.1443	0.0868756	0.132465	0.655839	0.511928	0.861595	0.861595
ACSM2B	25.1255	0.0985342	0.121857	0.808604	0.418743	0.798676	0.798676
ACSM3	82.0692	0.0273813	0.0846709	0.323386	0.746403	0.969904	0.969904
ACSM4	5.83138	0.0709938	0.203165	0.349439	0.72676	0.963672	0.963672
ACSM5	314.431	-0.218357	0.141368	-1.5446	0.122443	0.539393	0.539393
ACSM6	5.34569	-0.145551	0.177449	-0.820244	0.412077	0.793939	0.793939
ACSS1	729.956	0.103475	0.0971921	1.06464	0.287039	0.703723	0.703723
ACSS2	1655.52	-0.435093	0.109215	-3.98383	6.78138e-05	0.0306833	0.0306833
ACSS3	666.832	-0.171869	0.132782	-1.29437	0.195538	0.619856	0.619856
ACTA1	41775.2	-0.0662489	0.230054	-0.287971	0.773369	0.981255	0.981255
ACTA2	13424.5	-0.47952	0.170167	-2.81794	0.00483328	0.247955	0.247955
ACTB	243407	0.144104	0.0715576	2.01382	0.0440285	0.424943	0.424943
ACTBL2	0.111422	0.00762851	1.20913	0.00630909	0.994966	0.99993	0.99993
ACTC1	365.84	0.210297	0.314626	0.668401	0.503878	0.85757	0.85757
ACTG1	111967	0.0465611	0.0463942	1.0036	0.315573	0.727311	0.727311
ACTG2	1100.8	-0.294049	0.25922	-1.13436	0.256642	0.680636	0.680636
ACTL10	80.2701	-0.00914984	0.0642544	-0.1424	0.886764	0.99993	0.99993
ACTL6A	1301.06	0.00333491	0.0342139	0.0974723	0.922351	0.99993	0.99993
ACTL6B	0.267538	-0.0483661	0.808274	-0.0598388	0.952284	0.99993	0.99993
ACTL7A	0.0823311	0.0371088	1.29331	0.028693	0.977109	0.99993	0.99993
ACTL7B	0.2655	0.456014	0.815724	0.559029	0.576142	0.897426	0.897426
ACTL8	0.684197	0.386455	0.448023	0.862577	0.38837	0.778769	0.778769
ACTL9	0.108518	0.331907	1.10146	0.301335	0.763159	0.977102	0.977102
ACTN1	9644.11	-0.0943931	0.081855	-1.15318	0.248839	0.670528	0.670528
ACTN2	2145.64	-0.177255	0.201124	-0.88132	0.378145	0.772218	0.772218
ACTN3	357.74	0.0378514	0.219966	0.172078	0.863376	0.99993	0.99993
ACTN4	18211.8	-0.140663	0.0753026	-1.86797	0.0617663	0.457882	0.457882
ACTR10	2275.87	-0.038338	0.0442876	-0.865661	0.386676	0.778284	0.778284
ACTR1A	5195.17	-0.00770529	0.0317808	-0.242451	0.808431	0.99337	0.99337
ACTR1B	2474.71	-0.0382205	0.0378875	-1.00879	0.313076	0.725698	0.725698
ACTR2	19367.3	0.0916928	0.063394	1.44639	0.148066	0.564771	0.564771
ACTR3	11443.3	0.106427	0.0792995	1.34208	0.179568	0.603086	0.603086
ACTR3B	209.197	-0.090477	0.0623348	-1.45147	0.14665	0.562903	0.562903
ACTR3C	36.1505	0.283761	0.161457	1.7575	0.0788326	0.486512	0.486512
ACTR5	310.152	-0.058888	0.0329224	-1.78869	0.0736645	0.47751	0.47751
ACTR6	592.293	-0.0169781	0.0365656	-0.46432	0.642419	0.92754	0.92754
ACTR8	733.583	0.0570336	0.0387779	1.47078	0.141352	0.561143	0.561143
ACTRT1	0.0189158	-0.0897837	3.03406	-0.0295919	0.976393	0.99993	0.99993
ACTRT2	0.0444188	0.0780452	3.03406	0.025723	0.979478	0.99993	0.99993
ACTRT3	107.832	-0.0809786	0.0687998	-1.17702	0.239188	0.661412	0.661412
ACVR1	2371.55	-0.0356299	0.0690649	-0.51589	0.605931	0.911691	0.911691
ACVR1B	1102.2	-0.0470933	0.0862488	-0.546017	0.585054	0.900855	0.900855
ACVR1C	302.512	-0.695	0.334153	-2.07989	0.0375358	0.410915	0.410915
ACVR2A	540.176	-0.0434892	0.0594763	-0.731201	0.464656	0.830395	0.830395
ACVR2B	248.639	-0.0537963	0.061097	-0.880506	0.378585	0.772629	0.772629
ACVRL1	3065.84	-0.037562	0.0666459	-0.563606	0.573022	0.895963	0.895963
ACY1	587.097	0.0481206	0.0630881	0.762753	0.445611	0.819182	0.819182
ACY3	9.70667	0.304068	0.307922	0.987484	0.323405	0.733249	0.733249
ACYP1	181.808	0.162006	0.0928258	1.74527	0.0809381	0.488695	0.488695
ACYP2	453.221	0.0597108	0.089766	0.665183	0.505933	0.858629	0.858629
AD000671.1	135.696	0.103893	0.123457	0.84153	0.400051	0.785459	0.785459
AD000671.2	203.054	0.22039	0.160696	1.37147	0.170228	0.594345	0.594345
ADA	704.611	0.1031	0.101686	1.01391	0.310627	0.723271	0.723271
ADA2	6626.91	0.313681	0.145725	2.15255	0.0313543	0.397564	0.397564
ADAD1	0.111829	-0.0512926	1.34986	-0.0379985	0.969689	0.99993	0.99993
ADAD2	6.46512	-0.00547188	0.258185	-0.0211937	0.983091	0.99993	0.99993
ADAL	266.567	-0.0712505	0.0549002	-1.29782	0.194349	0.619128	0.619128
ADAM10	4498	0.124938	0.110625	1.12939	0.258735	0.682	0.682
ADAM11	10.8272	0.193069	0.177778	1.08601	0.277474	0.696699	0.696699
ADAM12	2167.55	0.226167	0.229391	0.985947	0.324159	0.733528	0.733528
ADAM15	8967.37	-0.0866549	0.0677582	-1.27888	0.200938	0.625204	0.625204
ADAM17	1735.24	0.0568116	0.0640828	0.886533	0.37533	0.770283	0.770283
ADAM18	0.326169	0.0790191	0.575653	0.137269	0.890818	0.99993	0.99993
ADAM19	1100.91	0.254627	0.137587	1.85067	0.0642177	0.461657	0.461657
ADAM2	0.127763	0.299227	3.03405	0.0986231	0.921438	0.99993	0.99993
ADAM20	2.49071	-0.254719	0.206408	-1.23406	0.217182	0.640079	0.640079
ADAM21	4.94413	-0.0226977	0.162996	-0.139253	0.88925	0.99993	0.99993
ADAM22	272.238	-0.185328	0.172558	-1.074	0.282821	0.700094	0.700094
ADAM23	225.735	-0.0808164	0.155428	-0.51996	0.603092	0.910483	0.910483
ADAM28	762.721	0.309316	0.200085	1.54592	0.122124	0.539367	0.539367
ADAM29	3.58922	0.124565	0.229072	0.543783	0.586591	0.902453	0.902453
ADAM30	0.0174725	0.0908655	3.03406	0.0299484	0.976108	0.99993	0.99993
ADAM32	171.748	-0.0611532	0.0783454	-0.780559	0.435062	0.813099	0.813099
ADAM33	464.063	-0.322714	0.170241	-1.89563	0.0580089	0.451163	0.451163
ADAM7	0.147038	0.166664	1.43081	0.116482	0.90727	0.99993	0.99993
ADAM8	1878.84	0.288679	0.197832	1.45921	0.144507	0.562375	0.562375
ADAM9	7745.7	0.0880038	0.0867139	1.01488	0.310165	0.723271	0.723271
ADAMDEC1	1079.96	0.37345	0.283094	1.31917	0.187111	0.610914	0.610914
ADAMTS1	2190.64	-0.142855	0.127969	-1.11633	0.264282	0.686746	0.686746
ADAMTS10	628.788	0.12614	0.119027	1.05976	0.289255	0.706438	0.706438
ADAMTS12	498.107	-0.1437	0.137432	-1.0456	0.295745	0.71283	0.71283
ADAMTS13	55.0708	0.0435037	0.111155	0.391378	0.695518	0.950073	0.950073
ADAMTS14	252.818	0.0581938	0.224942	0.258706	0.795862	0.98926	0.98926
ADAMTS15	969.339	0.0614517	0.1569	0.391662	0.695308	0.950071	0.950071
ADAMTS16	487.363	0.0737758	0.17944	0.411145	0.680966	0.94472	0.94472
ADAMTS17	265.791	0.0540762	0.126454	0.427637	0.668915	0.940581	0.940581
ADAMTS18	77.3368	-0.230186	0.19455	-1.18317	0.236741	0.65838	0.65838
ADAMTS19	26.9129	0.150096	0.237453	0.632108	0.527316	0.868795	0.868795
ADAMTS2	9710.05	-0.0358161	0.128747	-0.278189	0.780867	0.983562	0.983562
ADAMTS20	0.220461	0.359517	1.03425	0.34761	0.728133	0.963993	0.963993
ADAMTS3	170.735	-0.0848541	0.127209	-0.667043	0.504744	0.858038	0.858038
ADAMTS4	754.676	-0.127144	0.200048	-0.635568	0.525058	0.867365	0.867365
ADAMTS5	2910.47	-0.0258384	0.106351	-0.242955	0.80804	0.993297	0.993297
ADAMTS6	225	-0.0534898	0.137379	-0.389359	0.697011	0.95055	0.95055
ADAMTS7	1072.05	-0.15095	0.128337	-1.1762	0.239514	0.661821	0.661821
ADAMTS8	56.5952	0.0663028	0.210215	0.315405	0.752454	0.9725	0.9725
ADAMTS9	1059.99	-0.237374	0.145366	-1.63294	0.102482	0.517274	0.517274
ADAMTSL1	608.524	-0.0901655	0.152791	-0.590123	0.555108	0.884818	0.884818
ADAMTSL2	532.304	-0.334614	0.167692	-1.99541	0.0459986	0.428807	0.428807
ADAMTSL3	1001.37	-0.0405861	0.136411	-0.297529	0.766063	0.977872	0.977872
ADAMTSL4	3671.34	0.0580357	0.0812245	0.71451	0.474912	0.836771	0.836771
ADAMTSL5	72.7565	0.129806	0.13545	0.958332	0.337896	0.744229	0.744229
ADAP1	888.855	0.140777	0.106257	1.32487	0.185214	0.608662	0.608662
ADAP2	2272.61	0.255854	0.121899	2.0989	0.0358254	0.409151	0.409151
ADAR	8981.7	0.0366013	0.0620907	0.58948	0.555539	0.884818	0.884818
ADARB1	1331.53	-0.157798	0.0701832	-2.24838	0.0245521	0.384054	0.384054
ADARB2	36.2905	0.027197	0.308208	0.0882422	0.929684	0.99993	0.99993
ADAT1	540.68	-0.00860378	0.0497913	-0.172797	0.862811	0.99993	0.99993
ADAT2	154.316	0.0469973	0.0952961	0.493171	0.621892	0.91807	0.91807
ADAT3	161.065	0.0759155	0.0731269	1.03813	0.299208	0.716062	0.716062
ADCK1	194.542	0.110834	0.0566045	1.95804	0.0502259	0.437163	0.437163
ADCK2	1463.66	0.129966	0.0685334	1.89639	0.0579082	0.450986	0.450986
ADCK5	202.581	0.0677336	0.0623834	1.08576	0.277583	0.696699	0.696699
ADCY1	668.209	0.152252	0.162866	0.93483	0.349876	0.7528	0.7528
ADCY10	4.67362	-0.117704	0.243953	-0.482485	0.629461	0.921274	0.921274
ADCY2	298.118	-0.595268	0.18627	-3.19572	0.00139481	0.146702	0.146702
ADCY3	3024.88	-0.0157662	0.0842992	-0.187027	0.851639	0.99993	0.99993
ADCY4	697.062	-0.17887	0.123641	-1.44668	0.147986	0.564771	0.564771
ADCY5	328.269	-0.631317	0.234124	-2.69651	0.00700704	0.287534	0.287534
ADCY6	1192.69	-0.179143	0.121032	-1.48013	0.138839	0.559502	0.559502
ADCY7	3303.37	0.171637	0.10264	1.67222	0.0944817	0.502528	0.502528
ADCY8	23.2275	-0.22967	0.403509	-0.569183	0.569232	0.893724	0.893724
ADCY9	1477.89	-0.0650647	0.096407	-0.674896	0.499742	0.855486	0.855486
ADCYAP1	205.605	-0.139011	0.277266	-0.501365	0.616115	0.915776	0.915776
ADCYAP1R1	83.1223	-0.264589	0.208583	-1.26851	0.204617	0.627838	0.627838
ADD1	8762.3	-0.0399218	0.0483694	-0.825351	0.409173	0.792358	0.792358
ADD2	164.741	-0.0988987	0.133514	-0.740735	0.458854	0.826577	0.826577
ADD3	4740.3	-0.00880629	0.0729407	-0.120732	0.903903	0.99993	0.99993
ADGB	18.7288	0.559895	0.207353	2.70021	0.00692962	0.287135	0.287135
ADGRA1	0.658486	-0.50493	0.643486	-0.784679	0.432642	0.811012	0.811012
ADGRA2	4700.17	-0.114401	0.106324	-1.07596	0.281944	0.699972	0.699972
ADGRA3	1349.43	0.0195993	0.120584	0.162536	0.870883	0.99993	0.99993
ADGRB1	40.3076	-0.18865	0.18778	-1.00463	0.315074	0.727284	0.727284
ADGRB2	227.173	0.00990535	0.125183	0.0791271	0.936932	0.99993	0.99993
ADGRB3	80.0744	0.278888	0.199856	1.39545	0.162881	0.583668	0.583668
ADGRD1	787.18	-0.258818	0.122751	-2.10848	0.0349894	0.407837	0.407837
ADGRD2	6.1274	-0.0429255	0.168278	-0.255087	0.798656	0.989958	0.989958
ADGRE1	119.824	-0.000137067	0.172192	-0.000796012	0.999365	0.99993	0.99993
ADGRE2	936.161	0.101516	0.178498	0.56872	0.569546	0.893724	0.893724
ADGRE3	85.521	-0.470178	0.235702	-1.9948	0.0460648	0.428807	0.428807
ADGRE5	8201.93	0.124212	0.10097	1.23018	0.21863	0.64179	0.64179
ADGRF1	56.6867	-0.434847	0.174118	-2.49742	0.01251	0.331605	0.331605
ADGRF2	40.6457	1.10676	0.387006	2.85979	0.00423918	0.231766	0.231766
ADGRF3	27.0262	0.0819757	0.142759	0.574225	0.565815	0.891149	0.891149
ADGRF4	53.8054	-0.473921	2.39112	-0.198201	0.842888	0.99993	0.99993
ADGRF5	2591.19	-0.20274	0.127896	-1.58519	0.112922	0.532872	0.532872
ADGRG1	1348.16	-0.348339	0.138498	-2.51512	0.0118991	0.329388	0.329388
ADGRG2	920.939	-0.130829	0.182336	-0.717516	0.473056	0.835276	0.835276
ADGRG3	132.061	-0.468815	0.202628	-2.31368	0.0206855	0.375619	0.375619
ADGRG4	10.3556	0.265039	0.198731	1.33365	0.182318	0.606388	0.606388
ADGRG5	123.951	0.432174	0.244733	1.7659	0.0774129	0.484691	0.484691
ADGRG6	268.289	-0.160851	0.145049	-1.10895	0.267454	0.689323	0.689323
ADGRG7	26.0312	0.479076	0.953312	0.502538	0.615289	0.915428	0.915428
ADGRL1	1090.24	-0.141693	0.0987564	-1.43477	0.151353	0.569292	0.569292
ADGRL2	1796.63	-0.206485	0.106327	-1.94198	0.0521395	0.439466	0.439466
ADGRL3	170.486	-0.670777	0.218452	-3.07059	0.00213639	0.177077	0.177077
ADGRL4	2988.96	-0.225251	0.112723	-1.99827	0.0456871	0.427796	0.427796
ADGRV1	34.1032	-0.17397	0.118991	-1.46204	0.143731	0.562078	0.562078
ADH1A	13.8177	-1.09689	0.453116	-2.42078	0.0154874	0.346715	0.346715
ADH1B	8915.78	-0.940554	0.390843	-2.40647	0.0161073	0.351718	0.351718
ADH1C	350.307	-0.76167	0.264181	-2.88313	0.00393739	0.225899	0.225899
ADH4	49.292	-0.453846	0.250041	-1.81508	0.0695113	0.469737	0.469737
ADH5	4312.6	-0.14115	0.0633555	-2.2279	0.0258869	0.386368	0.386368
ADH6	5.95818	-0.0732514	0.219262	-0.334081	0.738318	0.967529	0.967529
ADH7	2.309	-0.535411	0.713717	-0.750173	0.453151	0.823084	0.823084
ADHFE1	101.841	-0.36903	0.152681	-2.417	0.0156491	0.348621	0.348621
ADI1	4100.85	-0.0300651	0.0578882	-0.519366	0.603506	0.910683	0.910683
ADIG	0.120721	-0.0683284	1.28177	-0.0533079	0.957487	0.99993	0.99993
ADIPOQ	8865.02	-0.604042	0.399825	-1.51077	0.130848	0.549817	0.549817
ADIPOR1	5580.22	-0.0351238	0.0722443	-0.48618	0.626839	0.920886	0.920886
ADIPOR2	3047.59	-0.160972	0.0727984	-2.2112	0.0270219	0.388433	0.388433
ADIRF	8682.49	-0.362203	0.178299	-2.03143	0.0422111	0.419394	0.419394
ADK	1160.75	-0.025607	0.0600709	-0.42628	0.669904	0.940938	0.940938
ADM	1299.45	-0.0472508	0.148533	-0.318117	0.750397	0.971538	0.971538
ADM2	60.8608	0.182066	0.198624	0.916636	0.359333	0.759063	0.759063
ADM5	346.02	-0.38535	0.166164	-2.31909	0.0203903	0.37515	0.37515
ADNP	2481.92	-0.0483459	0.0411883	-1.17378	0.240484	0.662401	0.662401
ADNP2	935.75	-0.0513614	0.0602921	-0.851877	0.394282	0.782192	0.782192
ADO	1253.05	0.0298005	0.0366402	0.813328	0.41603	0.796828	0.796828
ADORA1	278.296	-0.124567	0.121372	-1.02632	0.304739	0.720143	0.720143
ADORA2A	368.975	0.24476	0.135587	1.80519	0.0710442	0.471817	0.471817
ADORA2B	195.1	0.154866	0.104995	1.47498	0.140218	0.560923	0.560923
ADORA3	446.156	0.11831	0.19466	0.607776	0.543336	0.878176	0.878176
ADPGK	2378.72	0.148241	0.0685203	2.16345	0.0305063	0.396667	0.396667
ADPRH	1123.34	0.0752504	0.0690662	1.08954	0.275916	0.696231	0.696231
ADPRHL1	398.992	-0.0202555	0.121231	-0.167082	0.867306	0.99993	0.99993
ADPRM	215.143	0.0375622	0.0731042	0.513817	0.60738	0.911691	0.911691
ADRA1A	22.8258	-0.540123	0.286444	-1.88562	0.0593465	0.453089	0.453089
ADRA1B	53.3857	-0.837663	0.167162	-5.0111	5.41201e-07	0.00185794	0.00185794
ADRA1D	89.3515	-0.437155	0.135945	-3.21566	0.00130143	0.141514	0.141514
ADRA2A	1288.78	-0.267285	0.19573	-1.36558	0.172071	0.595955	0.595955
ADRA2B	53.755	-0.498332	0.203502	-2.44878	0.014334	0.341469	0.341469
ADRA2C	227.797	-0.415625	0.187754	-2.21366	0.0268521	0.388418	0.388418
ADRB1	67.9158	0.172108	0.134096	1.28347	0.199328	0.623699	0.623699
ADRB2	327.928	-0.0185695	0.0712675	-0.26056	0.794432	0.988826	0.988826
ADRB3	6.67024	-0.034735	0.235024	-0.147793	0.882506	0.99993	0.99993
ADRM1	3577.54	0.0180203	0.0445586	0.404417	0.685906	0.947292	0.947292
ADSL	1866.9	0.0590023	0.060406	0.976762	0.328687	0.737031	0.737031
ADTRP	237.924	0.227341	0.134841	1.686	0.0917963	0.498416	0.498416
AEBP1	21338.2	-0.00545757	0.123615	-0.0441497	0.964785	0.99993	0.99993
AEBP2	950.156	-0.0496387	0.0417534	-1.18885	0.234497	0.656052	0.656052
AEN	540.679	-0.00315362	0.0755486	-0.0417429	0.966704	0.99993	0.99993
AF241726.2	0.546626	0.568108	0.818372	0.694193	0.487561	0.847355	0.847355
AFAP1	2269.11	-0.0333629	0.0731316	-0.456204	0.648244	0.930214	0.930214
AFAP1L1	814.322	-0.243346	0.117646	-2.06846	0.0385965	0.412066	0.412066
AFAP1L2	556.707	-0.191879	0.121323	-1.58156	0.11375	0.532872	0.532872
AFDN	1915.63	-0.157767	0.0796305	-1.98123	0.0475651	0.433246	0.433246
AFF1	2809.87	-0.0431491	0.0745407	-0.578866	0.56268	0.889824	0.889824
AFF2	79.1827	-0.0416069	0.158089	-0.263187	0.792407	0.98803	0.98803
AFF3	388.562	-0.112061	0.178397	-0.628154	0.529903	0.87069	0.87069
AFF4	3161.15	-0.0168291	0.0542089	-0.31045	0.756219	0.974476	0.974476
AFG1L	157.946	0.0731094	0.0636065	1.1494	0.250391	0.672035	0.672035
AFG3L2	1854.64	-0.0294703	0.055862	-0.527555	0.597808	0.90802	0.90802
AFM	0.0683685	0.124915	1.97488	0.0632521	0.949566	0.99993	0.99993
AFMID	400.311	0.0188525	0.0555572	0.339334	0.734358	0.965731	0.965731
AFP	6.35668	-0.29774	0.255505	-1.1653	0.243897	0.665772	0.665772
AFTPH	1636.9	0.0606195	0.0472818	1.28209	0.199811	0.624421	0.624421
AGA	911.117	0.0567467	0.0743808	0.762922	0.44551	0.819182	0.819182
AGAP1	1504.73	-0.210311	0.103149	-2.03891	0.0414587	0.41866	0.41866
AGAP2	467.824	0.203925	0.108657	1.87677	0.0605495	0.455064	0.455064
AGAP3	2305.25	0.0348513	0.0479807	0.72636	0.467618	0.832084	0.832084
AGAP4	113.721	0.0292446	0.136697	0.213938	0.830596	0.999247	0.999247
AGAP5	71.648	0.0368274	0.154537	0.238309	0.811642	0.994211	0.994211
AGAP6	161.091	0.154146	0.155223	0.993059	0.320681	0.730725	0.730725
AGAP9	115.562	0.0376515	0.172988	0.217653	0.827699	0.999247	0.999247
AGBL1	70.781	-0.00188267	0.198211	-0.0094983	0.992422	0.99993	0.99993
AGBL2	12.157	0.510923	0.162498	3.14419	0.00166547	0.156781	0.156781
AGBL3	78.5231	0.0372525	0.0917604	0.405976	0.68476	0.946675	0.946675
AGBL4	6.91113	-0.219694	0.234912	-0.935218	0.349676	0.752554	0.752554
AGBL5	697.62	-0.0367268	0.0528012	-0.695567	0.4867	0.846693	0.846693
AGER	70.1403	0.20869	0.136071	1.53369	0.125106	0.54356	0.54356
AGFG1	3315.56	0.0164479	0.0592454	0.277624	0.781301	0.983562	0.983562
AGFG2	759.98	-0.0829238	0.0597115	-1.38874	0.164912	0.586087	0.586087
AGGF1	1377.39	0.0129751	0.0256012	0.506815	0.612285	0.913833	0.913833
AGK	720.123	0.0136633	0.0252333	0.54148	0.588177	0.90349	0.90349
AGL	1311.82	-0.0175025	0.0840176	-0.20832	0.834979	0.99993	0.99993
AGMAT	98.8874	0.437523	0.161032	2.717	0.00658769	0.278792	0.278792
AGMO	52.2425	-0.210211	0.17971	-1.16973	0.242111	0.664282	0.664282
AGO1	2038.9	0.00240282	0.070984	0.0338502	0.972997	0.99993	0.99993
AGO2	1872.85	-0.0401109	0.0612361	-0.65502	0.512455	0.862184	0.862184
AGO3	777.477	0.0794115	0.0499713	1.58914	0.112028	0.532669	0.532669
AGO4	1181.3	0.0698295	0.0649397	1.0753	0.282242	0.699972	0.699972
AGPAT1	2800.07	0.00157196	0.037887	0.0414908	0.966905	0.99993	0.99993
AGPAT2	4313.87	-0.261506	0.136376	-1.91753	0.0551707	0.445038	0.445038
AGPAT3	3590.55	0.0982621	0.0656352	1.49709	0.134369	0.554754	0.554754
AGPAT4	897.634	0.0703506	0.080204	0.877145	0.380408	0.773831	0.773831
AGPAT5	865.752	-0.0524628	0.0564538	-0.929305	0.352731	0.754426	0.754426
AGPS	3183.77	0.0933345	0.0742003	1.25787	0.208438	0.633133	0.633133
AGR2	3.41919	-0.517955	0.481354	-1.07604	0.28191	0.699972	0.699972
AGR3	0.886763	-1.5455	1.20834	-1.27903	0.200885	0.625204	0.625204
AGRN	4794.84	-0.131991	0.120922	-1.09154	0.275034	0.695547	0.695547
AGRP	8.19806	0.227546	0.168461	1.35074	0.17678	0.60227	0.60227
AGT	910.335	0.266673	0.239029	1.11565	0.264571	0.686746	0.686746
AGTPBP1	817.641	0.0453286	0.0559149	0.810671	0.417555	0.797756	0.797756
AGTR1	473.52	-0.385402	0.159733	-2.41279	0.015831	0.349069	0.349069
AGTR2	1.45646	0.975367	0.712329	1.36926	0.170916	0.595002	0.595002
AGTRAP	2649.74	0.0954484	0.0792887	1.20381	0.228664	0.651808	0.651808
AGXT	3.94665	-0.00608124	0.294011	-0.0206837	0.983498	0.99993	0.99993
AGXT2	0.101909	-0.142795	1.2849	-0.111133	0.911511	0.99993	0.99993
AHCTF1	1439.34	-0.145914	0.0666903	-2.18793	0.0286746	0.392007	0.392007
AHCY	2784.99	0.0261678	0.0463651	0.564384	0.572493	0.89592	0.89592
AHCYL1	4737.6	-0.0415626	0.0416869	-0.997019	0.318756	0.729984	0.729984
AHCYL2	804.637	-0.00234419	0.0899087	-0.026073	0.979199	0.99993	0.99993
AHDC1	1435.55	-0.126091	0.0884283	-1.42591	0.153893	0.572243	0.572243
AHI1	706.701	-0.0316479	0.087791	-0.360492	0.71848	0.95942	0.95942
AHNAK	88508.8	-0.0951305	0.0739696	-1.28608	0.198417	0.6227	0.6227
AHNAK2	4342.47	-0.254097	0.169049	-1.5031	0.132814	0.552874	0.552874
AHR	5882.84	0.0883531	0.0733461	1.20461	0.228356	0.651504	0.651504
AHRR	111.684	-0.0940258	0.195795	-0.480226	0.631066	0.921902	0.921902
AHSA1	2378.97	-0.00594252	0.0409583	-0.145087	0.884642	0.99993	0.99993
AHSG	3.46868	-0.577681	0.81534	-0.708516	0.478625	0.839575	0.839575
AHSP	62.531	-1.32781	0.312953	-4.24286	2.20693e-05	0.0173651	0.0173651
AICDA	30.373	0.123294	0.196114	0.628683	0.529557	0.870342	0.870342
AIDA	5862.85	-0.039112	0.042276	-0.925157	0.354884	0.75608	0.75608
AIF1	5062.26	0.327257	0.149343	2.19131	0.0284294	0.391252	0.391252
AIF1L	1255.58	-0.43878	0.186773	-2.34927	0.0188102	0.363313	0.363313
AIFM1	1064.29	0.0517917	0.0416887	1.24234	0.21411	0.637687	0.637687
AIFM2	1105.71	-0.224343	0.142303	-1.57651	0.114909	0.532872	0.532872
AIFM3	48.858	0.220446	0.124953	1.76423	0.077693	0.485538	0.485538
AIG1	1464.47	-0.0728978	0.0720197	-1.01219	0.311446	0.723624	0.723624
AIM2	348.99	0.218866	0.210321	1.04063	0.298049	0.714507	0.714507
AIMP1	1285.94	-0.0255815	0.0496479	-0.515259	0.606372	0.911691	0.911691
AIMP2	733.429	0.0337459	0.0617289	0.546679	0.584599	0.900551	0.900551
AIP	3050.42	0.0526698	0.0633339	0.831621	0.405623	0.789663	0.789663
AIPL1	4.1297	-0.0363965	0.227271	-0.160146	0.872766	0.99993	0.99993
AIRE	5.04931	0.273505	0.207631	1.31727	0.18775	0.611094	0.611094
AJAP1	96.0794	0.0168012	0.160981	0.104367	0.916878	0.99993	0.99993
AJM1	141.708	0.00488017	0.0797135	0.0612213	0.951183	0.99993	0.99993
AJUBA	277.101	-0.273929	0.161053	-1.70086	0.0889695	0.495149	0.495149
AK1	5574.86	0.0582678	0.133963	0.434956	0.663595	0.937936	0.937936
AK2	3819.22	-0.0221732	0.0377664	-0.587114	0.557127	0.885664	0.885664
AK3	3282.65	-0.108805	0.0642348	-1.69387	0.0902903	0.497049	0.497049
AK4	1751.12	-0.123431	0.104927	-1.17635	0.239454	0.661789	0.661789
AK5	63.5915	-0.434922	0.173552	-2.506	0.0122107	0.329388	0.329388
AK6	607.822	0.034205	0.0693568	0.493175	0.621889	0.91807	0.91807
AK7	47.3618	-0.288868	0.133829	-2.15849	0.0308896	0.396667	0.396667
AK8	38.5261	-0.117315	0.126906	-0.924424	0.355265	0.756234	0.756234
AK9	190.317	-0.118422	0.0813596	-1.45554	0.145519	0.562676	0.562676
AKAIN1	0.376552	0.270451	0.675901	0.400133	0.689058	0.948771	0.948771
AKAP1	1466.79	-0.302954	0.116824	-2.59324	0.00950763	0.314401	0.314401
AKAP10	1000.74	-0.00634449	0.0446761	-0.142011	0.887072	0.99993	0.99993
AKAP11	2370.15	0.0026724	0.0699374	0.0382113	0.969519	0.99993	0.99993
AKAP12	2373.82	-0.202579	0.162997	-1.24284	0.213928	0.637568	0.637568
AKAP13	9452.36	-0.0651809	0.0965885	-0.67483	0.499784	0.855486	0.855486
AKAP14	0.417871	0.360765	0.547934	0.658409	0.510275	0.860642	0.860642
AKAP17A	1067.75	0.123802	0.0955101	1.29622	0.1949	0.619522	0.619522
AKAP3	37.5017	-0.00153527	0.12347	-0.0124344	0.990079	0.99993	0.99993
AKAP4	0.212682	0.350481	0.83669	0.418889	0.675297	0.942384	0.942384
AKAP5	75.4663	0.259006	0.107169	2.41681	0.0156573	0.348621	0.348621
AKAP6	224.386	-0.282846	0.166172	-1.70213	0.0887309	0.49464	0.49464
AKAP7	393.045	-0.0499382	0.0643684	-0.775818	0.437856	0.815023	0.815023
AKAP8	1034.67	-0.00127594	0.0595931	-0.0214109	0.982918	0.99993	0.99993
AKAP8L	923.866	0.00553215	0.0586207	0.094372	0.924814	0.99993	0.99993
AKAP9	3104.83	0.059791	0.074429	0.80333	0.421784	0.801003	0.801003
AKIP1	909.649	0.0909208	0.0613305	1.48247	0.138214	0.559502	0.559502
AKIRIN1	1837.36	0.0133878	0.0357314	0.37468	0.707899	0.954829	0.954829
AKIRIN2	1835.48	0.0115945	0.0379693	0.305364	0.760089	0.975604	0.975604
AKNA	2395.06	0.193664	0.112308	1.7244	0.0846365	0.492283	0.492283
AKNAD1	17.3296	-0.23799	0.160561	-1.48224	0.138277	0.559502	0.559502
AKR1A1	4992.41	0.169771	0.081783	2.07587	0.0379056	0.41144	0.41144
AKR1B1	3746.72	0.0561575	0.0739883	0.759004	0.44785	0.819326	0.819326
AKR1B10	15.1865	-0.817109	0.272363	-3.00007	0.00269917	0.190919	0.190919
AKR1B15	33.5578	-0.525228	0.197205	-2.66337	0.00773634	0.287966	0.287966
AKR1C1	5557.94	-0.34886	0.161404	-2.16141	0.0306635	0.396667	0.396667
AKR1C2	6212.17	-0.367384	0.178688	-2.05601	0.0397814	0.414976	0.414976
AKR1C3	2712.86	-0.156124	0.119528	-1.30617	0.191493	0.615339	0.615339
AKR1C4	3.0398	-0.0222042	0.23713	-0.0936374	0.925397	0.99993	0.99993
AKR1C8P	1.61145	-0.231448	0.306104	-0.75611	0.449583	0.820611	0.820611
AKR1D1	5.57864	0.405741	0.246176	1.64818	0.0993164	0.511132	0.511132
AKR1E2	54.5362	-0.114887	0.0867914	-1.32372	0.185596	0.609121	0.609121
AKR7A2	1859.87	0.0460301	0.0577304	0.797329	0.42526	0.804708	0.804708
AKR7A3	10.0838	0.124388	0.131691	0.94455	0.344889	0.748359	0.748359
AKT1	7462.59	-0.00630865	0.0292548	-0.215645	0.829264	0.999247	0.999247
AKT1S1	2637.01	-0.0683522	0.0451932	-1.51245	0.130421	0.54969	0.54969
AKT2	5360.95	-0.069929	0.0662015	-1.05631	0.290828	0.707723	0.707723
AKT3	2561.38	-0.08315	0.0665454	-1.24952	0.211474	0.636051	0.636051
AKTIP	1169.66	-0.126935	0.0650458	-1.95146	0.0510018	0.437945	0.437945
AL020996.2	1.93408	0.315402	0.257398	1.22535	0.220444	0.643123	0.643123
AL021546.1	2.54847	0.0983914	0.495273	0.198661	0.842528	0.99993	0.99993
AL021997.3	1.59532	0.172705	0.352633	0.489757	0.624306	0.91967	0.91967
AL022238.4	18.0553	0.363842	0.256861	1.41649	0.156631	0.575045	0.575045
AL022312.1	0.0162639	-0.0985313	3.03406	-0.0324751	0.974093	0.99993	0.99993
AL022318.4	16.2843	0.31202	0.646785	0.482417	0.62951	0.921274	0.921274
AL024498.2	8.97873	0.123643	0.124833	0.990468	0.321946	0.732016	0.732016
AL031315.1	20.7482	-0.0496	0.120485	-0.411668	0.680583	0.944323	0.944323
AL031708.1	38.3401	-0.115029	0.0930273	-1.23651	0.216269	0.639399	0.639399
AL031777.2	0.0570371	0.116172	2.18878	0.053076	0.957671	0.99993	0.99993
AL031847.2	1.08755	-0.000525714	0.392081	-0.00134083	0.99893	0.99993	0.99993
AL033529.1	4.33078	-0.0157277	0.204733	-0.0768208	0.938766	0.99993	0.99993
AL034430.1	91.3443	0.350185	0.262688	1.33308	0.182504	0.606388	0.606388
AL034430.2	41.1305	0.047457	0.0950796	0.499129	0.617688	0.916113	0.916113
AL035078.4	12.9063	-0.248112	1.28579	-0.192965	0.846986	0.99993	0.99993
AL035425.3	2.68505	-0.0942361	0.248565	-0.379121	0.704598	0.953772	0.953772
AL035460.1	0.602147	-0.088557	0.548226	-0.161534	0.871673	0.99993	0.99993
AL049629.2	43.5393	-0.186052	0.0904823	-2.05623	0.0397604	0.414976	0.414976
AL049634.2	6.97695	0.0466606	0.315153	0.148057	0.882298	0.99993	0.99993
AL049697.1	16.8793	0.0206827	0.141645	0.146018	0.883907	0.99993	0.99993
AL049779.1	2.56054	0.269177	0.236173	1.13975	0.254391	0.677761	0.677761
AL049839.2	11.2212	-0.409673	0.274453	-1.49269	0.135519	0.556234	0.556234
AL049844.1	0.434065	-0.0821248	0.520375	-0.157818	0.8746	0.99993	0.99993
AL049844.3	0.981484	0.0101087	0.884936	0.0114231	0.990886	0.99993	0.99993
AL096711.2	75.3357	-0.0349964	0.151603	-0.230842	0.817438	0.996613	0.996613
AL096814.1	0.285848	0.348698	1.01777	0.342608	0.731893	0.964976	0.964976
AL109810.2	0.0427786	-0.0964813	3.03406	-0.0317994	0.974632	0.99993	0.99993
AL109811.3	35.1973	0.101158	0.147225	0.687099	0.49202	0.850225	0.850225
AL109827.1	0.0910286	0.294247	1.94373	0.151383	0.879674	0.99993	0.99993
AL110118.2	5.13538	0.193641	0.218884	0.884675	0.376332	0.770874	0.770874
AL117339.4	12.1673	-0.00492585	0.114827	-0.042898	0.965783	0.99993	0.99993
AL117348.2	2.28061	0.23925	0.451523	0.529873	0.5962	0.907265	0.907265
AL121594.1	26.5409	0.162989	0.222565	0.732321	0.463973	0.829748	0.829748
AL121753.1	12.5783	0.0382692	0.109581	0.349232	0.726915	0.963672	0.963672
AL121758.1	9.58536	0.191879	0.361092	0.531387	0.595151	0.906398	0.906398
AL121845.2	11.0818	0.205068	0.399627	0.513147	0.607848	0.911691	0.911691
AL121845.3	103.191	0.0879996	0.159902	0.550336	0.582089	0.89923	0.89923
AL121900.1	1.02698	0.240563	0.340963	0.705541	0.480474	0.841295	0.841295
AL132671.2	0.15685	0.0801815	1.2746	0.0629073	0.94984	0.99993	0.99993
AL132780.3	31.7933	0.22228	0.467237	0.475733	0.634265	0.924095	0.924095
AL133352.1	68.2618	0.107158	0.0953935	1.12332	0.261301	0.683733	0.683733
AL133353.2	40.0687	0.00870472	0.0794431	0.109572	0.912749	0.99993	0.99993
AL133410.3	0.359101	-0.191059	0.611484	-0.312451	0.754698	0.97379	0.97379
AL133500.1	12.8557	-0.207581	0.23513	-0.882834	0.377326	0.771648	0.771648
AL135905.2	2172.34	-0.00772606	0.0604475	-0.127814	0.898296	0.99993	0.99993
AL136295.1	54.275	0.162567	0.210655	0.771722	0.440279	0.815774	0.815774
AL136295.3	3.71892	-0.0430998	0.255754	-0.168521	0.866174	0.99993	0.99993
AL136295.4	22.3118	-0.346392	0.341784	-1.01348	0.31083	0.723271	0.723271
AL136295.5	64.556	0.367272	0.12771	2.87582	0.00402979	0.226935	0.226935
AL136531.2	15.4677	-0.180348	0.115947	-1.55544	0.119842	0.538455	0.538455
AL138752.2	7.23604	-0.362961	0.160152	-2.26636	0.0234295	0.383186	0.383186
AL139011.2	82.4804	0.187633	0.237763	0.78916	0.430019	0.808771	0.808771
AL139142.2	0.45547	1.03746	0.847907	1.22355	0.221123	0.643749	0.643749
AL139300.1	368.981	-0.0253877	0.0796219	-0.318853	0.749838	0.971334	0.971334
AL139353.1	38.1955	-0.0360453	0.115799	-0.311275	0.755591	0.97446	0.97446
AL157392.5	4.02192	-0.0602381	0.350422	-0.171902	0.863515	0.99993	0.99993
AL159163.1	7.211	0.142227	0.246223	0.577635	0.56351	0.890108	0.890108
AL160269.1	5.46755	-0.164006	0.321081	-0.510792	0.609497	0.91234	0.91234
AL160272.2	9.05362	0.0211723	0.163533	0.129468	0.896987	0.99993	0.99993
AL162231.1	84.4294	-0.0129266	0.128842	-0.100329	0.920083	0.99993	0.99993
AL162231.3	3.72711	-0.49189	0.269096	-1.82794	0.0675593	0.467714	0.467714
AL162377.3	4.40362	-0.489834	0.531792	-0.921101	0.356998	0.757282	0.757282
AL162417.1	12.2791	0.186985	0.537948	0.347589	0.728149	0.963993	0.963993
AL162596.1	1.74984	-1.23717	1.70558	-0.725368	0.468226	0.832501	0.832501
AL163195.3	0.00574746	0.0288976	3.03406	0.0095244	0.992401	0.99993	0.99993
AL163636.2	519.67	-0.279762	0.133282	-2.09902	0.035815	0.409151	0.409151
AL353572.3	0.0245983	0.101093	3.03404	0.0333195	0.97342	0.99993	0.99993
AL353588.1	7.88801	0.223521	0.163237	1.36931	0.170904	0.595002	0.595002
AL354761.1	5.04638	-0.772396	1.19104	-0.648508	0.516657	0.864751	0.864751
AL355102.2	10.5612	-0.119716	0.171483	-0.698123	0.485101	0.845807	0.845807
AL355315.1	1.95666	1.18457	0.842726	1.40564	0.159832	0.579389	0.579389
AL355987.1	7.68303	-0.209071	0.38158	-0.547909	0.583754	0.9001	0.9001
AL355987.3	9.06046	-0.0644223	0.125886	-0.511751	0.608825	0.911816	0.911816
AL357673.1	4.80524	-0.186416	0.225773	-0.825675	0.408988	0.792358	0.792358
AL358113.1	15.1004	-0.143057	0.289909	-0.493455	0.621691	0.91799	0.91799
AL358472.6	185.117	0.00619625	0.0909254	0.0681465	0.945669	0.99993	0.99993
AL358472.7	0.335884	-1.71071	3.03154	-0.564304	0.572547	0.89592	0.89592
AL359736.1	4.79403	0.498024	0.347821	1.43184	0.152189	0.570296	0.570296
AL359922.1	0.85485	0.53883	0.625534	0.861392	0.389022	0.778985	0.778985
AL360181.3	7.61661	0.787236	0.434006	1.81388	0.0696956	0.470248	0.470248
AL365205.1	308.677	-0.0740185	0.0778948	-0.950237	0.341992	0.745836	0.745836
AL365214.2	14.8218	-0.086338	0.125136	-0.689955	0.490223	0.849415	0.849415
AL365232.1	0.768064	0.567851	0.446669	1.2713	0.203622	0.627106	0.627106
AL365273.2	2.61598	0.237016	0.274524	0.863371	0.387933	0.778491	0.778491
AL391650.1	7.8139	0.0996866	0.157556	0.632705	0.526926	0.868447	0.868447
AL391987.1	0.00473806	0.0268795	3.03406	0.00885926	0.992931	0.99993	0.99993
AL391987.2	0	NA	NA	NA	NA	NA	NA
AL445238.1	0.135367	-0.292572	0.965962	-0.302882	0.76198	0.976722	0.976722
AL445685.3	537.053	0.101571	0.077768	1.30607	0.191528	0.615339	0.615339
AL445989.1	0.0582293	0.180301	2.43099	0.0741679	0.940877	0.99993	0.99993
AL451007.3	1.24529	-0.311035	0.304795	-1.02047	0.307506	0.722427	0.722427
AL512428.1	0.514421	-0.733515	0.469946	-1.56085	0.118559	0.536047	0.536047
AL512506.3	2.62773	0.0781991	0.275628	0.283712	0.776631	0.982208	0.982208
AL512785.2	3.21689	-0.444039	0.315389	-1.40791	0.159158	0.578952	0.578952
AL513165.2	5.48676	0.565567	0.396374	1.42685	0.153622	0.572122	0.572122
AL583836.1	0.129948	-0.397853	1.66677	-0.238697	0.811341	0.994031	0.994031
AL589666.1	15.6653	0.00410326	0.109268	0.0375523	0.970045	0.99993	0.99993
AL590132.1	2.61523	-0.0678904	0.350504	-0.193694	0.846416	0.99993	0.99993
AL590560.2	2.04714	-0.100997	0.273856	-0.368798	0.712278	0.956432	0.956432
AL590764.2	8.79954	0.546834	0.345673	1.58194	0.113663	0.532872	0.532872
AL592490.1	0.0331624	-0.0920227	3.034	-0.0303305	0.975803	0.99993	0.99993
AL603832.3	13.4621	0.048066	0.139824	0.34376	0.731027	0.964665	0.964665
AL627230.1	0	NA	NA	NA	NA	NA	NA
AL627230.5	0	NA	NA	NA	NA	NA	NA
AL645922.1	671.504	0.185189	0.245461	0.754455	0.450576	0.821046	0.821046
AL645941.2	32.8712	0.302521	0.178299	1.6967	0.0897532	0.496398	0.496398
AL662884.4	5.20339	0.0808358	0.177315	0.455889	0.64847	0.930344	0.930344
AL669918.1	707.232	0.194892	0.199225	0.978249	0.327951	0.736224	0.736224
AL672142.1	0.399371	0.343215	0.584252	0.587443	0.556906	0.885569	0.885569
AL713999.1	7.655	0.457209	0.325176	1.40603	0.159714	0.579344	0.579344
AL772284.2	0.0892008	-0.126941	1.14965	-0.110417	0.912079	0.99993	0.99993
AL807752.6	20.0004	0.26484	0.161399	1.6409	0.100817	0.51402	0.51402
AL807752.7	0.276068	0.659202	1.04972	0.627978	0.530018	0.870805	0.870805
AL845331.2	10.4118	-0.322752	0.541584	-0.595941	0.551215	0.883269	0.883269
AL928654.3	43.8517	0.179898	0.150622	1.19436	0.232337	0.654989	0.654989
ALAD	1944.5	-0.0929695	0.0609376	-1.52565	0.127097	0.544557	0.544557
ALAS1	1443	0.0497755	0.0518861	0.959323	0.337396	0.744229	0.744229
ALAS2	1631.15	-1.19659	0.31364	-3.81516	0.000136092	0.0360323	0.0360323
ALB	9.08226	-0.668137	0.388777	-1.71856	0.0856939	0.493069	0.493069
ALCAM	1658.91	0.235046	0.122024	1.92622	0.0540763	0.442281	0.442281
ALDH16A1	1741.47	0.0544882	0.0467321	1.16597	0.243627	0.665223	0.665223
ALDH18A1	2441.07	0.0288178	0.0611985	0.470891	0.637718	0.925384	0.925384
ALDH1A1	4855.03	0.0367139	0.106949	0.343284	0.731385	0.964665	0.964665
ALDH1A2	1633.55	-0.171986	0.137135	-1.25413	0.209794	0.634662	0.634662
ALDH1A3	3561.6	0.0482859	0.112545	0.429037	0.667896	0.940463	0.940463
ALDH1B1	1182.39	-0.0631917	0.0888116	-0.711525	0.476759	0.838172	0.838172
ALDH1L1	357.523	-0.737865	0.29396	-2.51009	0.0120701	0.329388	0.329388
ALDH1L2	867.844	0.0446201	0.100603	0.443525	0.657386	0.935055	0.935055
ALDH2	13961.3	-0.0466781	0.113136	-0.412585	0.679911	0.943949	0.943949
ALDH3A1	122.992	-0.593199	0.309328	-1.9177	0.0551486	0.445038	0.445038
ALDH3A2	3626.16	-0.148579	0.0988125	-1.50365	0.132672	0.552874	0.552874
ALDH3B1	2503.58	0.0850563	0.097123	0.875758	0.381162	0.774059	0.774059
ALDH3B2	112.355	-0.384438	2.4374	-0.157725	0.874674	0.99993	0.99993
ALDH4A1	539.972	-0.0991694	0.115759	-0.856689	0.391617	0.780536	0.780536
ALDH5A1	359.758	-0.0354449	0.12659	-0.279997	0.77948	0.983202	0.983202
ALDH6A1	839.338	-0.116454	0.0988173	-1.17847	0.238608	0.660953	0.660953
ALDH7A1	1369.35	-0.045279	0.0645961	-0.700955	0.483331	0.844004	0.844004
ALDH8A1	14.589	-0.0291949	0.16318	-0.178912	0.858007	0.99993	0.99993
ALDH9A1	3436.22	-0.0488359	0.0723109	-0.675361	0.499447	0.855486	0.855486
ALDOA	40966.3	0.163484	0.0878522	1.8609	0.0627583	0.459793	0.459793
ALDOB	9.23847	-0.0350008	0.148004	-0.236485	0.813056	0.994754	0.994754
ALDOC	844.655	-0.00625058	0.112988	-0.0553207	0.955883	0.99993	0.99993
ALG1	1057.94	0.0127696	0.0466872	0.273513	0.784459	0.984827	0.984827
ALG10	140.897	0.170887	0.0750753	2.27621	0.0228334	0.37862	0.37862
ALG10B	507.877	-0.00474649	0.048794	-0.097276	0.922507	0.99993	0.99993
ALG11	508.862	-0.00403435	0.0523471	-0.0770691	0.938569	0.99993	0.99993
ALG12	1057.66	-0.0285323	0.0394495	-0.723262	0.469519	0.833478	0.833478
ALG13	785.713	0.0405172	0.065603	0.617612	0.536831	0.874949	0.874949
ALG14	487.577	0.0505816	0.0831315	0.608453	0.542887	0.877964	0.877964
ALG1L	11.3059	0.418436	0.23959	1.74647	0.0807293	0.488695	0.488695
ALG1L2	6.11748	0.197052	0.132804	1.48378	0.137868	0.559316	0.559316
ALG2	1545.34	-0.0141883	0.0385196	-0.368339	0.71262	0.956432	0.956432
ALG3	1171.34	0.0574833	0.0516116	1.11377	0.265379	0.687723	0.687723
ALG5	1352.99	0.0122502	0.0508143	0.241078	0.809495	0.993464	0.993464
ALG6	304.496	0.0651251	0.0553198	1.17725	0.239097	0.661412	0.661412
ALG8	692.822	0.0402693	0.0389089	1.03497	0.300685	0.717247	0.717247
ALG9	647.304	0.0204798	0.0417445	0.490598	0.623711	0.919213	0.919213
ALK	23.0341	-0.113119	0.176807	-0.639785	0.522312	0.867053	0.867053
ALKAL1	0.35314	-0.40935	1.24769	-0.328087	0.742846	0.968529	0.968529
ALKAL2	29.5708	-1.1735	0.298277	-3.93425	8.34572e-05	0.0311231	0.0311231
ALKBH1	294.363	0.0262753	0.0470403	0.558571	0.576455	0.897426	0.897426
ALKBH2	425.59	-0.0772928	0.0684106	-1.12984	0.258545	0.681952	0.681952
ALKBH3	639.359	-0.0205816	0.0486183	-0.42333	0.672055	0.941342	0.941342
ALKBH4	469.264	-0.00870995	0.040942	-0.212739	0.831531	0.999276	0.999276
ALKBH5	3635.76	-0.0108719	0.0453875	-0.239535	0.810691	0.994031	0.994031
ALKBH6	233.657	0.0919555	0.0675905	1.36048	0.173678	0.597893	0.597893
ALKBH7	2363.88	0.0860759	0.100093	0.859956	0.389813	0.779341	0.779341
ALKBH8	415.175	-0.100282	0.0549904	-1.82362	0.0682091	0.468041	0.468041
ALLC	2.52308	-1.6501	0.53541	-3.08194	0.00205658	0.174918	0.174918
ALMS1	499.559	-0.0331766	0.0686923	-0.482974	0.629114	0.921184	0.921184
ALOX12	142.732	-0.325436	0.134915	-2.41215	0.0158586	0.349069	0.349069
ALOX12B	47.2121	-0.119312	1.25775	-0.0948618	0.924425	0.99993	0.99993
ALOX15	15.6915	0.0223615	0.20808	0.107466	0.91442	0.99993	0.99993
ALOX15B	95.7132	-0.0389092	0.261907	-0.148561	0.8819	0.99993	0.99993
ALOX5	4047.63	0.336975	0.154269	2.18433	0.0289378	0.392945	0.392945
ALOX5AP	2567.08	0.219942	0.125878	1.74726	0.0805926	0.488391	0.488391
ALOXE3	57.9028	-0.406539	1.83985	-0.220964	0.825121	0.998894	0.998894
ALPG	0.165845	0.0745459	1.34612	0.0553786	0.955837	0.99993	0.99993
ALPI	0	NA	NA	NA	NA	NA	NA
ALPK1	792.013	0.0289264	0.052771	0.548149	0.583589	0.9001	0.9001
ALPK2	94.9746	0.0612461	0.24762	0.247339	0.804646	0.992286	0.992286
ALPK3	894.082	-0.235375	0.160129	-1.46991	0.141587	0.561143	0.561143
ALPL	1527.27	-0.0270482	0.154031	-0.175602	0.860606	0.99993	0.99993
ALPP	1.28	0.361308	0.291239	1.24059	0.214757	0.637801	0.637801
ALS2	711.782	-0.0530575	0.0462302	-1.14768	0.251101	0.672934	0.672934
ALS2CL	340.887	-0.101078	0.114857	-0.880028	0.378844	0.772914	0.772914
ALX1	7.06311	-0.851473	0.394711	-2.15721	0.0309893	0.396667	0.396667
ALX3	1.30569	-0.0517537	0.639428	-0.0809376	0.935492	0.99993	0.99993
ALX4	34.4325	-0.0538575	0.283187	-0.190184	0.849165	0.99993	0.99993
ALYREF	2133.99	0.0397211	0.05395	0.736257	0.461574	0.828552	0.828552
AMACR	790.586	0.0433724	0.070286	0.617085	0.537179	0.874949	0.874949
AMBN	0.529711	0.218817	0.464211	0.471374	0.637374	0.925077	0.925077
AMBP	3.80118	-0.289273	0.255614	-1.13168	0.25777	0.681296	0.681296
AMBRA1	1040.51	-0.0811399	0.0490957	-1.65269	0.0983946	0.510102	0.510102
AMD1	2853.37	0.0187513	0.0443728	0.422586	0.672598	0.941462	0.941462
AMDHD1	67.9185	0.144052	0.0972629	1.48106	0.13859	0.559502	0.559502
AMDHD2	1182.39	0.163127	0.0731726	2.22935	0.0257909	0.386312	0.386312
AMELX	1.01578	-0.268402	0.330835	-0.811287	0.417201	0.797493	0.797493
AMELY	0.107519	0.273257	1.54349	0.177039	0.859478	0.99993	0.99993
AMER1	250.559	-0.0945507	0.0743516	-1.27167	0.20349	0.627106	0.627106
AMER2	23.8272	0.272506	0.162926	1.67258	0.0944107	0.502528	0.502528
AMER3	4.75335	0.0814962	0.185148	0.440168	0.659815	0.935933	0.935933
AMFR	4674.15	-0.0595759	0.0432935	-1.37609	0.168792	0.592331	0.592331
AMH	5.85527	0.11363	0.230506	0.492957	0.622043	0.91807	0.91807
AMHR2	6.56923	-0.0173891	0.23456	-0.0741348	0.940903	0.99993	0.99993
AMIGO1	233.153	-0.119467	0.145125	-0.8232	0.410395	0.792903	0.792903
AMIGO2	514.12	-0.243662	0.112259	-2.17053	0.0299664	0.396667	0.396667
AMIGO3	80.0856	-0.22089	0.255479	-0.864612	0.387252	0.778284	0.778284
AMMECR1	395.872	-0.0833355	0.0612356	-1.3609	0.173545	0.597893	0.597893
AMMECR1L	868.026	-0.0358364	0.0423379	-0.846437	0.397309	0.783874	0.783874
AMN	15.2103	-0.16641	0.229753	-0.724301	0.468881	0.832879	0.832879
AMN1	195.883	-0.0575604	0.0639944	-0.89946	0.368408	0.765861	0.765861
AMOT	539.741	-0.217494	0.158088	-1.37578	0.16889	0.592352	0.592352
AMOTL1	2667.92	-0.156996	0.107023	-1.46694	0.142394	0.561488	0.561488
AMOTL2	2884.27	-0.205114	0.124155	-1.65208	0.0985181	0.510102	0.510102
AMPD1	242.225	0.241816	0.293958	0.822622	0.410723	0.793145	0.793145
AMPD2	1525.61	0.0656024	0.0578834	1.13335	0.257065	0.680827	0.680827
AMPD3	803.563	0.290796	0.138219	2.10387	0.0353897	0.408741	0.408741
AMPH	260.387	-0.229924	0.161202	-1.42631	0.153779	0.572243	0.572243
AMT	67.3095	0.0496428	0.122941	0.403794	0.686364	0.947397	0.947397
AMTN	703.961	0.377916	0.380684	0.99273	0.320842	0.73094	0.73094
AMY1A	0.551384	0.729539	0.415892	1.75416	0.0794039	0.486931	0.486931
AMY1B	0.216477	0.15018	1.07637	0.139524	0.889036	0.99993	0.99993
AMY1C	0.229889	0.359688	0.798167	0.450643	0.652247	0.932492	0.932492
AMY2A	0.300722	-0.0645254	0.642571	-0.100417	0.920013	0.99993	0.99993
AMY2B	145.859	0.0736672	0.093637	0.786732	0.431439	0.810109	0.810109
AMZ1	34.5473	0.207289	0.171671	1.20748	0.227247	0.650694	0.650694
AMZ2	1570.23	0.0299027	0.0591429	0.5056	0.613137	0.914533	0.914533
ANAPC1	1108.56	0.007333	0.046954	0.156174	0.875896	0.99993	0.99993
ANAPC10	345.188	-0.0128805	0.0645785	-0.199456	0.841906	0.99993	0.99993
ANAPC11	2939.72	0.128893	0.0888494	1.45069	0.146865	0.563442	0.563442
ANAPC13	1795.23	0.0230829	0.0591612	0.39017	0.696411	0.950417	0.950417
ANAPC15	747.766	0.125581	0.0862528	1.45597	0.145401	0.562676	0.562676
ANAPC16	3131.01	-0.0192943	0.0742228	-0.259952	0.794901	0.988826	0.988826
ANAPC2	1215.09	0.0409929	0.0538856	0.76074	0.446812	0.819326	0.819326
ANAPC4	612.569	0.0570162	0.0389311	1.46454	0.143047	0.561753	0.561753
ANAPC5	3534.42	0.0268206	0.0355209	0.755066	0.450209	0.820847	0.820847
ANAPC7	1130.91	0.0206182	0.0366917	0.561931	0.574163	0.896301	0.896301
ANG	545.756	-0.16855	0.0891389	-1.89087	0.0586416	0.451603	0.451603
ANGEL1	926.815	0.0434157	0.0648317	0.669668	0.503069	0.857272	0.857272
ANGEL2	894.461	0.0236729	0.0361866	0.654191	0.512989	0.862415	0.862415
ANGPT1	865.225	-0.195078	0.161399	-1.20867	0.226791	0.650103	0.650103
ANGPT2	765.561	-0.319393	0.119494	-2.67289	0.00752017	0.287966	0.287966
ANGPT4	32.7882	-1.05559	0.26502	-3.98305	6.80374e-05	0.0306833	0.0306833
ANGPTL1	3514.78	-0.186756	0.138705	-1.34642	0.178167	0.602652	0.602652
ANGPTL2	32208.4	-0.0293459	0.127064	-0.230954	0.81735	0.996613	0.996613
ANGPTL3	2.50605	0.462206	0.370468	1.24763	0.212168	0.636404	0.636404
ANGPTL4	1617.14	-0.114704	0.142859	-0.802923	0.422019	0.801003	0.801003
ANGPTL5	1185.45	-0.421936	0.18353	-2.299	0.0215051	0.377405	0.377405
ANGPTL6	64.2352	0.0476509	0.1377	0.346049	0.729306	0.964318	0.964318
ANGPTL7	2173.45	-0.728491	0.332098	-2.1936	0.0282642	0.391072	0.391072
ANGPTL8	31.344	0.0745428	0.297644	0.250443	0.802245	0.991584	0.991584
ANHX	0.0348353	-0.0668999	2.86065	-0.0233863	0.981342	0.99993	0.99993
ANK1	1503.79	-0.0193065	0.141101	-0.136827	0.891168	0.99993	0.99993
ANK2	4005.54	-0.141742	0.129247	-1.09668	0.272782	0.693635	0.693635
ANK3	1015.85	-0.27353	0.170994	-1.59965	0.109677	0.528807	0.528807
ANKAR	88.6962	0.0367136	0.0800834	0.458442	0.646635	0.929681	0.929681
ANKDD1A	286.814	-0.200817	0.0948101	-2.11809	0.0341671	0.405737	0.405737
ANKDD1B	7.24567	-0.153291	0.166667	-0.919747	0.357705	0.757934	0.757934
ANKEF1	168.757	-0.112147	0.0928511	-1.20782	0.227117	0.650554	0.650554
ANKFN1	7.85833	0.080842	0.330304	0.244751	0.80665	0.993086	0.993086
ANKFY1	2682.12	0.0193454	0.065054	0.297374	0.766181	0.977872	0.977872
ANKH	12620.4	-0.0129093	0.11002	-0.117336	0.906594	0.99993	0.99993
ANKHD1	2717.26	-0.0203587	0.0368311	-0.552757	0.58043	0.898802	0.898802
ANKHD1-EIF4EBP3	733.816	0.0744365	0.061668	1.20705	0.227412	0.650823	0.650823
ANKIB1	1708.7	0.0237347	0.0358832	0.661443	0.508328	0.859491	0.859491
ANKK1	7.25273	-0.590928	0.309469	-1.90949	0.0561987	0.446275	0.446275
ANKLE1	33.0372	0.133591	0.114301	1.16876	0.242499	0.664294	0.664294
ANKLE2	2169.39	-0.0155798	0.0421536	-0.369595	0.711684	0.956261	0.956261
ANKMY1	337.256	-0.0221085	0.0587928	-0.376041	0.706886	0.95456	0.95456
ANKMY2	713.25	0.00631959	0.0528775	0.119514	0.904868	0.99993	0.99993
ANKRA2	345.495	0.0141427	0.0606773	0.233081	0.815699	0.995533	0.995533
ANKRD1	117.961	-0.141947	0.222893	-0.636841	0.524228	0.867365	0.867365
ANKRD10	2092.74	0.0754408	0.0943914	0.799233	0.424155	0.803192	0.803192
ANKRD11	4289.75	-0.0150014	0.0441147	-0.340055	0.733815	0.965541	0.965541
ANKRD12	4109.36	-0.0775758	0.085516	-0.90715	0.364327	0.762994	0.762994
ANKRD13A	2347.98	0.0313205	0.0497448	0.629622	0.528942	0.869777	0.869777
ANKRD13B	309.827	-0.0265228	0.0906259	-0.292662	0.76978	0.979551	0.979551
ANKRD13C	1028.8	-0.0308063	0.0347006	-0.887775	0.374662	0.769892	0.769892
ANKRD13D	988.425	0.161773	0.0929123	1.74114	0.0816593	0.488695	0.488695
ANKRD16	214.18	0.028163	0.0489522	0.575317	0.565077	0.89051	0.89051
ANKRD17	3120.17	-0.104192	0.0832715	-1.25123	0.21085	0.635696	0.635696
ANKRD18A	9.75718	-0.437183	0.293647	-1.4888	0.136539	0.556486	0.556486
ANKRD18B	12.7198	-0.399945	0.272816	-1.46599	0.142652	0.561573	0.561573
ANKRD2	239.397	-0.202327	0.160369	-1.26163	0.207082	0.630685	0.630685
ANKRD20A1	14.5117	0.068389	0.221038	0.309399	0.757018	0.974476	0.974476
ANKRD22	164.118	0.209888	0.253949	0.826496	0.408523	0.791979	0.791979
ANKRD23	621.305	0.0343296	0.134253	0.255708	0.798176	0.989958	0.989958
ANKRD24	23.9842	-0.10394	0.114058	-0.911296	0.36214	0.761417	0.761417
ANKRD26	528.249	-0.0246821	0.0704264	-0.350466	0.725989	0.96355	0.96355
ANKRD27	1035.22	0.037508	0.0454278	0.825661	0.408996	0.792358	0.792358
ANKRD28	2509.96	-0.0238429	0.0753134	-0.316582	0.751561	0.972266	0.972266
ANKRD29	495.708	-0.113692	0.085744	-1.32595	0.184856	0.608489	0.608489
ANKRD30A	4.28236	-0.448903	0.511202	-0.878133	0.379872	0.773731	0.773731
ANKRD30B	4.72087	0.461822	0.288065	1.60319	0.108893	0.528203	0.528203
ANKRD30BL	3.43554	-0.289709	0.237551	-1.21957	0.22263	0.645181	0.645181
ANKRD31	5.32648	-0.0374823	0.168961	-0.22184	0.824439	0.998851	0.998851
ANKRD33	0.761493	-0.425935	0.441389	-0.964988	0.334551	0.741865	0.741865
ANKRD33B	312.239	-0.198491	0.159752	-1.24249	0.214056	0.637687	0.637687
ANKRD34A	44.8126	0.0536114	0.0882308	0.607627	0.543435	0.878176	0.878176
ANKRD34B	2.71501	0.407461	0.380733	1.0702	0.284529	0.701716	0.701716
ANKRD34C	25.6903	0.198077	0.229276	0.863925	0.387629	0.778284	0.778284
ANKRD35	511.29	-0.247826	0.126721	-1.95569	0.0505017	0.437163	0.437163
ANKRD36	573.995	0.0477199	0.106534	0.447931	0.654203	0.933915	0.933915
ANKRD36B	311.532	-0.0631586	0.117098	-0.539367	0.589634	0.903925	0.903925
ANKRD36C	430.343	-0.108079	0.119285	-0.90606	0.364904	0.763593	0.763593
ANKRD37	414.009	0.0328677	0.0917491	0.358235	0.720167	0.960685	0.960685
ANKRD39	334.088	0.0457529	0.0914789	0.500147	0.616972	0.916113	0.916113
ANKRD40	2305.37	-0.111732	0.0709084	-1.57573	0.115088	0.532872	0.532872
ANKRD40CL	5.01307	0.0608698	0.196227	0.310201	0.756408	0.974476	0.974476
ANKRD42	397.145	0.0568081	0.0444414	1.27827	0.201154	0.625204	0.625204
ANKRD44	1109.39	0.369268	0.116367	3.1733	0.00150719	0.150508	0.150508
ANKRD45	20.5941	0.0400982	0.0958848	0.418192	0.675807	0.942688	0.942688
ANKRD46	568.872	-0.167138	0.0775734	-2.15457	0.0311953	0.396682	0.396682
ANKRD49	439.701	0.0124921	0.0600751	0.207941	0.835275	0.99993	0.99993
ANKRD50	1295.79	-0.119117	0.0820124	-1.45243	0.146382	0.562676	0.562676
ANKRD52	1440.43	0.0223286	0.0854616	0.261271	0.793884	0.988539	0.988539
ANKRD53	51.2145	-0.2436	0.137064	-1.77728	0.0755225	0.480806	0.480806
ANKRD54	593.945	-0.00195548	0.0448206	-0.043629	0.9652	0.99993	0.99993
ANKRD55	19.911	0.0535517	0.144279	0.371169	0.710512	0.95574	0.95574
ANKRD6	354.783	-0.0647163	0.0680989	-0.950329	0.341945	0.745836	0.745836
ANKRD60	0.276851	-0.436953	0.661685	-0.660363	0.509021	0.85991	0.85991
ANKRD61	8.40503	-0.0411747	0.14068	-0.292684	0.769764	0.979551	0.979551
ANKRD62	1.86198	0.0664222	0.258393	0.257059	0.797134	0.989693	0.989693
ANKRD63	0.556209	-0.868658	0.530355	-1.63788	0.101447	0.514967	0.514967
ANKRD65	378.752	-0.0625385	0.110341	-0.566776	0.570866	0.894714	0.894714
ANKRD66	0.187204	-0.155226	0.73921	-0.209989	0.833676	0.99993	0.99993
ANKRD7	7.75309	0.230068	0.157974	1.45637	0.145292	0.562676	0.562676
ANKRD9	1046.01	0.0252574	0.0937548	0.269399	0.787623	0.986029	0.986029
ANKS1A	1428.35	-0.081811	0.0660304	-1.23899	0.215349	0.638534	0.638534
ANKS1B	72.4696	0.0178568	0.0962631	0.1855	0.852837	0.99993	0.99993
ANKS3	363.548	0.0182055	0.0625225	0.291183	0.770911	0.979782	0.979782
ANKS4B	8.33334	0.0514841	0.163769	0.31437	0.75324	0.972912	0.972912
ANKS6	638.013	-0.0272463	0.0544349	-0.50053	0.616702	0.916053	0.916053
ANKUB1	7.35375	0.09417	0.16224	0.580438	0.56162	0.8892	0.8892
ANKZF1	460.352	0.165427	0.0958498	1.7259	0.0843651	0.491384	0.491384
ANLN	322.112	0.285242	0.17511	1.62893	0.103327	0.518623	0.518623
ANO1	2050.2	-0.11966	0.113149	-1.05754	0.290265	0.707723	0.707723
ANO10	1262.97	-0.0537058	0.0584046	-0.919548	0.357809	0.758072	0.758072
ANO2	57.9952	-0.449695	0.153531	-2.92902	0.00340029	0.214463	0.214463
ANO3	27.4071	-0.326657	0.377426	-0.865486	0.386772	0.778284	0.778284
ANO4	8.6933	-0.181747	0.20981	-0.866245	0.386356	0.778169	0.778169
ANO5	182.467	0.333791	0.188879	1.76722	0.0771911	0.484388	0.484388
ANO6	5599.83	-0.0908777	0.0776542	-1.17029	0.241885	0.663926	0.663926
ANO7	52.5581	-0.0341222	0.0864487	-0.394711	0.693056	0.949335	0.949335
ANO8	406.55	-0.159297	0.105273	-1.51318	0.130234	0.549655	0.549655
ANO9	98.0486	0.312559	0.251249	1.24402	0.213493	0.637474	0.637474
ANOS1	667.686	0.0839861	0.133291	0.630094	0.528633	0.869634	0.869634
ANP32A	4064.41	-0.0079879	0.0485471	-0.164539	0.869307	0.99993	0.99993
ANP32B	5721.82	-0.0921339	0.0491153	-1.87587	0.0606731	0.455064	0.455064
ANP32D	0.183453	0.43249	0.664946	0.650413	0.515425	0.864033	0.864033
ANP32E	2205.3	-0.0164452	0.0487408	-0.337401	0.735814	0.966598	0.966598
ANPEP	8311.38	0.0316819	0.136606	0.231921	0.816599	0.996194	0.996194
ANTXR1	9534.77	-0.0444003	0.113899	-0.389822	0.696668	0.950516	0.950516
ANTXR2	5469.6	0.0481159	0.0779541	0.617234	0.537081	0.874949	0.874949
ANTXRL	2.02225	-0.18402	0.36507	-0.504069	0.614213	0.91481	0.91481
ANXA1	30678.6	0.0178163	0.0705374	0.252579	0.800593	0.991069	0.991069
ANXA10	0.629158	0.0857114	0.390863	0.219288	0.826426	0.999179	0.999179
ANXA11	11503.7	0.00843079	0.05687	0.148247	0.882148	0.99993	0.99993
ANXA13	7.23371	-0.139601	0.170076	-0.820812	0.411753	0.79371	0.79371
ANXA2	56549	0.0319507	0.0544924	0.586333	0.557652	0.886102	0.886102
ANXA2R	173.753	0.0919057	0.09965	0.922286	0.35638	0.75678	0.75678
ANXA3	213.439	-0.705841	0.184875	-3.81795	0.000134566	0.0360323	0.0360323
ANXA4	7407.21	-0.0180053	0.0734141	-0.245257	0.806257	0.992947	0.992947
ANXA5	23182.8	-0.0115541	0.0581611	-0.198657	0.842531	0.99993	0.99993
ANXA6	9428.15	-0.00774446	0.0586343	-0.132081	0.89492	0.99993	0.99993
ANXA7	6847.98	-0.0549963	0.0400598	-1.37286	0.169797	0.593875	0.593875
ANXA8	137.2	-0.583713	0.388304	-1.50323	0.132778	0.552874	0.552874
ANXA8L1	230.967	-0.763084	1.86183	-0.409856	0.681912	0.945288	0.945288
ANXA9	151.075	-0.408715	0.164185	-2.48935	0.0127976	0.33457	0.33457
AOAH	1011.09	0.261627	0.144562	1.80979	0.0703288	0.47104	0.47104
AOC1	125.051	0.137489	0.190865	0.720345	0.471313	0.834462	0.834462
AOC2	109.818	-0.109802	0.179405	-0.612032	0.540516	0.876616	0.876616
AOC3	4904.28	-0.494454	0.233288	-2.11949	0.0340487	0.405737	0.405737
AOX1	2219.62	-0.190444	0.144594	-1.31709	0.187808	0.611094	0.611094
AP000295.1	189.021	0.139015	0.156139	0.890326	0.373291	0.769568	0.769568
AP000311.1	1.0744	0.19851	0.556469	0.356732	0.721292	0.961018	0.961018
AP000350.4	5.99455	0.296516	0.303617	0.976614	0.32876	0.737031	0.737031
AP000646.1	7.55581	-0.0766717	0.161619	-0.474399	0.635215	0.924296	0.924296
AP000721.1	0.268909	-0.0695844	0.852861	-0.0815894	0.934973	0.99993	0.99993
AP000781.2	66.0036	-0.25968	0.125431	-2.07029	0.038425	0.412066	0.412066
AP000812.4	0.62938	-1.12961	0.616394	-1.83261	0.0668603	0.467677	0.467677
AP000812.5	12.0838	-0.0876837	0.206153	-0.425333	0.670594	0.940938	0.940938
AP001267.5	48.2044	0.160608	0.125921	1.27546	0.202145	0.626099	0.626099
AP001273.2	23.337	0.178338	0.333616	0.534559	0.592955	0.905257	0.905257
AP001458.2	0.617862	0.229637	0.788958	0.291063	0.771003	0.979834	0.979834
AP001781.2	7.67761	0.307924	0.411243	0.748765	0.453999	0.823341	0.823341
AP001931.1	3.38513	-0.0221038	0.219542	-0.100681	0.919803	0.99993	0.99993
AP002373.1	1.22269	-0.20933	0.631348	-0.331561	0.740221	0.968425	0.968425
AP002495.1	32.6388	0.161541	0.0727698	2.21989	0.0264264	0.388084	0.388084
AP002512.3	4.35641	0.063867	0.180811	0.353226	0.723919	0.96271	0.96271
AP002884.2	0.395292	0.410159	0.543781	0.754272	0.450686	0.821092	0.821092
AP002990.1	651.1	-0.00627832	0.0723813	-0.0867395	0.930879	0.99993	0.99993
AP003071.5	5.53693	0.366587	0.218408	1.67845	0.0932591	0.500639	0.500639
AP003108.2	425.462	0.0612573	0.0522884	1.17153	0.241386	0.663595	0.663595
AP003419.1	13.4001	0.559255	0.432286	1.29371	0.195764	0.619856	0.619856
AP006285.2	0	NA	NA	NA	NA	NA	NA
AP006333.1	0.598993	-0.650653	0.424819	-1.5316	0.125621	0.543771	0.543771
AP1AR	807.273	-0.0208368	0.0464481	-0.448604	0.653718	0.933531	0.933531
AP1B1	8762.35	0.127918	0.092258	1.38652	0.165588	0.587035	0.587035
AP1G1	2642.71	0.0284385	0.0589613	0.482324	0.629575	0.921274	0.921274
AP1G2	738.804	0.217922	0.0886299	2.45878	0.0139409	0.336972	0.336972
AP1M1	2998.15	0.00729572	0.0360985	0.202106	0.839834	0.99993	0.99993
AP1M2	21.694	-0.529317	0.347363	-1.52382	0.127555	0.545068	0.545068
AP1S1	1742.29	0.10872	0.0692989	1.56885	0.116682	0.533509	0.533509
AP1S2	4275.39	0.20442	0.0910465	2.24523	0.0247537	0.384054	0.384054
AP1S3	51.968	0.106129	0.109474	0.969444	0.332324	0.740528	0.740528
AP2A1	4888.05	-0.0111208	0.0352489	-0.315493	0.752387	0.9725	0.9725
AP2A2	5249.48	0.131066	0.0680588	1.92578	0.0541319	0.442362	0.442362
AP2B1	6839.25	-0.0239064	0.0521319	-0.458575	0.646539	0.929681	0.929681
AP2M1	13854	0.0235077	0.0346995	0.677465	0.498111	0.854887	0.854887
AP2S1	4709.83	0.196229	0.0975238	2.01211	0.0442082	0.424943	0.424943
AP3B1	2205.62	0.0773133	0.0360859	2.14248	0.0321546	0.397852	0.397852
AP3B2	63.486	0.0179068	0.117518	0.152374	0.878892	0.99993	0.99993
AP3D1	4239.93	0.0174912	0.0439339	0.398124	0.690538	0.948941	0.948941
AP3M1	1783.84	0.0117431	0.0450723	0.260539	0.794448	0.988826	0.988826
AP3M2	477.251	0.00176278	0.0484565	0.0363786	0.97098	0.99993	0.99993
AP3S1	4073.26	0.0634633	0.0605753	1.04768	0.294788	0.712144	0.712144
AP3S2	1247.86	0.0162669	0.0541104	0.300624	0.763702	0.977266	0.977266
AP4B1	497.571	0.0869381	0.0642296	1.35355	0.175879	0.601102	0.601102
AP4E1	527.901	0.0330214	0.0509025	0.648718	0.516521	0.864598	0.864598
AP4M1	569.967	0.0396735	0.0441147	0.899327	0.368479	0.765867	0.765867
AP4S1	284.928	-0.0483272	0.0726875	-0.664863	0.506138	0.858629	0.858629
AP5B1	1036.28	-0.0252254	0.0657269	-0.383791	0.701134	0.952101	0.952101
AP5M1	1437.79	0.00569822	0.048076	0.118525	0.905651	0.99993	0.99993
AP5S1	637.366	0.0210432	0.0453838	0.463673	0.642882	0.927731	0.927731
AP5Z1	1335.17	0.0764185	0.0522008	1.46393	0.143212	0.561753	0.561753
APAF1	582.613	0.0594788	0.0794981	0.748179	0.454352	0.823341	0.823341
APBA1	380.2	0.0268477	0.089934	0.298527	0.765301	0.977543	0.977543
APBA2	86.3385	0.221351	0.140277	1.57796	0.114575	0.532872	0.532872
APBA3	572.442	0.122632	0.0576063	2.12879	0.0332713	0.401492	0.401492
APBB1	1088.16	-0.135004	0.0713987	-1.89085	0.0586441	0.451603	0.451603
APBB1IP	3717.98	0.110169	0.0860098	1.28089	0.200234	0.625011	0.625011
APBB2	1538.34	-0.0996493	0.111811	-0.891227	0.372807	0.769436	0.769436
APBB3	215.015	0.128708	0.119548	1.07663	0.281647	0.699972	0.699972
APC	1322.21	-0.0977245	0.0628863	-1.55399	0.120188	0.538685	0.538685
APC2	115.71	-0.0235535	0.06138	-0.383732	0.701177	0.952101	0.952101
APCDD1	1253.97	-0.498045	0.200799	-2.48031	0.0131269	0.33513	0.33513
APCDD1L	483.718	-0.318956	0.208361	-1.53078	0.125823	0.543778	0.543778
APCS	0	NA	NA	NA	NA	NA	NA
APEH	2537.63	0.0842659	0.048122	1.75109	0.0799307	0.486931	0.486931
APELA	13.6523	0.101759	0.238269	0.427076	0.669324	0.940613	0.940613
APEX1	4417.22	0.02977	0.0479188	0.621259	0.534429	0.873847	0.873847
APEX2	846.329	0.000241308	0.0443781	0.00543755	0.995661	0.99993	0.99993
APH1A	7603.9	0.0416449	0.0424092	0.981979	0.32611	0.734948	0.734948
APH1B	985.677	0.100992	0.0806158	1.25276	0.210293	0.63509	0.63509
API5	3787.15	-0.014352	0.0388115	-0.369786	0.711542	0.956218	0.956218
APIP	869.577	0.0168971	0.0748355	0.225789	0.821365	0.997865	0.997865
APLF	148.658	-0.0332234	0.0450679	-0.737185	0.46101	0.828229	0.828229
APLN	820.44	-0.144326	0.204805	-0.704698	0.480998	0.841837	0.841837
APLNR	4413.96	-0.0618295	0.147279	-0.419813	0.674622	0.94198	0.94198
APLP1	74.7061	0.253898	0.117287	2.16475	0.0304066	0.396667	0.396667
APLP2	30913.7	0.0256016	0.102361	0.25011	0.802502	0.991584	0.991584
APMAP	4465.76	-0.0324527	0.0781314	-0.41536	0.677878	0.943677	0.943677
APOA1	9.4934	-0.17623	0.178077	-0.989629	0.322356	0.732374	0.732374
APOA2	1.68679	0.235631	0.395482	0.595808	0.551304	0.883325	0.883325
APOA4	0	NA	NA	NA	NA	NA	NA
APOA5	0.211438	0.0280025	0.804751	0.0347964	0.972242	0.99993	0.99993
APOB	102.923	0.069588	0.249201	0.279245	0.780057	0.983285	0.983285
APOBEC1	0.0240169	0.0350251	3.03406	0.011544	0.990789	0.99993	0.99993
APOBEC2	385.445	0.143886	0.161268	0.892218	0.372276	0.768816	0.768816
APOBEC3A	398.267	0.0741753	0.242787	0.305516	0.759974	0.975604	0.975604
APOBEC3B	144.567	0.378972	0.193044	1.96314	0.0496296	0.437061	0.437061
APOBEC3C	2572.4	0.123529	0.0664577	1.85876	0.0630608	0.460102	0.460102
APOBEC3D	192.993	0.191692	0.115209	1.66387	0.096139	0.506336	0.506336
APOBEC3F	170.883	0.280187	0.102855	2.72409	0.00644791	0.278792	0.278792
APOBEC3G	1130.9	0.22196	0.114353	1.941	0.0522579	0.439657	0.439657
APOBEC3H	35.6141	0.283073	0.179589	1.57623	0.114974	0.532872	0.532872
APOBEC4	0.409737	0.0330916	0.531056	0.0623127	0.950314	0.99993	0.99993
APOBR	993.934	0.0591135	0.149133	0.39638	0.691825	0.94931	0.94931
APOC1	1905.07	0.12673	0.26025	0.486954	0.626291	0.920427	0.920427
APOC2	87.8875	0.690966	0.326568	2.11584	0.0343584	0.405999	0.405999
APOC3	0.278092	-0.422269	0.768681	-0.549342	0.582771	0.899697	0.899697
APOC4	3.82	-0.0128037	0.266777	-0.0479942	0.961721	0.99993	0.99993
APOC4-APOC2	2.66744	-0.00306642	0.509873	-0.00601409	0.995201	0.99993	0.99993
APOD	3410.36	-0.833894	0.284313	-2.93302	0.00335683	0.213824	0.213824
APOE	26278.1	-0.258597	0.194633	-1.32864	0.183966	0.607229	0.607229
APOF	5.02716	0.102963	0.1843	0.558673	0.576385	0.897426	0.897426
APOH	1.43563	-0.930365	0.425251	-2.1878	0.0286839	0.392007	0.392007
APOL1	4523.28	0.103956	0.143045	0.726736	0.467388	0.832055	0.832055
APOL2	2019.22	0.0226366	0.0833242	0.271669	0.785876	0.985088	0.985088
APOL3	3564.94	-0.0520897	0.0692626	-0.752062	0.452014	0.822308	0.822308
APOL4	1132.91	-0.067073	0.135891	-0.493579	0.621603	0.91799	0.91799
APOL5	4.72158	-0.00975256	0.222733	-0.043786	0.965075	0.99993	0.99993
APOL6	5330.1	0.0347492	0.100015	0.347439	0.728262	0.964011	0.964011
APOLD1	727.528	-0.0747991	0.0959694	-0.779406	0.43574	0.813505	0.813505
APOM	57.1493	0.0740043	0.0973132	0.760476	0.44697	0.819326	0.819326
APOO	210.329	0.148326	0.0761542	1.94771	0.0514499	0.438539	0.438539
APOOL	661.837	-0.0825419	0.0707513	-1.16665	0.243352	0.664802	0.664802
APP	30691.7	-0.07058	0.107802	-0.654719	0.512649	0.862301	0.862301
APPBP2	1476.08	-0.0284233	0.0550616	-0.516209	0.605708	0.911538	0.911538
APPL1	2963.53	-0.00608662	0.0499987	-0.121736	0.903108	0.99993	0.99993
APPL2	1495.15	0.0336389	0.0516924	0.650752	0.515207	0.86384	0.86384
APRT	2816.45	0.13584	0.0846821	1.60411	0.108689	0.527453	0.527453
APTX	720.302	-0.00569785	0.0394771	-0.144333	0.885237	0.99993	0.99993
AQP1	54707.2	-0.22762	0.13082	-1.73994	0.0818697	0.488702	0.488702
AQP10	17.5216	-0.574757	0.255	-2.25395	0.0241993	0.384054	0.384054
AQP11	25.5907	0.0106095	0.0960261	0.110486	0.912024	0.99993	0.99993
AQP12A	0.0555838	-0.365617	2.44359	-0.149623	0.881062	0.99993	0.99993
AQP12B	0.580662	-0.607415	0.610119	-0.995568	0.31946	0.729984	0.729984
AQP2	3.38581	0.0631196	0.369409	0.170866	0.864329	0.99993	0.99993
AQP3	1639.21	-0.275532	0.213568	-1.29014	0.197003	0.62078	0.62078
AQP4	34.2445	-0.549162	0.362334	-1.51562	0.129615	0.548928	0.548928
AQP5	139.843	0.0756968	1.90692	0.0396959	0.968336	0.99993	0.99993
AQP6	5.55874	-0.553795	0.261917	-2.11439	0.0344823	0.405999	0.405999
AQP7	790.328	-0.533157	0.32406	-1.64524	0.0999199	0.512629	0.512629
AQP8	2.00282	0.381023	0.261567	1.45669	0.145201	0.562676	0.562676
AQP9	1971.13	-0.00199263	0.20227	-0.00985134	0.99214	0.99993	0.99993
AQR	1475.19	0.0741736	0.038696	1.91683	0.0552596	0.445199	0.445199
AR	727.142	-0.354747	0.204252	-1.73681	0.0824208	0.489001	0.489001
ARAF	2450.1	0.0299131	0.0331613	0.902049	0.367031	0.765066	0.765066
ARAP1	6647.41	0.0994801	0.0620102	1.60425	0.108658	0.527453	0.527453
ARAP2	585.293	0.155023	0.129108	1.20073	0.229857	0.653159	0.653159
ARAP3	838.027	-0.125187	0.103764	-1.20646	0.22764	0.650996	0.650996
ARC	153.335	-0.0684589	0.14871	-0.460351	0.645264	0.929088	0.929088
ARCN1	5698.92	-0.0211865	0.0423793	-0.499925	0.617128	0.916113	0.916113
AREG	27.948	-0.356184	0.226152	-1.57497	0.115263	0.532872	0.532872
AREL1	1338.13	0.077414	0.0530894	1.45818	0.144791	0.56257	0.56257
ARF1	18206.9	0.000799854	0.0270294	0.029592	0.976392	0.99993	0.99993
ARF3	8535.67	0.0353036	0.0509045	0.693525	0.48798	0.84778	0.84778
ARF4	7283.28	0.0129509	0.0498241	0.259931	0.794917	0.988826	0.988826
ARF5	5753.65	0.0663971	0.0665783	0.997278	0.318629	0.729984	0.729984
ARF6	7352.39	0.132597	0.0526297	2.51944	0.0117542	0.329388	0.329388
ARFGAP1	2277.02	0.0876959	0.0649883	1.34941	0.177205	0.602602	0.602602
ARFGAP2	2765.31	-0.0425347	0.0415847	-1.02284	0.306382	0.721389	0.721389
ARFGAP3	2539.79	0.0223495	0.0449058	0.497699	0.618697	0.916274	0.916274
ARFGEF1	1618.76	0.0431127	0.0518658	0.831237	0.40584	0.78973	0.78973
ARFGEF2	1815.71	-0.0154535	0.0643122	-0.240289	0.810106	0.993778	0.993778
ARFGEF3	208.465	-0.404388	0.156296	-2.58732	0.00967248	0.315109	0.315109
ARFIP1	1384.01	0.000829318	0.034946	0.0237314	0.981067	0.99993	0.99993
ARFIP2	1281.19	-0.0250461	0.0453811	-0.551906	0.581012	0.898843	0.898843
ARFRP1	1778.68	-0.0166445	0.0340766	-0.488446	0.625234	0.919935	0.919935
ARG1	181.083	-0.680982	0.373293	-1.82426	0.0681133	0.468021	0.468021
ARG2	125.49	-0.249287	0.0971113	-2.56702	0.0102576	0.321683	0.321683
ARGFX	1.07696	-0.144607	0.364238	-0.397012	0.691359	0.94931	0.94931
ARGLU1	1604.42	0.00742915	0.0739786	0.100423	0.920009	0.99993	0.99993
ARHGAP1	5386.5	-0.0591654	0.0620474	-0.953551	0.340311	0.744905	0.744905
ARHGAP10	876.595	-0.034062	0.0653556	-0.52118	0.602242	0.91005	0.91005
ARHGAP11A	288.532	0.23827	0.128909	1.84836	0.0645499	0.46344	0.46344
ARHGAP11B	19.4534	0.180607	0.134335	1.34445	0.178802	0.603043	0.603043
ARHGAP12	1234.85	-0.0260071	0.0582594	-0.446401	0.655307	0.934275	0.934275
ARHGAP15	603.689	0.0970242	0.100004	0.970203	0.331945	0.74028	0.74028
ARHGAP17	2344.15	0.047316	0.0424221	1.11536	0.264696	0.686746	0.686746
ARHGAP18	3138.79	0.233003	0.0926518	2.51483	0.0119091	0.329388	0.329388
ARHGAP19	437.034	-0.00319715	0.0653531	-0.0489212	0.960982	0.99993	0.99993
ARHGAP19-SLIT1	0.703265	-0.367672	0.659824	-0.557227	0.577372	0.897426	0.897426
ARHGAP20	576.527	-0.0769095	0.142715	-0.538903	0.589953	0.903925	0.903925
ARHGAP21	3226.14	-0.0110759	0.0625782	-0.176993	0.859514	0.99993	0.99993
ARHGAP22	1034.61	0.205349	0.111726	1.83796	0.0660679	0.466207	0.466207
ARHGAP23	2897.53	-0.189862	0.0994483	-1.90916	0.0562419	0.446383	0.446383
ARHGAP24	1091.82	0.0444605	0.0562794	0.789997	0.42953	0.808134	0.808134
ARHGAP25	1311.89	0.130385	0.108593	1.20067	0.229879	0.653159	0.653159
ARHGAP26	1440.84	-0.0289961	0.0886039	-0.327256	0.743474	0.968529	0.968529
ARHGAP27	1218.05	0.157964	0.0956495	1.65148	0.0986398	0.510303	0.510303
ARHGAP28	1080.08	0.133823	0.120928	1.10664	0.26845	0.690707	0.690707
ARHGAP29	2359.49	-0.203748	0.105597	-1.92948	0.0536709	0.441346	0.441346
ARHGAP30	4177.38	0.24633	0.116182	2.12021	0.0339883	0.405737	0.405737
ARHGAP31	3512.89	-0.0724184	0.0715019	-1.01282	0.311148	0.723271	0.723271
ARHGAP32	531.242	-0.129521	0.113602	-1.14014	0.254229	0.677571	0.677571
ARHGAP33	72.1895	0.0905889	0.175744	0.515459	0.606233	0.911691	0.911691
ARHGAP35	3302.79	-0.0952202	0.0715863	-1.33015	0.18347	0.606728	0.606728
ARHGAP36	5.12976	0.218758	0.622878	0.351206	0.725434	0.96353	0.96353
ARHGAP39	117.071	-0.0818546	0.0921	-0.888757	0.374134	0.769864	0.769864
ARHGAP4	2433.78	0.280925	0.112445	2.49833	0.0124781	0.331472	0.331472
ARHGAP40	7.97395	-0.603025	0.719069	-0.838619	0.401683	0.786733	0.786733
ARHGAP42	556.012	-0.134394	0.0870058	-1.54465	0.12243	0.539393	0.539393
ARHGAP44	513.531	-0.18309	0.103561	-1.76795	0.0770685	0.484388	0.484388
ARHGAP45	3891.2	0.149133	0.0863828	1.72641	0.0842728	0.491378	0.491378
ARHGAP5	2185.51	-0.086161	0.0578174	-1.49023	0.136164	0.556486	0.556486
ARHGAP6	785.01	-0.0219871	0.0554421	-0.396577	0.691679	0.94931	0.94931
ARHGAP8	35.9406	-0.0629969	0.166196	-0.379051	0.70465	0.953772	0.953772
ARHGAP9	1091.88	0.205363	0.129664	1.58381	0.113237	0.532872	0.532872
ARHGDIA	17035.3	0.0160664	0.0435731	0.368724	0.712333	0.956432	0.956432
ARHGDIB	12729.1	0.221806	0.102271	2.1688	0.0300981	0.396667	0.396667
ARHGDIG	10.879	-0.0731457	0.219622	-0.333053	0.739094	0.967904	0.967904
ARHGEF1	3299.99	0.20903	0.0854335	2.44669	0.0144173	0.341469	0.341469
ARHGEF10	1527.42	-0.161958	0.0796687	-2.03289	0.0420633	0.419311	0.419311
ARHGEF10L	2965.14	0.112982	0.075389	1.49865	0.133964	0.554357	0.554357
ARHGEF11	2242.09	0.0726786	0.0776502	0.935975	0.349286	0.752261	0.752261
ARHGEF12	6148.51	-0.16355	0.0826395	-1.97907	0.0478076	0.433347	0.433347
ARHGEF15	1325.49	-0.152553	0.116726	-1.30694	0.191233	0.615339	0.615339
ARHGEF16	48.6289	-0.13332	0.138635	-0.961665	0.336218	0.743522	0.743522
ARHGEF17	1723.27	-0.151422	0.0893556	-1.6946	0.0901504	0.497049	0.497049
ARHGEF18	1672.04	0.0691772	0.0591776	1.16898	0.242413	0.664282	0.664282
ARHGEF19	246.304	0.0946397	0.105891	0.893744	0.371459	0.768599	0.768599
ARHGEF2	4030.36	0.0527893	0.051186	1.03132	0.30239	0.717938	0.717938
ARHGEF25	668.078	-0.18558	0.0885749	-2.09518	0.0361554	0.409151	0.409151
ARHGEF26	242.254	-0.508177	0.150386	-3.37915	0.000727103	0.104444	0.104444
ARHGEF28	301.003	-0.247719	0.143039	-1.73183	0.0833042	0.491312	0.491312
ARHGEF3	2579.93	0.0868698	0.0571354	1.52042	0.128405	0.546764	0.546764
ARHGEF33	21.5631	-0.282473	0.144476	-1.95515	0.0505652	0.437163	0.437163
ARHGEF35	222.062	-0.334612	0.149994	-2.23083	0.0256923	0.385922	0.385922
ARHGEF37	373.459	-0.36487	0.172849	-2.11092	0.0347789	0.407266	0.407266
ARHGEF38	18.5807	0.022572	0.151127	0.149358	0.881271	0.99993	0.99993
ARHGEF39	52.1777	0.249859	0.12438	2.00883	0.0445548	0.424943	0.424943
ARHGEF4	188.201	-0.27829	0.169729	-1.63962	0.101085	0.514352	0.514352
ARHGEF40	3121.08	-0.0259428	0.0688101	-0.37702	0.706158	0.954524	0.954524
ARHGEF5	404.338	-0.118095	0.108919	-1.08425	0.278256	0.697143	0.697143
ARHGEF6	2551.56	0.00580245	0.0698122	0.0831151	0.93376	0.99993	0.99993
ARHGEF7	1971.02	-0.0703259	0.0646431	-1.08791	0.276635	0.696653	0.696653
ARHGEF9	716.381	-0.0166256	0.04625	-0.359473	0.719241	0.960154	0.960154
ARID1A	3103.64	0.0488261	0.0571645	0.854133	0.393031	0.781283	0.781283
ARID1B	2756.78	-0.055339	0.0386517	-1.43173	0.15222	0.570296	0.570296
ARID2	872.317	0.0660836	0.0413116	1.59964	0.109679	0.528807	0.528807
ARID3A	837.825	0.191069	0.0861346	2.21827	0.0265367	0.388084	0.388084
ARID3B	272.991	0.13852	0.0871654	1.58917	0.112023	0.532669	0.532669
ARID3C	3.07453	-0.0609576	0.211778	-0.287837	0.773472	0.981271	0.981271
ARID4A	1603.74	-0.0454468	0.0647987	-0.701354	0.483082	0.843918	0.843918
ARID4B	2393.22	-0.0442337	0.049735	-0.889388	0.373795	0.769568	0.769568
ARID5A	1854.82	0.157257	0.0675478	2.32808	0.0199077	0.370489	0.370489
ARID5B	3169.23	-0.095188	0.0750603	-1.26815	0.204743	0.628125	0.628125
ARIH1	2557.82	-0.0359041	0.0544035	-0.659959	0.50928	0.859975	0.859975
ARIH2	2191.16	-0.0131942	0.0353337	-0.373418	0.708837	0.955332	0.955332
ARIH2OS	53.2515	-0.0583125	0.0883576	-0.659961	0.509279	0.859975	0.859975
ARL1	3438.01	-0.000942168	0.0421397	-0.0223582	0.982162	0.99993	0.99993
ARL10	391.699	-0.0651452	0.0872392	-0.746742	0.455219	0.823341	0.823341
ARL11	447.477	0.178404	0.133253	1.33883	0.180624	0.604638	0.604638
ARL13A	4.11775	0.358289	0.196001	1.82799	0.0675504	0.467714	0.467714
ARL13B	539.101	-0.121512	0.0466972	-2.60214	0.00926453	0.312448	0.312448
ARL14	0.2988	0.269519	0.800294	0.336775	0.736287	0.966956	0.966956
ARL14EP	1095.75	0.0255878	0.0421843	0.606572	0.544135	0.878386	0.878386
ARL14EPL	1.29025	-0.158986	0.352372	-0.451189	0.651853	0.93249	0.93249
ARL15	1111.69	0.0123512	0.0791972	0.155955	0.876069	0.99993	0.99993
ARL16	636.503	-0.02586	0.0725387	-0.356499	0.721467	0.961031	0.961031
ARL17A	369.307	4.87861e-05	0.0752088	0.000648676	0.999482	0.99993	0.99993
ARL17B	158.837	-0.0857692	0.0851619	-1.00713	0.313872	0.726664	0.726664
ARL2	3594.91	-0.0619611	0.0748502	-0.827801	0.407783	0.791247	0.791247
ARL2-SNX15	10.8854	-0.229666	0.43742	-0.525047	0.599551	0.909101	0.909101
ARL2BP	3752.4	-0.0124041	0.0400616	-0.309626	0.756845	0.974476	0.974476
ARL3	1462.25	-0.0392741	0.0691928	-0.567604	0.570304	0.89444	0.89444
ARL4A	1007.04	-0.0636502	0.067365	-0.944854	0.344733	0.748189	0.748189
ARL4C	5115.29	0.164331	0.126532	1.29872	0.194039	0.618881	0.618881
ARL4D	1539.22	-0.0234083	0.0907613	-0.257911	0.796476	0.989668	0.989668
ARL5A	3109.89	-0.033709	0.0629743	-0.535281	0.592455	0.904709	0.904709
ARL5B	850.363	-0.0218169	0.065339	-0.333904	0.738452	0.967572	0.967572
ARL5C	4.30847	0.0652193	0.233356	0.279484	0.779874	0.983202	0.983202
ARL6	299.039	-0.0798197	0.0527625	-1.51281	0.130327	0.54969	0.54969
ARL6IP1	5641.86	0.010486	0.0627381	0.167139	0.86726	0.99993	0.99993
ARL6IP4	5985.79	0.0411948	0.0771134	0.53421	0.593196	0.905412	0.905412
ARL6IP5	11827.5	-0.00499455	0.0479887	-0.104078	0.917108	0.99993	0.99993
ARL6IP6	811.401	0.0200626	0.0477442	0.42021	0.674332	0.94198	0.94198
ARL8A	2585.42	0.0695552	0.0435538	1.597	0.110267	0.529541	0.529541
ARL8B	3688.85	0.0295976	0.0437593	0.676373	0.498804	0.855151	0.855151
ARL9	37.6704	-0.012515	0.129996	-0.0962723	0.923304	0.99993	0.99993
ARMC1	1211.44	-0.00345371	0.0306179	-0.1128	0.910189	0.99993	0.99993
ARMC10	1496.37	0.021775	0.0474657	0.458752	0.646412	0.929568	0.929568
ARMC12	7.64198	0.133063	0.149678	0.888995	0.374006	0.769695	0.769695
ARMC2	145.817	0.116074	0.0788366	1.47234	0.14093	0.561143	0.561143
ARMC3	11.4316	-0.138353	0.190416	-0.726579	0.467484	0.832074	0.832074
ARMC4	11.1835	-0.275525	0.194686	-1.41523	0.157002	0.575426	0.575426
ARMC5	530.2	-0.0858279	0.0464847	-1.84637	0.0648385	0.463966	0.463966
ARMC6	891.591	0.0035061	0.0390085	0.0898804	0.928382	0.99993	0.99993
ARMC7	474.715	0.0223686	0.0362209	0.617559	0.536866	0.874949	0.874949
ARMC8	1180.62	-0.00362855	0.0325	-0.111648	0.911103	0.99993	0.99993
ARMC9	449.401	0.100455	0.0950349	1.05704	0.290494	0.707723	0.707723
ARMCX1	1127.06	-0.156463	0.0742559	-2.10707	0.0351113	0.4082	0.4082
ARMCX2	885.704	-0.00577002	0.0734432	-0.0785643	0.937379	0.99993	0.99993
ARMCX3	2751.17	-0.0316919	0.048551	-0.652755	0.513914	0.863146	0.863146
ARMCX4	284.169	0.00240855	0.0715012	0.0336854	0.973128	0.99993	0.99993
ARMCX5	368.559	-0.0432285	0.0442672	-0.976534	0.3288	0.737035	0.737035
ARMCX5-GPRASP2	128.072	-0.0845806	0.0597504	-1.41556	0.156903	0.575281	0.575281
ARMCX6	907.421	0.0832832	0.0535902	1.55407	0.120167	0.538685	0.538685
ARMH1	80.1358	0.608981	0.184708	3.29699	0.000977269	0.12332	0.12332
ARMH2	0.639464	0.142915	0.518753	0.275497	0.782935	0.984417	0.984417
ARMH3	1007.24	0.0629951	0.0363738	1.73188	0.0832952	0.491312	0.491312
ARMH4	438.834	-0.0501973	0.127418	-0.393956	0.693613	0.949335	0.949335
ARMS2	1.22556	-0.0722654	0.310635	-0.232638	0.816043	0.99564	0.99564
ARMT1	851.679	0.0411674	0.050212	0.819871	0.41229	0.793946	0.793946
ARNT	2867.15	0.0285135	0.0604318	0.47183	0.637048	0.924962	0.924962
ARNT2	323.74	-0.0103093	0.112819	-0.0913793	0.927191	0.99993	0.99993
ARNTL	417.121	0.0671541	0.110578	0.607299	0.543652	0.878176	0.878176
ARNTL2	1449.47	0.0512591	0.0830487	0.617217	0.537091	0.874949	0.874949
ARPC1A	2949.26	-0.0218704	0.0647402	-0.337818	0.7355	0.9665	0.9665
ARPC1B	20135.8	0.186831	0.0921524	2.02742	0.0426199	0.419807	0.419807
ARPC2	19238.1	0.167254	0.0736008	2.27245	0.0230596	0.380116	0.380116
ARPC3	9569.95	0.197602	0.0955727	2.06755	0.0386821	0.412066	0.412066
ARPC4	8607.72	0.0720071	0.0503581	1.4299	0.152745	0.571161	0.571161
ARPC4-TTLL3	82.8244	0.0752495	0.0817685	0.920275	0.357429	0.757741	0.757741
ARPC5	13100.9	0.105105	0.0610898	1.72051	0.0853401	0.492628	0.492628
ARPC5L	1284.79	0.0589968	0.0716887	0.822958	0.410532	0.793011	0.793011
ARPIN	2131.56	-0.0216854	0.0429155	-0.505305	0.613345	0.914533	0.914533
ARPP19	4515.55	-0.0462482	0.0558142	-0.82861	0.407325	0.790913	0.790913
ARPP21	35.912	0.354198	0.312742	1.13255	0.257401	0.681061	0.681061
ARR3	7.69067	0.0602197	0.152517	0.39484	0.692961	0.949335	0.949335
ARRB1	2701.78	0.02676	0.0454066	0.589343	0.555631	0.884818	0.884818
ARRB2	6968.79	0.268331	0.118285	2.26852	0.0232977	0.381901	0.381901
ARRDC1	1056.64	0.127592	0.0560832	2.27505	0.0229031	0.379279	0.379279
ARRDC2	1869.63	-0.0182524	0.0615305	-0.29664	0.766742	0.977983	0.977983
ARRDC3	4487.2	-0.0078457	0.06902	-0.113673	0.909497	0.99993	0.99993
ARRDC4	1330.54	0.133489	0.0874285	1.52683	0.126802	0.54445	0.54445
ARRDC5	15.8889	0.429839	0.185607	2.31585	0.0205664	0.375619	0.375619
ARSA	1896.46	0.159278	0.0922084	1.72737	0.0841019	0.491378	0.491378
ARSB	1598.93	0.13458	0.0791762	1.69975	0.0891783	0.495215	0.495215
ARSD	1548.24	0.0166575	0.0556417	0.29937	0.764658	0.977432	0.977432
ARSF	4.911	-1.00921	0.369072	-2.73445	0.00624841	0.275429	0.275429
ARSG	476.365	0.00515239	0.0462109	0.111497	0.911222	0.99993	0.99993
ARSH	0.499246	0.192532	0.598587	0.321644	0.747723	0.970355	0.970355
ARSI	393.691	-0.0323694	0.155356	-0.208356	0.834951	0.99993	0.99993
ARSJ	326.346	0.00176766	0.0808895	0.0218528	0.982565	0.99993	0.99993
ARSK	248.324	-0.101837	0.0525164	-1.93914	0.0524842	0.439657	0.439657
ART1	22.8277	-0.313533	0.337942	-0.927771	0.353527	0.7551	0.7551
ART3	59.0034	-0.223362	0.151364	-1.47566	0.140036	0.560838	0.560838
ART4	30.121	-0.574275	0.233579	-2.45859	0.0139483	0.336972	0.336972
ART5	12.5544	-0.059833	0.172404	-0.347051	0.728553	0.964178	0.964178
ARTN	7.59261	0.0491851	0.206453	0.238239	0.811696	0.994215	0.994215
ARV1	571.364	0.00889373	0.0534514	0.166389	0.867851	0.99993	0.99993
ARVCF	445.842	-0.255478	0.123158	-2.0744	0.0380421	0.41144	0.41144
ARX	38.5593	0.740154	0.293843	2.51888	0.011773	0.329388	0.329388
AS3MT	189.935	0.0572629	0.128183	0.446729	0.65507	0.93419	0.93419
ASAH1	12168.5	0.0994554	0.0739152	1.34553	0.178453	0.60296	0.60296
ASAH2	23.8228	-0.0548227	0.179756	-0.304984	0.760378	0.975606	0.975606
ASAH2B	101.54	-0.0462904	0.0931713	-0.496831	0.619308	0.916556	0.916556
ASAP1	2838.09	0.0243525	0.0593332	0.410436	0.681486	0.944968	0.944968
ASAP2	2438.74	-0.0586865	0.103013	-0.569701	0.568881	0.893444	0.893444
ASAP3	2187.98	-0.121393	0.0767337	-1.582	0.11365	0.532872	0.532872
ASB1	1047.29	0.05181	0.0607313	0.853103	0.393602	0.781591	0.781591
ASB10	34.1212	-0.233385	0.489148	-0.477126	0.633272	0.923268	0.923268
ASB11	46.5443	-0.039356	0.173909	-0.226303	0.820966	0.997865	0.997865
ASB12	28.7616	-0.0626839	0.162985	-0.3846	0.700534	0.952101	0.952101
ASB13	1285.33	0.0357513	0.0445941	0.801705	0.422724	0.801707	0.801707
ASB14	46.3879	-0.0539122	0.10521	-0.512427	0.608352	0.911691	0.911691
ASB15	66.3589	-0.00869405	0.32808	-0.0264998	0.978859	0.99993	0.99993
ASB16	55.6799	-0.0917177	0.133308	-0.688015	0.491444	0.85014	0.85014
ASB17	0.010237	-0.0104357	3.03406	-0.00343952	0.997256	0.99993	0.99993
ASB18	20.1071	-0.0786106	0.166289	-0.472734	0.636403	0.924706	0.924706
ASB2	297.493	-0.0181495	0.158014	-0.11486	0.908556	0.99993	0.99993
ASB3	449.122	-0.0136771	0.0323191	-0.42319	0.672157	0.941342	0.941342
ASB4	42.0959	0.11749	0.130687	0.899018	0.368643	0.765962	0.765962
ASB5	108.211	-0.471995	0.327935	-1.43929	0.150068	0.567163	0.567163
ASB6	860.815	0.00158058	0.0308038	0.0513113	0.959077	0.99993	0.99993
ASB7	643.92	-0.0114473	0.0421689	-0.271462	0.786036	0.985123	0.985123
ASB8	1536.99	-0.00583067	0.0457927	-0.127327	0.898681	0.99993	0.99993
ASB9	152.921	-0.0232138	0.0907534	-0.25579	0.798113	0.989958	0.989958
ASCC1	887.109	-0.0106386	0.0314077	-0.338726	0.734816	0.966006	0.966006
ASCC2	1972.78	-0.0440251	0.0416389	-1.05731	0.290371	0.707723	0.707723
ASCC3	1312.91	0.0507153	0.0627595	0.808089	0.419039	0.798939	0.798939
ASCL1	2.36247	0.421595	0.271998	1.54999	0.121143	0.539367	0.539367
ASCL2	188.834	0.42775	0.159508	2.68169	0.00732503	0.287966	0.287966
ASCL3	0.215002	-0.0258048	0.751304	-0.0343466	0.972601	0.99993	0.99993
ASCL4	2.73061	0.289027	0.222747	1.29756	0.194439	0.619128	0.619128
ASCL5	3.2957	0.165606	0.281774	0.587725	0.556717	0.885415	0.885415
ASF1A	722.214	-0.038901	0.0451871	-0.860889	0.389299	0.778985	0.778985
ASF1B	235.604	0.372877	0.139793	2.66736	0.00764495	0.287966	0.287966
ASGR1	254.238	0.39454	0.148979	2.6483	0.00808976	0.294327	0.294327
ASGR2	112.837	-0.00375832	0.143796	-0.0261365	0.979148	0.99993	0.99993
ASH1L	2189.27	-0.0386253	0.0544681	-0.709137	0.47824	0.839259	0.839259
ASH2L	1806.71	-0.0261069	0.0306624	-0.851428	0.394531	0.782335	0.782335
ASIC1	93.3015	0.0611861	0.116686	0.524368	0.600023	0.909406	0.909406
ASIC2	6.67436	-0.133946	0.239323	-0.559686	0.575694	0.897272	0.897272
ASIC3	21.4569	-0.0127854	0.145903	-0.0876294	0.930171	0.99993	0.99993
ASIC4	5.99682	0.0496505	0.167229	0.296901	0.766542	0.977983	0.977983
ASIC5	0.134982	0.120972	1.10142	0.109833	0.912542	0.99993	0.99993
ASIP	13.0095	0.215804	0.168851	1.27807	0.201225	0.625204	0.625204
ASL	1006.46	0.0274369	0.0419524	0.654	0.513112	0.862465	0.862465
ASMT	2.57413	0.158519	0.253358	0.62567	0.531531	0.872099	0.872099
ASMTL	1909.14	-0.0805623	0.0423679	-1.90149	0.0572373	0.449263	0.449263
ASNS	246.453	-0.0494128	0.0943398	-0.523775	0.600435	0.909446	0.909446
ASNSD1	1517.39	-0.0352363	0.0454115	-0.775933	0.437789	0.81501	0.81501
ASPA	188.885	-0.369	0.176119	-2.09517	0.0361556	0.409151	0.409151
ASPDH	8.85942	0.219393	0.194819	1.12614	0.260107	0.682267	0.682267
ASPG	44.9262	-0.589832	0.52264	-1.12856	0.259082	0.682	0.682
ASPH	8898.17	-0.195949	0.114359	-1.71345	0.0866292	0.494238	0.494238
ASPHD1	72.2822	0.246891	0.168367	1.46638	0.142544	0.561488	0.561488
ASPHD2	293.632	0.11027	0.100342	1.09893	0.271797	0.69251	0.69251
ASPM	184.391	0.276787	0.197133	1.40406	0.1603	0.579542	0.579542
ASPN	19437.1	-0.112414	0.179276	-0.627043	0.530631	0.871443	0.871443
ASPRV1	1058.65	-0.774639	0.365125	-2.12157	0.0338736	0.405479	0.405479
ASPSCR1	867.144	0.0332599	0.0434836	0.764884	0.444341	0.818296	0.818296
ASRGL1	290.773	0.00113515	0.0952444	0.0119183	0.990491	0.99993	0.99993
ASS1	5029.1	-0.122709	0.108678	-1.1291	0.258856	0.682	0.682
ASTE1	315.35	0.01494	0.0370949	0.402751	0.687131	0.947802	0.947802
ASTL	2.47046	0.664624	0.329462	2.0173	0.0436641	0.423149	0.423149
ASTN1	3.9801	-0.337214	0.425652	-0.792228	0.428228	0.807149	0.807149
ASTN2	148.653	-0.0461051	0.0778708	-0.592072	0.553802	0.884608	0.884608
ASXL1	2162.91	0.0634364	0.0484	1.31067	0.189969	0.613367	0.613367
ASXL2	1947.36	0.0283305	0.0654538	0.432833	0.665136	0.938947	0.938947
ASXL3	12.8391	0.0618947	0.203554	0.30407	0.761074	0.976237	0.976237
ASZ1	5.43521	-0.0145026	0.132783	-0.109221	0.913027	0.99993	0.99993
ATAD1	1596.7	-0.106946	0.0581983	-1.83762	0.0661185	0.466207	0.466207
ATAD2	426.711	0.211004	0.0829272	2.54445	0.010945	0.322455	0.322455
ATAD2B	410.021	0.0948126	0.0667361	1.42071	0.155401	0.573555	0.573555
ATAD3A	912.019	0.0244394	0.0487768	0.501046	0.616339	0.915865	0.915865
ATAD3B	287.274	0.207926	0.136794	1.51999	0.128513	0.546998	0.546998
ATAD3C	78.7044	0.302729	0.173914	1.74069	0.0817386	0.488702	0.488702
ATAD5	125.151	0.197253	0.0839259	2.35032	0.0187573	0.362685	0.362685
ATAT1	142.458	0.00198523	0.056901	0.0348891	0.972168	0.99993	0.99993
ATCAY	7.07158	-0.0316602	0.202943	-0.156005	0.876029	0.99993	0.99993
ATE1	1097.37	-0.0892723	0.0533889	-1.67211	0.094502	0.502528	0.502528
ATF1	974.462	-0.00601639	0.0372466	-0.161529	0.871677	0.99993	0.99993
ATF2	1446.3	0.00384589	0.0365308	0.105278	0.916155	0.99993	0.99993
ATF3	670.841	-0.307607	0.141805	-2.16922	0.0300661	0.396667	0.396667
ATF4	8563.37	-0.018279	0.0683706	-0.267352	0.789198	0.986657	0.986657
ATF5	2991.38	0.43004	0.154738	2.77914	0.00545024	0.259046	0.259046
ATF6	2928.29	0.0112397	0.0515314	0.218114	0.82734	0.999247	0.999247
ATF6B	2595.62	0.0497357	0.0422018	1.17852	0.238589	0.660953	0.660953
ATF7	1933.36	-0.0347239	0.0345264	-1.00572	0.314549	0.726958	0.726958
ATF7IP	2334.55	0.0608548	0.0520934	1.16819	0.242731	0.664556	0.664556
ATF7IP2	151.935	0.211487	0.107219	1.97248	0.0485554	0.435288	0.435288
ATG10	267.449	0.062903	0.066384	0.947563	0.343352	0.747115	0.747115
ATG101	1334.49	0.048216	0.049726	0.969632	0.33223	0.740444	0.740444
ATG12	1744.87	0.0046757	0.0450247	0.103848	0.91729	0.99993	0.99993
ATG13	3301.37	-0.00903971	0.0262436	-0.344453	0.730505	0.964512	0.964512
ATG14	685.931	-0.0415428	0.0488332	-0.850709	0.394931	0.782578	0.782578
ATG16L1	644.529	-0.0141075	0.0504769	-0.279484	0.779873	0.983202	0.983202
ATG16L2	464.34	0.134978	0.118542	1.13865	0.254851	0.67857	0.67857
ATG2A	1175.59	-0.0110761	0.0513478	-0.215706	0.829217	0.999247	0.999247
ATG2B	1234.67	-0.0182242	0.0745843	-0.244343	0.806965	0.993086	0.993086
ATG3	2876.74	0.0624203	0.0565706	1.1034	0.269852	0.691276	0.691276
ATG4A	532.829	0.0234119	0.0424166	0.551951	0.580982	0.898843	0.898843
ATG4B	1364.09	0.00614018	0.0352639	0.174121	0.861771	0.99993	0.99993
ATG4C	564.152	0.112025	0.0539615	2.07603	0.0378916	0.41144	0.41144
ATG4D	403.607	0.133909	0.0850489	1.57449	0.115373	0.532872	0.532872
ATG5	1264.42	0.0227069	0.034343	0.661179	0.508498	0.859565	0.859565
ATG7	2251.41	0.159361	0.0801794	1.98756	0.0468609	0.431904	0.431904
ATG9A	2228.68	-0.0807097	0.0644881	-1.25154	0.210736	0.635587	0.635587
ATG9B	41.2969	-0.166017	0.139058	-1.19387	0.232529	0.655019	0.655019
ATIC	1498.77	0.0319279	0.0607289	0.525745	0.599065	0.908436	0.908436
ATL1	349.042	-0.0367797	0.0739592	-0.497296	0.61898	0.916419	0.916419
ATL2	949.047	-0.137015	0.079615	-1.72097	0.0852565	0.492628	0.492628
ATL3	5800.63	-0.0890746	0.0507193	-1.75623	0.0790496	0.486512	0.486512
ATM	1942	0.108636	0.0645925	1.68187	0.0925941	0.49961	0.49961
ATMIN	1968.94	-0.0487127	0.035851	-1.35876	0.174224	0.598282	0.598282
ATN1	4183.82	-0.146791	0.0819773	-1.79063	0.0733522	0.476934	0.476934
ATOH1	0.0713003	-0.0113295	2.67528	-0.00423487	0.996621	0.99993	0.99993
ATOH7	1.09749	0.111079	0.329813	0.336793	0.736273	0.966956	0.966956
ATOH8	628.441	-0.519334	0.132854	-3.90907	9.26523e-05	0.0326058	0.0326058
ATOX1	1500.83	0.25812	0.113294	2.27832	0.0227075	0.37862	0.37862
ATP10A	739.121	-0.0389981	0.104438	-0.373411	0.708843	0.955332	0.955332
ATP10B	62.7091	0.0267586	0.232282	0.115199	0.908288	0.99993	0.99993
ATP10D	958.644	0.00378449	0.0641782	0.0589685	0.952977	0.99993	0.99993
ATP11A	1815.6	0.00409625	0.0900505	0.0454884	0.963718	0.99993	0.99993
ATP11B	2127.39	-0.0261408	0.0582799	-0.448539	0.653764	0.933531	0.933531
ATP11C	1345.41	-0.0364995	0.0691662	-0.527707	0.597703	0.907969	0.907969
ATP12A	1.56153	-0.618666	0.524909	-1.17862	0.238551	0.660953	0.660953
ATP13A1	1642.41	0.122717	0.0809143	1.51663	0.129359	0.548672	0.548672
ATP13A2	1771.88	0.135451	0.0645065	2.0998	0.0357468	0.409151	0.409151
ATP13A3	2575.88	0.0450153	0.10526	0.42766	0.668899	0.940581	0.940581
ATP13A4	12.2122	-0.346495	0.300493	-1.15309	0.248874	0.670528	0.670528
ATP13A5	3.24544	-0.507338	0.433853	-1.16938	0.242251	0.664282	0.664282
ATP1A1	14171.3	-0.0826339	0.0738354	-1.11916	0.26307	0.68517	0.68517
ATP1A2	1164.25	-0.806303	0.237837	-3.39014	0.000698561	0.102526	0.102526
ATP1A3	26.0626	0.342764	0.223124	1.53621	0.124488	0.54261	0.54261
ATP1A4	12.4507	0.25442	0.21602	1.17776	0.238892	0.661327	0.661327
ATP1B1	1186.38	-0.020874	0.137427	-0.151891	0.879273	0.99993	0.99993
ATP1B2	208.257	-0.255137	0.126969	-2.00945	0.0444893	0.424943	0.424943
ATP1B3	4943.14	0.0143002	0.0619219	0.230939	0.817362	0.996613	0.996613
ATP1B4	51.8871	0.0922839	0.219231	0.420944	0.673796	0.94198	0.94198
ATP23	303.637	-0.04372	0.108577	-0.402664	0.687195	0.947802	0.947802
ATP2A1	2231.02	0.163511	0.211812	0.771964	0.440136	0.815774	0.815774
ATP2A2	11164.7	-0.100023	0.105389	-0.949083	0.342578	0.746184	0.746184
ATP2A3	3549.28	0.252751	0.13229	1.91058	0.0560581	0.446275	0.446275
ATP2B1	5026.14	0.054903	0.0782939	0.701242	0.483152	0.843918	0.843918
ATP2B2	44.0055	-0.0861582	0.169853	-0.507251	0.611979	0.913833	0.913833
ATP2B3	2.47513	-0.351927	0.32525	-1.08202	0.279244	0.697428	0.697428
ATP2B4	8734.5	-0.09096	0.0781612	-1.16375	0.244526	0.666551	0.666551
ATP2C1	2789.17	0.0355106	0.0455251	0.780024	0.435377	0.813374	0.813374
ATP2C2	34.9737	-0.548233	0.356048	-1.53977	0.123615	0.540848	0.540848
ATP4A	0.299991	0.280315	0.711983	0.39371	0.693795	0.949335	0.949335
ATP4B	1.42133	0.117186	0.309464	0.378673	0.704931	0.953823	0.953823
ATP5F1A	12372.9	0.00962905	0.0485982	0.198136	0.842939	0.99993	0.99993
ATP5F1B	15747.4	0.0160903	0.0490229	0.328219	0.742746	0.968529	0.968529
ATP5F1C	4187.83	0.0719811	0.0596694	1.20633	0.227689	0.65104	0.65104
ATP5F1D	2952.25	0.079392	0.0828095	0.95873	0.337695	0.744229	0.744229
ATP5F1E	7842.44	0.244067	0.115392	2.11512	0.03442	0.405999	0.405999
ATP5IF1	2453.6	0.101985	0.0872277	1.16918	0.24233	0.664282	0.664282
ATP5MC1	1531.59	0.131683	0.0853537	1.5428	0.12288	0.540062	0.540062
ATP5MC2	5095.12	0.136597	0.092621	1.47479	0.140268	0.560923	0.560923
ATP5MC3	4427.81	0.111875	0.0775748	1.44215	0.14926	0.566206	0.566206
ATP5MD	2975.98	0.14636	0.11136	1.3143	0.188745	0.612275	0.612275
ATP5ME	2183.61	0.118423	0.107411	1.10252	0.270235	0.6915	0.6915
ATP5MF	3271.29	0.224504	0.104876	2.14068	0.0323002	0.398206	0.398206
ATP5MF-PTCD1	107.53	0.0633632	0.086734	0.730547	0.465056	0.830424	0.830424
ATP5MG	5339.96	0.151507	0.0988226	1.53313	0.125245	0.543588	0.543588
ATP5MGL	4.86803	0.287494	0.197348	1.45678	0.145176	0.562676	0.562676
ATP5MPL	1790.77	0.206654	0.10604	1.94883	0.0513159	0.438519	0.438519
ATP5PB	5606.89	0.0529468	0.0569465	0.929763	0.352494	0.754219	0.754219
ATP5PD	4805.45	0.0917284	0.0844081	1.08673	0.277158	0.696699	0.696699
ATP5PF	2898.59	0.0754905	0.0863572	0.874165	0.382029	0.775332	0.775332
ATP5PO	4607.48	0.0899506	0.0864648	1.04032	0.298194	0.714507	0.714507
ATP6AP1	5713.54	0.091435	0.0697383	1.31112	0.189818	0.613279	0.613279
ATP6AP1L	88.3202	0.0285992	0.099935	0.286178	0.774742	0.981588	0.981588
ATP6AP2	8268.05	0.0293465	0.062643	0.468473	0.639447	0.926148	0.926148
ATP6V0A1	2472.17	0.0528339	0.0704767	0.749665	0.453457	0.823341	0.823341
ATP6V0A2	905.617	-0.00672083	0.0659491	-0.101909	0.918829	0.99993	0.99993
ATP6V0A4	15.2614	-0.239476	2.65626	-0.0901552	0.928164	0.99993	0.99993
ATP6V0B	5461.51	0.136401	0.0907648	1.5028	0.132891	0.552874	0.552874
ATP6V0C	12165.6	0.110906	0.0647466	1.71292	0.086728	0.494293	0.494293
ATP6V0D1	6091.24	0.102171	0.0599264	1.70495	0.088204	0.49464	0.49464
ATP6V0D2	29.6924	-0.269086	0.273791	-0.982817	0.325697	0.734948	0.734948
ATP6V0E1	8156.85	0.135789	0.0818493	1.65901	0.0971138	0.507199	0.507199
ATP6V0E2	866.765	0.0811155	0.0755621	1.07349	0.28305	0.700199	0.700199
ATP6V1A	2936.54	0.102871	0.0670684	1.53382	0.125074	0.54356	0.54356
ATP6V1B1	24.6336	-0.408935	0.363687	-1.12441	0.260837	0.682888	0.682888
ATP6V1B2	6475.18	0.125325	0.079762	1.57124	0.116127	0.533135	0.533135
ATP6V1C1	1934.88	0.0568047	0.0564375	1.00651	0.314172	0.726685	0.726685
ATP6V1C2	84.6891	-0.966593	0.200958	-4.80993	1.50984e-06	0.00292789	0.00292789
ATP6V1D	1633.46	0.129714	0.0622778	2.08283	0.0372669	0.410915	0.410915
ATP6V1E1	3995.55	-0.00845562	0.0403581	-0.209515	0.834046	0.99993	0.99993
ATP6V1E2	171.666	-0.0140914	0.0613075	-0.229847	0.818211	0.996903	0.996903
ATP6V1F	4820.76	0.246745	0.105902	2.32994	0.0198092	0.369721	0.369721
ATP6V1FNB	41.8234	-0.125683	0.0969845	-1.29591	0.195006	0.619522	0.619522
ATP6V1G1	4256.22	0.0319075	0.0626828	0.509032	0.61073	0.91331	0.91331
ATP6V1G2	22.2784	0.0768704	0.112386	0.683985	0.493985	0.851681	0.851681
ATP6V1G2-DDX39B	1718.87	-0.171621	0.0674006	-2.54628	0.0108878	0.322455	0.322455
ATP6V1G3	0.272863	0.283905	0.821709	0.345505	0.729715	0.964392	0.964392
ATP6V1H	1407.64	0.0486324	0.0470154	1.03439	0.300952	0.717385	0.717385
ATP7A	680.94	-0.0309983	0.0729703	-0.424807	0.670977	0.940959	0.940959
ATP7B	148.593	-0.130203	0.114024	-1.14189	0.2535	0.67665	0.67665
ATP8A1	513.432	0.0740253	0.119913	0.617324	0.537021	0.874949	0.874949
ATP8A2	50.5896	0.120296	0.0989207	1.21608	0.223953	0.647035	0.647035
ATP8B1	1062.93	-0.107438	0.0896579	-1.1983	0.230798	0.653793	0.653793
ATP8B2	4043.14	-0.0328165	0.0806287	-0.407007	0.684003	0.946427	0.946427
ATP8B3	85.5575	0.175807	0.113407	1.55023	0.121085	0.539367	0.539367
ATP8B4	741.171	0.00431213	0.104862	0.041122	0.967199	0.99993	0.99993
ATP9A	1642.34	-0.350073	0.167128	-2.09464	0.0362029	0.409151	0.409151
ATP9B	957.255	0.0519071	0.0474466	1.09401	0.273951	0.694499	0.694499
ATPAF1	1379.82	-0.0353877	0.0686703	-0.515327	0.606324	0.911691	0.911691
ATPAF2	550.164	0.158676	0.0591532	2.68245	0.00730849	0.287966	0.287966
ATR	674.972	0.108667	0.0690694	1.57331	0.115648	0.533135	0.533135
ATRAID	4627.85	0.0736401	0.0678226	1.08578	0.277578	0.696699	0.696699
ATRIP	332.982	-0.0062339	0.0407692	-0.152907	0.878472	0.99993	0.99993
ATRN	3280.57	-0.0236659	0.0920375	-0.257134	0.797076	0.989693	0.989693
ATRNL1	30.6203	0.12712	0.175999	0.722275	0.470125	0.833793	0.833793
ATRX	4904.88	-0.0231136	0.0535229	-0.431846	0.665854	0.939072	0.939072
ATXN1	2563.86	0.0612778	0.046151	1.32777	0.184255	0.607665	0.607665
ATXN10	2369.76	0.0183989	0.0323339	0.569028	0.569337	0.893724	0.893724
ATXN1L	2338.14	-0.0944137	0.0574896	-1.64228	0.100533	0.513748	0.513748
ATXN2	1037.8	0.00800018	0.0480742	0.166413	0.867832	0.99993	0.99993
ATXN2L	2263.98	0.140704	0.0638691	2.203	0.0275948	0.388837	0.388837
ATXN3	732.903	0.0902135	0.0521277	1.73062	0.0835187	0.491378	0.491378
ATXN3L	0.00967699	0.00948581	3.03406	0.00312644	0.997505	0.99993	0.99993
ATXN7	898.816	0.00407909	0.053627	0.0760641	0.939368	0.99993	0.99993
ATXN7L1	424.254	0.0517054	0.0500231	1.03363	0.301308	0.717545	0.717545
ATXN7L2	130.345	-0.016713	0.0680741	-0.245512	0.80606	0.992804	0.992804
ATXN7L3	2116.61	-0.0022195	0.0505866	-0.0438754	0.965004	0.99993	0.99993
ATXN7L3B	2864.81	-0.0496293	0.0539345	-0.920177	0.35748	0.757741	0.757741
AUH	383.36	-0.034706	0.0561117	-0.618517	0.536235	0.874949	0.874949
AUNIP	21.9556	0.182759	0.105686	1.72927	0.0837605	0.491378	0.491378
AUP1	4193.58	0.0826662	0.0546695	1.51211	0.130506	0.54969	0.54969
AURKA	156.434	0.253482	0.14171	1.78874	0.0736575	0.47751	0.47751
AURKAIP1	2916.9	0.053959	0.0735594	0.733543	0.463227	0.829371	0.829371
AURKB	117.623	0.332082	0.183337	1.81132	0.0700913	0.470805	0.470805
AURKC	38.2608	0.279262	0.121226	2.30364	0.0212428	0.376252	0.376252
AUTS2	1946.23	-0.0198477	0.10385	-0.191119	0.848432	0.99993	0.99993
AVEN	446.321	-0.027016	0.0571702	-0.472554	0.636531	0.924754	0.924754
AVIL	121.569	0.0950952	0.0895034	1.06248	0.28802	0.704857	0.704857
AVL9	1033.99	0.052453	0.0560752	0.935403	0.34958	0.752554	0.752554
AVP	2.02951	-0.0649707	0.359904	-0.180522	0.856742	0.99993	0.99993
AVPI1	878.078	-0.00533814	0.0923669	-0.0577927	0.953914	0.99993	0.99993
AVPR1A	660.863	-0.199738	0.126236	-1.58226	0.11359	0.532872	0.532872
AVPR1B	0.355888	0.649492	0.575118	1.12932	0.258763	0.682	0.682
AVPR2	244.922	-0.178736	0.138365	-1.29177	0.196436	0.620056	0.620056
AWAT1	0.495924	0.494881	0.511999	0.966565	0.333761	0.741435	0.741435
AWAT2	2.05015	0.0198373	0.27907	0.0710836	0.943331	0.99993	0.99993
AXDND1	2.39313	0.0580916	0.306354	0.189623	0.849605	0.99993	0.99993
AXIN1	1145.34	-0.00407432	0.0409048	-0.0996049	0.920658	0.99993	0.99993
AXIN2	391.359	-0.185455	0.120291	-1.54172	0.123141	0.540751	0.540751
AXL	5954.93	-0.174169	0.120491	-1.44549	0.14832	0.565083	0.565083
AZGP1	530.788	-1.00262	0.411047	-2.4392	0.01472	0.34232	0.34232
AZI2	1723.32	0.034911	0.0530495	0.658083	0.510485	0.860642	0.860642
AZIN1	5029.78	-0.00475782	0.0475597	-0.100039	0.920314	0.99993	0.99993
AZIN2	309.124	0.0120637	0.104012	0.115984	0.907666	0.99993	0.99993
AZU1	13.2961	-0.578076	0.190189	-3.03948	0.0023699	0.180224	0.180224
B2M	278236	0.155741	0.0987478	1.57716	0.114759	0.532872	0.532872
B3GALNT1	737.504	0.0290859	0.0636983	0.456619	0.647945	0.930214	0.930214
B3GALNT2	342.413	-0.0104407	0.0678918	-0.153785	0.877779	0.99993	0.99993
B3GALT1	34.543	-0.086261	0.169152	-0.509962	0.610078	0.912991	0.912991
B3GALT2	24.8484	-0.241155	0.114697	-2.10255	0.0355051	0.4091	0.4091
B3GALT4	839.18	0.0803725	0.0491266	1.63603	0.101834	0.515903	0.515903
B3GALT5	11.7923	-0.19757	0.292876	-0.674586	0.499939	0.855576	0.855576
B3GALT6	1294.57	0.0396949	0.0419767	0.945641	0.344332	0.74814	0.74814
B3GAT1	32.6229	-0.010173	0.156189	-0.0651328	0.948068	0.99993	0.99993
B3GAT2	28.6389	0.112781	0.110403	1.02154	0.306999	0.722257	0.722257
B3GAT3	1085.64	0.127068	0.0495109	2.56646	0.0102744	0.321683	0.321683
B3GLCT	468.303	0.0589547	0.0671787	0.87758	0.380172	0.773821	0.773821
B3GNT10	61.6672	0.0345512	0.0772187	0.447445	0.654553	0.934003	0.934003
B3GNT2	1673.67	0.0949217	0.057589	1.64826	0.0992991	0.511132	0.511132
B3GNT3	63.9193	-0.268682	0.163599	-1.64232	0.100524	0.513748	0.513748
B3GNT4	14.4065	0.114791	0.185607	0.618462	0.536271	0.874949	0.874949
B3GNT5	559.766	0.0788059	0.116418	0.676919	0.498457	0.855101	0.855101
B3GNT6	0.565043	0.371389	0.365281	1.01672	0.309285	0.723271	0.723271
B3GNT7	948.487	0.196316	0.134536	1.45921	0.144509	0.562375	0.562375
B3GNT8	191.155	-0.150097	0.101345	-1.48106	0.138591	0.559502	0.559502
B3GNT9	1365.68	0.0163992	0.0789893	0.207613	0.835531	0.99993	0.99993
B3GNTL1	132.948	0.154851	0.101902	1.5196	0.12861	0.547173	0.547173
B4GALNT1	118.425	-0.0257021	0.122753	-0.209381	0.834151	0.99993	0.99993
B4GALNT2	55.8081	-0.05001	0.117607	-0.425229	0.670669	0.940938	0.940938
B4GALNT3	690.499	-0.209969	0.168047	-1.24947	0.211495	0.636051	0.636051
B4GALNT4	30.4391	0.156715	0.175076	0.895123	0.370721	0.767895	0.767895
B4GALT1	7487.3	0.0364743	0.0815862	0.447064	0.654829	0.934189	0.934189
B4GALT2	2865.39	-0.0271689	0.0735151	-0.36957	0.711703	0.956261	0.956261
B4GALT3	873.968	0.101919	0.0748565	1.36152	0.173348	0.597623	0.597623
B4GALT4	748.2	0.0629048	0.0489001	1.28639	0.198306	0.6227	0.6227
B4GALT5	2210.26	-0.0659953	0.0818283	-0.806509	0.419949	0.799367	0.799367
B4GALT6	175.774	-0.050775	0.0978041	-0.51915	0.603656	0.910731	0.910731
B4GALT7	1016.63	0.110858	0.0563092	1.96874	0.0489829	0.435923	0.435923
B4GAT1	932.928	-0.118119	0.0742584	-1.59064	0.11169	0.532669	0.532669
B9D1	277.688	0.0336618	0.09968	0.337698	0.73559	0.9665	0.9665
B9D2	355.054	0.0677524	0.0691716	0.979482	0.327342	0.735816	0.735816
BAALC	229.079	-0.0500758	0.151738	-0.330014	0.741389	0.968529	0.968529
BAAT	1.46706	-0.374286	0.259968	-1.43974	0.149942	0.567163	0.567163
BABAM1	2307.9	0.0397314	0.057289	0.693526	0.48798	0.84778	0.84778
BABAM2	1401.13	0.0293565	0.0429733	0.683135	0.494522	0.851969	0.851969
BACE1	2591.66	-0.0246371	0.0690538	-0.356781	0.721256	0.961018	0.961018
BACE2	2730.1	-0.097738	0.0796516	-1.22707	0.219797	0.642843	0.642843
BACH1	2561.21	0.0467156	0.08045	0.580679	0.561457	0.889164	0.889164
BACH2	272.621	0.217785	0.12951	1.6816	0.0926464	0.49961	0.49961
BAD	1946.03	0.00957193	0.0775806	0.12338	0.901806	0.99993	0.99993
BAG1	3669.59	-0.045828	0.0799164	-0.57345	0.56634	0.891606	0.891606
BAG2	1117.89	-0.0218857	0.0763785	-0.286542	0.774463	0.981588	0.981588
BAG3	2102.79	-0.160715	0.0740217	-2.17119	0.0299167	0.396667	0.396667
BAG4	918.905	0.00938368	0.0451022	0.208054	0.835187	0.99993	0.99993
BAG5	2002	-0.103668	0.0511316	-2.02747	0.0426147	0.419807	0.419807
BAG6	7370.43	-0.0035319	0.0334263	-0.105662	0.91585	0.99993	0.99993
BAHCC1	1100.34	-0.116394	0.0865923	-1.34417	0.178895	0.603043	0.603043
BAHD1	1159.17	0.0197054	0.0525051	0.375304	0.707435	0.954719	0.954719
BAIAP2	1407.89	-0.0566838	0.0826848	-0.685541	0.493003	0.850965	0.850965
BAIAP2L1	143.336	-0.0621655	0.0915288	-0.679191	0.497017	0.853916	0.853916
BAIAP2L2	16.8095	0.142894	0.155785	0.917248	0.359013	0.758958	0.758958
BAIAP3	79.3806	0.286739	0.158461	1.80953	0.0703694	0.47104	0.47104
BAK1	1252.15	0.168641	0.0834119	2.02178	0.0431988	0.422644	0.422644
BAMBI	213.634	0.0953834	0.140982	0.676563	0.498683	0.855138	0.855138
BANF1	4090.14	0.0543036	0.0645323	0.841496	0.40007	0.785459	0.785459
BANF2	0.378046	0.393422	0.534613	0.735901	0.461791	0.828558	0.828558
BANK1	605.497	0.370033	0.134773	2.74561	0.00603987	0.271422	0.271422
BANP	441.628	0.034639	0.0491838	0.704277	0.48126	0.842064	0.842064
BAP1	3055.7	-0.0192111	0.0344692	-0.557342	0.577294	0.897426	0.897426
BARD1	235.7	0.128896	0.0841037	1.53258	0.12538	0.543664	0.543664
BARHL1	0.354236	0.0357263	0.563178	0.0634369	0.949419	0.99993	0.99993
BARHL2	0.466064	-0.670061	0.708599	-0.945614	0.344345	0.74814	0.74814
BARX1	277.35	0.132143	0.257119	0.513935	0.607297	0.911691	0.911691
BARX2	60.4494	0.0443864	0.310791	0.142817	0.886434	0.99993	0.99993
BASP1	5998.65	0.0485992	0.0904761	0.537149	0.591165	0.904427	0.904427
BATF	360.92	0.338112	0.168068	2.01176	0.0442454	0.424943	0.424943
BATF2	271.382	0.0877946	0.133428	0.657991	0.510544	0.860642	0.860642
BATF3	279.281	0.176736	0.132847	1.33036	0.183398	0.606728	0.606728
BAX	1965.74	0.195575	0.0858962	2.27687	0.0227938	0.37862	0.37862
BAZ1A	2359	-0.0160754	0.0771334	-0.208411	0.834908	0.99993	0.99993
BAZ1B	3344.92	-0.017467	0.0449449	-0.388631	0.697549	0.950623	0.950623
BAZ2A	2863.89	-0.0916716	0.0896082	-1.02303	0.306295	0.72134	0.72134
BAZ2B	1628.03	-0.095404	0.0855935	-1.11462	0.265015	0.686974	0.686974
BBC3	414.242	0.0570262	0.0600356	0.949872	0.342177	0.745968	0.745968
BBIP1	638.59	0.0555866	0.0780027	0.712624	0.476079	0.83776	0.83776
BBOF1	256.153	-0.0334463	0.0696335	-0.480319	0.631	0.921902	0.921902
BBOX1	66.6314	-0.484713	0.371967	-1.3031	0.192539	0.616438	0.616438
BBS1	945.872	-0.0721311	0.0604012	-1.1942	0.2324	0.655019	0.655019
BBS10	649.19	-0.120821	0.0595849	-2.02771	0.0425895	0.419807	0.419807
BBS12	291.211	-0.0497183	0.0629752	-0.78949	0.429826	0.808534	0.808534
BBS2	1123.85	0.0417896	0.0513242	0.814228	0.415514	0.796694	0.796694
BBS4	475.262	0.0125997	0.0444204	0.283648	0.77668	0.982208	0.982208
BBS5	322.944	-0.034768	0.0471086	-0.738039	0.460491	0.827679	0.827679
BBS7	417.82	-0.01784	0.0558747	-0.319286	0.74951	0.97108	0.97108
BBS9	464.892	-0.0226811	0.0428329	-0.529526	0.596441	0.907265	0.907265
BBX	2740.71	-0.0188606	0.0586921	-0.321349	0.747946	0.970355	0.970355
BCAM	5868.15	-0.356986	0.152094	-2.34714	0.0189183	0.363592	0.363592
BCAN	26.7891	-0.076087	0.236809	-0.321301	0.747983	0.970355	0.970355
BCAP29	2833.81	-0.0509565	0.0459443	-1.10909	0.26739	0.689323	0.689323
BCAP31	7346.36	-0.00601978	0.0491483	-0.122482	0.902517	0.99993	0.99993
BCAR1	2266.59	-0.0686127	0.0816701	-0.84012	0.400841	0.786036	0.786036
BCAR3	580.183	-0.0848196	0.0617432	-1.37375	0.16952	0.593722	0.593722
BCAS1	26.5948	-0.335147	0.184217	-1.81931	0.0688644	0.468852	0.468852
BCAS2	1326.01	-0.0122586	0.0471612	-0.259929	0.794918	0.988826	0.988826
BCAS3	746.45	0.0178331	0.0419347	0.425258	0.670649	0.940938	0.940938
BCAS4	183.816	0.359274	0.141054	2.54706	0.0108635	0.322455	0.322455
BCAT1	8348.66	0.0617917	0.122332	0.505117	0.613477	0.914556	0.914556
BCAT2	979.735	0.0622604	0.0419424	1.48443	0.137696	0.558867	0.558867
BCCIP	1404.91	-0.0150625	0.0509113	-0.295857	0.767339	0.97832	0.97832
BCDIN3D	282.951	0.0187804	0.0490107	0.383189	0.70158	0.952333	0.952333
BCHE	37.8578	-0.836073	0.311908	-2.68051	0.00735096	0.287966	0.287966
BCKDHA	1796.22	0.0175326	0.0478025	0.366771	0.71379	0.957085	0.957085
BCKDHB	490.208	-0.0814684	0.0708832	-1.14933	0.250419	0.672035	0.672035
BCKDK	2406.34	0.169841	0.0699745	2.42718	0.0152166	0.345024	0.345024
BCL10	1013.12	0.0702019	0.0429402	1.63488	0.102075	0.516151	0.516151
BCL11A	230.836	0.337903	0.178587	1.89209	0.0584793	0.451603	0.451603
BCL11B	336.529	0.182506	0.192151	0.949808	0.34221	0.745968	0.745968
BCL2	938.718	0.0281172	0.113336	0.248087	0.804067	0.992286	0.992286
BCL2A1	647.783	0.346083	0.225845	1.53239	0.125426	0.543664	0.543664
BCL2L1	4867.55	-0.145999	0.0676437	-2.15836	0.0308999	0.396667	0.396667
BCL2L10	16.4063	-0.349016	0.27338	-1.27667	0.20172	0.625551	0.625551
BCL2L11	995.731	-0.0710856	0.0598531	-1.18767	0.234965	0.656736	0.656736
BCL2L12	492.818	0.177307	0.0689264	2.57242	0.0100991	0.320004	0.320004
BCL2L13	2090.26	-0.0478366	0.0499137	-0.958386	0.337868	0.744229	0.744229
BCL2L14	16.773	0.163773	0.191753	0.854083	0.393059	0.781283	0.781283
BCL2L15	24.6914	-0.0800372	0.185235	-0.432085	0.66568	0.939013	0.939013
BCL2L2	1740.14	-0.187071	0.0701459	-2.66688	0.00765583	0.287966	0.287966
BCL2L2-PABPN1	28.6639	0.020949	0.193917	0.108031	0.913971	0.99993	0.99993
BCL3	2882.52	0.133481	0.0987918	1.35114	0.176651	0.602058	0.602058
BCL6	2645.09	-0.228017	0.0765434	-2.97892	0.00289267	0.196135	0.196135
BCL6B	1230.06	-0.117758	0.116074	-1.01451	0.310338	0.723271	0.723271
BCL7A	257.724	-0.0519623	0.120942	-0.429646	0.667453	0.940097	0.940097
BCL7B	1910.38	0.01972	0.0465162	0.423938	0.671611	0.941342	0.941342
BCL7C	2005.32	0.063022	0.0879118	0.716878	0.473449	0.835712	0.835712
BCL9	482.586	-0.0977073	0.0783424	-1.24718	0.21233	0.636404	0.636404
BCL9L	3010.03	-0.0471643	0.107508	-0.438705	0.660876	0.936528	0.936528
BCLAF1	4114.38	-0.0147219	0.0448161	-0.328496	0.742537	0.968529	0.968529
BCLAF3	309.422	0.0867824	0.045887	1.89122	0.0585952	0.451603	0.451603
BCO1	6.69979	0.0153035	0.198797	0.0769808	0.938639	0.99993	0.99993
BCO2	35.4273	0.00715456	0.131989	0.0542056	0.956771	0.99993	0.99993
BCOR	1013.53	0.0481699	0.0546532	0.881374	0.378115	0.772218	0.772218
BCORL1	529.368	0.0279775	0.0925043	0.302445	0.762313	0.976759	0.976759
BCR	3324	-0.107633	0.0772062	-1.3941	0.163287	0.584406	0.584406
BCS1L	511.421	0.0199637	0.0538491	0.370735	0.710835	0.955816	0.955816
BDH1	147.612	-0.15931	0.154395	-1.03184	0.302149	0.717938	0.717938
BDH2	1049.01	-0.08176	0.0697948	-1.17143	0.241425	0.663601	0.663601
BDKRB1	131.989	0.0982907	0.139785	0.703157	0.481958	0.842525	0.842525
BDKRB2	1720.35	0.063066	0.11197	0.56324	0.573272	0.895992	0.895992
BDNF	32.3755	0.043953	0.149983	0.293053	0.769482	0.979441	0.979441
BDP1	1149.78	0.00305786	0.0568981	0.0537428	0.95714	0.99993	0.99993
BEAN1	69.6246	0.165253	0.101663	1.6255	0.104057	0.518865	0.518865
BECN1	3165.57	-0.0195658	0.0347524	-0.563006	0.573431	0.895992	0.895992
BECN2	0.167494	0.182964	0.880704	0.207747	0.835427	0.99993	0.99993
BEGAIN	273.4	-0.0338455	0.17905	-0.189028	0.850071	0.99993	0.99993
BEND2	33.0613	-0.574398	0.265977	-2.15957	0.0308057	0.396667	0.396667
BEND3	157.972	-0.0635232	0.0517672	-1.22709	0.219788	0.642843	0.642843
BEND4	16.1442	-0.0289573	0.231119	-0.125292	0.900293	0.99993	0.99993
BEND5	136.722	-0.0863018	0.110927	-0.778005	0.436566	0.813795	0.813795
BEND6	429.644	-0.0336074	0.106662	-0.315083	0.752699	0.972635	0.972635
BEND7	169.682	-0.220504	0.113465	-1.94337	0.0519711	0.439461	0.439461
BEST1	534.055	0.101472	0.0783804	1.2946	0.195457	0.619856	0.619856
BEST2	5.7892	-0.191323	0.177715	-1.07658	0.28167	0.699972	0.699972
BEST3	33.3697	0.197287	0.167603	1.17712	0.23915	0.661412	0.661412
BEST4	16.3312	-0.0681633	0.136512	-0.49932	0.617554	0.916113	0.916113
BET1	775.217	0.0424523	0.0522353	0.812711	0.416384	0.797089	0.797089
BET1L	2428.86	-0.0377485	0.0304279	-1.24059	0.214757	0.637801	0.637801
BEX1	10.2202	-0.568783	0.201425	-2.8238	0.00474581	0.244763	0.244763
BEX2	47.0693	0.0719673	0.191635	0.375544	0.707256	0.954719	0.954719
BEX3	2469.51	-0.0275949	0.0849651	-0.324779	0.745348	0.969496	0.969496
BEX4	1025.57	0.0661436	0.0691038	0.957163	0.338485	0.744306	0.744306
BEX5	88.5554	0.114622	0.160962	0.712106	0.476399	0.837904	0.837904
BFAR	2019.79	0.0108377	0.0403445	0.268629	0.788215	0.986286	0.986286
BFSP1	109.637	-0.230465	0.133396	-1.72767	0.0840472	0.491378	0.491378
BFSP2	13.936	0.277071	0.297621	0.930952	0.351878	0.753992	0.753992
BGLAP	49.8309	1.16727	0.405877	2.87591	0.00402869	0.226935	0.226935
BGN	48798.6	0.016483	0.124938	0.131929	0.89504	0.99993	0.99993
BHLHA15	103.106	0.338369	0.335673	1.00803	0.313439	0.726102	0.726102
BHLHA9	0.22542	-0.18495	0.829372	-0.223	0.823535	0.998501	0.998501
BHLHB9	163.739	-0.0665828	0.0777327	-0.856561	0.391687	0.780549	0.780549
BHLHE22	189.676	0.0700955	0.12359	0.567161	0.570605	0.894589	0.894589
BHLHE23	0.773337	-0.199833	0.499821	-0.399809	0.689297	0.948929	0.948929
BHLHE40	7759.64	0.131589	0.0989219	1.33023	0.183443	0.606728	0.606728
BHLHE41	1934.32	0.0862005	0.0960441	0.89751	0.369447	0.766555	0.766555
BHMG1	0.329794	-0.129584	0.585127	-0.221463	0.824732	0.998894	0.998894
BHMT	5.59437	-0.0768976	0.172937	-0.444657	0.656567	0.934995	0.934995
BHMT2	296.528	-0.152845	0.153571	-0.995273	0.319604	0.730092	0.730092
BICC1	1774.98	-0.0113091	0.0901498	-0.125448	0.900169	0.99993	0.99993
[truncated: 17,543 more rows]

## Sheet: Figure 2c
	Eta	Rtx	Toc	SE_Eta	SE_Rtx	SE_Toc	x	y	r	angle	col	lab
A1BG	-0.410013	-0.236598	-0.615996	0.295655	0.228488	0.331451	0.016284	0.328568	0.328971	87.1627	grey60	ns
A1BG-AS1	-0.278605	-0.0167256	-0.357326	0.23642	0.182228	0.224601	-0.0915789	0.294969	0.308858	107.248	grey60	ns
A2M	0.354099	0.0640574	0.0405748	0.192204	0.169591	0.17991	0.301783	0.0203366	0.302468	3.85522	grey60	ns
A2M-AS1	-0.00476169	0.259903	0.119634	0.154149	0.126289	0.159582	-0.19453	0.121477	0.229344	148.017	grey60	ns
A2ML1	1.71056	-1.24176	-0.797362	0.703327	0.493476	0.467884	2.73012	-0.384856	2.75711	351.976	grey60	ns
A2MP1	-0.327415	-0.592085	0.245611	0.36342	0.338919	0.42366	-0.154178	-0.725466	0.741668	258.002	grey60	ns
A4GALT	0.220052	0.104094	-0.040907	0.180592	0.12556	0.162344	0.188458	0.125574	0.226463	33.6765	grey60	ns
AAAS	-0.125299	0.00110292	0.0250368	0.0585459	0.0621529	0.064944	-0.138369	-0.0207273	0.139913	188.519	grey60	ns
AACS	0.101452	-0.00539182	0.29109	0.159458	0.0920462	0.144889	-0.0413973	-0.25676	0.260076	260.841	grey60	ns
AADACL2	1.12076	-0.514115	-2.71477	0.899847	0.687654	0.730695	2.7352	1.90582	3.33369	34.8679	grey60	ns
AADACP1	0.519517	-0.0609533	0.272661	0.412536	0.379057	0.371858	0.413663	-0.288919	0.50457	325.068	grey60	ns
AADAT	0.0769973	0.206796	0.0740649	0.134796	0.145298	0.149862	-0.063433	0.114948	0.131289	118.892	grey60	ns
AAGAB	0.0617955	0.00571602	-0.0727285	0.0694681	0.0725004	0.071882	0.0953018	0.067935	0.117037	35.4828	grey60	ns
AAK1	0.123335	-0.059928	-0.123901	0.14568	0.114766	0.166013	0.21525	0.0554025	0.222266	14.4339	grey60	ns
AAMDC	-0.101344	0.211641	-0.0298564	0.189714	0.164931	0.20037	-0.192236	0.209143	0.284069	132.588	grey60	ns
AAMP	0.0657093	0.0412503	-0.0121055	0.0722805	0.0532478	0.0565502	0.0511369	0.0462075	0.068921	42.1011	grey60	ns
AAR2	0.0803313	0.117714	-0.0603995	0.0604359	0.0492787	0.0562235	0.0516742	0.154251	0.162676	71.4791	grey60	ns
AARD	0.317827	-0.802416	-0.322512	0.452663	0.334491	0.356182	0.880291	-0.415609	0.973469	334.727	grey60	ns
AARS	-0.0343734	0.07572	0.0532059	0.121287	0.0975551	0.123783	-0.0988363	0.0194978	0.100741	168.84	grey60	ns
AARS2	-0.109531	-0.0710334	0.0580825	0.117925	0.10389	0.127982	-0.103056	-0.111818	0.152065	227.335	grey60	ns
AARSD1	-0.00736086	0.0460202	0.139718	0.0748345	0.0697776	0.102072	-0.10023	-0.0811451	0.12896	218.993	grey60	ns
AASDH	0.0575735	0.0854779	-0.0952734	0.0859247	0.0589019	0.0752938	0.0624712	0.156535	0.168541	68.2437	grey60	ns
AASDHPPT	-0.00203612	0.00900298	-0.0171983	0.0730925	0.0579689	0.078913	0.00206151	0.0226909	0.0227844	84.8088	grey60	ns
AASS	0.0996359	-0.0373637	0.34071	0.162358	0.126564	0.14529	-0.0520375	-0.327422	0.331531	260.969	grey60	ns
AATBC	0.137378	-0.0171864	-0.0848438	0.262025	0.224447	0.287887	0.188393	0.058593	0.197295	17.2764	grey60	ns
AATF	0.0230267	0.0618572	-0.0137461	0.0601861	0.0466277	0.0637236	-0.0010288	0.0654743	0.0654824	90.9002	grey60	ns
AATK	0.467445	-0.027631	0.575742	0.245987	0.246895	0.272597	0.193389	-0.522537	0.557175	290.309	grey60	ns
ABALON	0.338759	0.406389	0.0501276	0.16457	0.208304	0.187602	0.110501	0.308531	0.327722	70.2948	grey60	ns
ABAT	-0.0893199	-0.151827	0.031759	0.125005	0.116551	0.112993	-0.0292858	-0.15899	0.161665	259.563	grey60	ns
ABCA1	0.113	-0.231124	-0.298834	0.206369	0.170542	0.224827	0.377978	0.0586384	0.3825	8.81839	grey60	ns
ABCA10	-0.190919	0.294819	0.46538	0.353052	0.308948	0.349661	-0.571018	-0.14771	0.589813	194.503	grey60	ns
ABCA11P	-0.16123	-0.0236974	0.22982	0.146758	0.128461	0.150415	-0.264292	-0.219553	0.343589	219.717	grey60	ns
ABCA13	0.390363	-0.163447	NA	0.364499	0.364668	NA	NA	NA	NA	NA	grey60	ns
ABCA17P	-0.220811	-0.0379702	0.0415564	0.265469	0.2194	0.307149	-0.222604	-0.0688721	0.233015	197.192	grey60	ns
ABCA2	0.13543	0.0330959	0.259997	0.171831	0.10984	0.126725	-0.011116	-0.196502	0.196816	266.762	grey60	ns
ABCA3	0.164052	0.216092	0.249247	0.229103	0.184343	0.201908	-0.0686176	-0.028713	0.0743828	202.707	grey60	ns
ABCA4	-0.535935	-0.395085	1.0254	0.417678	0.273152	0.329484	-0.851093	-1.23018	1.49589	235.323	grey60	ns
ABCA5	0.154155	0.0652971	0.210127	0.182492	0.14312	0.138465	0.0164431	-0.125426	0.1265	277.469	grey60	ns
ABCA6	0.220134	-0.0618165	0.232848	0.224247	0.176367	0.213002	0.134618	-0.255187	0.288518	297.813	grey60	ns
ABCA7	-0.225524	-0.158944	0.136771	0.192943	0.193869	0.201571	-0.214437	-0.256097	0.334019	230.06	grey60	ns
ABCA8	0.100166	0.203614	0.501192	0.297699	0.27554	0.268953	-0.252237	-0.257711	0.360608	225.615	grey60	ns
ABCA9	0.236374	0.276804	0.517135	0.310708	0.249952	0.220679	-0.160595	-0.208133	0.262888	232.346	grey60	ns
ABCB1	0.184974	-0.24607	0.454869	0.227359	0.18505	0.224817	0.0805748	-0.607031	0.612356	277.561	grey60	ns
ABCB10	-0.0218568	0.0320859	-0.100791	0.0823075	0.0741032	0.0983553	0.0124956	0.115075	0.115751	83.8027	grey60	ns
ABCB11	1.34705	0.0393113	0.386382	0.550234	0.488741	0.548132	1.13421	-0.300572	1.17336	345.157	grey60	ns
ABCB4	-0.183349	-0.051021	-0.0405911	0.201916	0.183554	0.213607	-0.137542	-0.00903256	0.137839	183.757	grey60	ns
ABCB5	0.476106	-0.19588	0.417168	0.399212	0.347289	0.466701	0.365462	-0.530915	0.644541	304.542	grey60	ns
ABCB6	-0.0828505	-0.0302973	0.026035	0.147371	0.116046	0.136253	-0.0807193	-0.0487852	0.0943165	211.148	grey60	ns
ABCB7	0.00763011	0.0260413	-0.086166	0.068322	0.0704032	0.0849488	0.0376925	0.0971743	0.104228	68.7995	grey60	ns
ABCB8	-0.0820117	-0.0619791	-0.076386	0.0946648	0.0894221	0.103495	-0.0128291	0.0124768	0.0178957	135.798	grey60	ns
ABCB9	-0.0742834	0.0298582	0.0570496	0.121506	0.1069	0.122513	-0.117737	-0.0235484	0.120069	191.31	grey60	ns
ABCC1	0.0915672	-0.0473035	-0.0234365	0.143855	0.142686	0.159801	0.126937	-0.0206694	0.128609	350.752	grey60	ns
ABCC10	-0.174637	-0.159019	-0.123109	0.146285	0.148338	0.165781	-0.0335728	-0.0310993	0.0457635	222.81	grey60	ns
ABCC11	-0.654597	-0.926724	-0.493709	0.484219	0.356547	0.477875	0.0556197	-0.375002	0.379104	278.437	grey60	ns
ABCC13	0.491098	1.07975	-0.609097	0.424555	0.514591	0.45096	0.255772	1.46258	1.48478	80.0806	grey60	ns
ABCC2	0.412063	0.706308	0.486597	0.36878	0.276711	0.362656	-0.184389	0.190275	0.26496	134.1	grey60	ns
ABCC3	0.0185243	-0.132232	-0.492376	0.268852	0.207717	0.268446	0.330828	0.311894	0.45467	43.3126	grey60	ns
ABCC4	0.267852	0.161411	-0.176458	0.18848	0.152865	0.167191	0.275376	0.292603	0.401807	46.7373	grey60	ns
ABCC5	-0.10048	-0.107956	-0.0142065	0.130764	0.116731	0.151936	-0.0393981	-0.0811899	0.0902442	244.115	grey60	ns
ABCC6	-0.40076	0.503892	0.0777654	0.395425	0.313787	0.304944	-0.691589	0.369037	0.78389	151.915	grey60	ns
ABCC6P1	-0.468156	0.475563	-0.350063	0.442895	0.383734	0.362737	-0.530906	0.715013	0.890564	126.594	grey60	ns
ABCC8	-0.827835	0.498433	-0.0531089	0.581841	0.463732	0.50479	-1.0505	0.477649	1.15399	155.549	grey60	ns
ABCC9	0.211164	-0.179681	0.522833	0.239997	0.227722	0.249377	0.0395885	-0.608395	0.609682	273.723	grey60	ns
ABCD1	-0.127409	-0.00652649	-0.139786	0.154095	0.113883	0.165211	-0.0542528	0.115406	0.127523	115.178	grey60	ns
ABCD2	-0.511043	0.425279	0.952147	0.508128	0.387351	0.374452	-1.19976	-0.456281	1.28359	200.822	grey60	ns
ABCD3	0.25428	0.0099913	-0.0139033	0.135002	0.0914603	0.104886	0.256236	0.0206934	0.25707	4.61712	grey60	ns
ABCD4	0.0789629	-0.146187	-0.0235634	0.0999127	0.0716874	0.0885669	0.163838	-0.106195	0.195244	327.05	grey60	ns
ABCE1	0.0843153	0.0811279	0.0427813	0.0966869	0.0844703	0.0839397	0.0223607	0.0332091	0.0400356	56.0464	grey60	ns
ABCF1	0.108613	0.020435	0.00374535	0.0725428	0.0648559	0.0884817	0.0965233	0.0144536	0.0975994	8.51633	grey60	ns
ABCF2	0.130411	0.09899	0.0138924	0.0808065	0.0814835	0.11045	0.0739697	0.0736966	0.104416	44.8941	grey60	ns
ABCF3	-0.0044671	-0.023947	0.0689104	0.0595295	0.0596052	0.066286	-0.0269488	-0.0804169	0.0848122	251.473	grey60	ns
ABCG1	0.0745488	-0.282251	-0.189624	0.171172	0.147152	0.164363	0.310486	-0.0802175	0.320681	345.514	grey60	ns
ABCG2	0.303448	-0.0941713	0.211955	0.219769	0.218849	0.211351	0.244556	-0.265113	0.360684	312.69	grey60	ns
ABCG4	0.0536637	0.235219	0.711268	0.303678	0.300042	0.31895	-0.41958	-0.41227	0.588229	224.497	grey60	ns
ABCG5	0.515515	NA	NA	0.296721	NA	NA	NA	NA	NA	NA	grey60	ns
ABCG8	-0.138311	0.174447	-0.340889	0.253288	0.198924	0.341658	-0.0550895	0.446294	0.449681	97.0369	grey60	ns
ABHD1	-0.252873	0.253163	0.104031	0.237787	0.187678	0.212891	-0.43147	0.129152	0.450385	163.336	grey60	ns
ABHD10	-0.0303216	0.0972263	-0.0395867	0.0700048	0.0561412	0.0670027	-0.0591414	0.118484	0.132424	116.526	grey60	ns
ABHD11	-0.1226	-0.193111	-0.179867	0.128797	0.11485	0.124639	0.0638896	-0.0114698	0.064911	349.822	grey60	ns
ABHD11-AS1	-0.415672	0.0292804	-0.0478227	0.306426	0.283703	0.323506	-0.406401	0.0667732	0.41185	170.669	grey60	ns
ABHD12	-0.0727341	-0.0914358	-0.474076	0.153434	0.128103	0.15926	0.210022	0.331376	0.392325	57.634	grey60	ns
ABHD12B	1.01275	-0.0336843	-0.288451	0.403704	0.268822	0.263236	1.17382	0.220635	1.19437	10.6453	grey60	ns
ABHD13	0.0264789	0.113495	-0.0377632	0.0746264	0.0734413	0.0760184	-0.0113868	0.130993	0.131487	94.9681	grey60	ns
ABHD14A	-0.106976	-0.00792693	-0.107382	0.153118	0.124296	0.16516	-0.0493218	0.0861309	0.099253	119.797	grey60	ns
ABHD14A-ACY1	-0.0191675	0.231056	0.0635938	0.206516	0.193234	0.221962	-0.166493	0.145027	0.2208	138.942	grey60	ns
ABHD14B	-0.0317706	0.0528013	0.0577877	0.115295	0.0991639	0.0912585	-0.0870651	-0.00431833	0.0871721	182.839	grey60	ns
ABHD15	0.0108518	0.0362198	0.0275566	0.16212	0.107442	0.119258	-0.0210365	0.00750255	0.0223343	160.371	grey60	ns
ABHD16A	-0.166663	-0.0435224	-0.106357	0.105996	0.0962103	0.118785	-0.0917238	0.054416	0.106651	149.321	grey60	ns
ABHD16B	0.333344	-0.322544	-0.165385	0.637119	0.687983	0.785277	0.577309	-0.136104	0.593136	346.734	grey60	ns
ABHD17A	-0.0132211	0.0555942	-0.102929	0.0899515	0.0893161	0.119863	0.0104463	0.137285	0.137682	85.6486	grey60	ns
ABHD17AP1	-0.113289	NA	0.295177	0.206706	NA	0.248799	NA	NA	NA	NA	grey60	ns
ABHD17B	0.191756	-0.0307282	0.0452898	0.129018	0.103419	0.117421	0.184475	-0.0658335	0.19587	340.36	grey60	ns
ABHD17C	0.0931671	-0.171927	-0.210019	0.201879	0.146491	0.15182	0.28414	0.0329886	0.286048	6.62238	grey60	ns
ABHD18	-0.176223	-0.0895249	0.0109067	0.0987622	0.0862613	0.107952	-0.136914	-0.0869763	0.162204	212.426	grey60	ns
ABHD2	0.316717	0.0925994	-0.330892	0.176252	0.153285	0.189867	0.435863	0.366754	0.569636	40.0787	grey60	ns
ABHD3	-0.279297	-0.0755758	-0.116192	0.160106	0.125098	0.169371	-0.183413	0.0351744	0.186755	169.144	grey60	ns
ABHD4	0.0661944	0.000395901	-0.0268105	0.103738	0.0888164	0.105599	0.0794018	0.0235615	0.0828238	16.5276	grey60	ns
ABHD5	0.357176	0.0741145	0.201791	0.209945	0.158638	0.163856	0.219223	-0.110571	0.24553	333.235	grey60	ns
ABHD6	-0.0267967	0.0658076	-0.145613	0.135714	0.0853631	0.0843949	0.0131059	0.183095	0.183564	85.9058	grey60	ns
ABHD8	-0.047007	-0.0568874	-0.192238	0.116649	0.0951712	0.117039	0.0775559	0.117217	0.140552	56.5097	grey60	ns
ABI1	0.0319862	0.0436606	-0.283243	0.0932696	0.0756993	0.108721	0.151777	0.283107	0.321225	61.8036	grey60	ns
ABI2	-0.0287143	0.00942189	-0.221777	0.079515	0.0776173	0.0748438	0.0774633	0.200224	0.214687	68.8494	grey60	ns
ABI3	-0.113613	-0.184535	-0.170285	0.243516	0.182251	0.212448	0.063797	-0.0123409	0.0649796	349.052	grey60	ns
ABI3BP	0.515243	0.301254	-0.117533	0.222858	0.17112	0.178407	0.423382	0.36268	0.557485	40.5842	grey60	ns
ABL1	0.141654	-0.0442784	0.0909344	0.126946	0.102331	0.131011	0.118326	-0.117098	0.166472	315.299	grey60	ns
ABL2	0.0831986	0.136911	-0.0407074	0.138161	0.129438	0.142494	0.035097	0.153822	0.157775	77.147	grey60	ns
ABLIM1	0.742897	0.238134	0.389051	0.287136	0.238704	0.277053	0.429304	-0.130699	0.448759	343.068	grey60	ns
ABLIM2	0.310587	-0.000136106	0.333775	0.207252	0.20891	0.244375	0.143767	-0.289175	0.322942	296.435	grey60	ns
ABLIM3	0.163239	0.148456	0.302149	0.186955	0.148644	0.172069	-0.062064	-0.133102	0.146861	245.001	grey60	ns
ABO	0.693361	0.228143	0.302747	0.284033	0.221024	0.266481	0.427916	-0.0646097	0.432766	351.414	grey60	ns
ABR	0.0452754	0.13018	-0.154565	0.134258	0.105217	0.144757	0.0574675	0.246597	0.253204	76.8818	grey60	ns
ABRACL	-0.119383	-0.0518768	-0.416644	0.185049	0.153988	0.202087	0.114877	0.315898	0.336137	70.0161	grey60	ns
ABRAXAS1	0.109946	0.152776	-0.0180182	0.107626	0.111474	0.125798	0.0425669	0.147912	0.153915	73.9449	grey60	ns
ABRAXAS2	0.02399	0.0273877	-0.0728056	0.0676424	0.0514455	0.0660795	0.0466989	0.0867699	0.0985384	61.7112	grey60	ns
ABT1	-0.110722	-0.0361305	-0.062107	0.0808399	0.0779343	0.0903011	-0.0616033	0.0224964	0.0655824	159.939	grey60	ns
ABTB1	0.121021	0.0362549	0.298355	0.11595	0.134668	0.132332	-0.0462842	-0.226985	0.231656	258.475	grey60	ns
ABTB2	0.22265	0.121345	0.2242	0.294458	0.21982	0.233797	0.0498781	-0.089075	0.102089	299.247	grey60	ns
AC000068.1	-0.269321	-0.356592	0.0340132	0.226722	0.226883	0.254002	-0.108031	-0.338274	0.355106	252.289	grey60	ns
AC000068.3	0.105301	0.11319	-0.266101	0.452632	0.450876	0.43728	0.181756	0.328476	0.375409	61.0429	grey60	ns
AC000120.1	-0.323777	-0.281479	0.38128	0.318022	0.272635	0.410664	-0.373678	-0.573966	0.684889	236.934	grey60	ns
AC000120.3	-0.589096	-0.154728	-0.178984	0.451381	0.381364	0.515453	-0.42224	0.0210059	0.422762	177.152	grey60	ns
AC000123.1	-0.229428	-0.0742191	0.195743	0.167414	0.203776	0.23276	-0.29019	-0.233794	0.372652	218.857	grey60	ns
AC000123.2	-0.132882	-0.352477	0.358271	0.208628	0.210107	0.24589	-0.135779	-0.615526	0.630324	257.56	grey60	ns
AC000123.3	0.295042	0.0100992	0.108605	0.161025	0.141934	0.166025	0.23569	-0.0853086	0.250653	340.102	grey60	ns
AC000367.1	0.108226	-0.218461	-0.169723	0.179725	0.197256	0.25306	0.302319	-0.0422082	0.305251	352.052	grey60	ns
AC000403.1	0.178596	0.113466	-0.134397	0.149293	0.118877	0.127279	0.189061	0.214656	0.286044	48.6276	grey60	ns
AC001226.2	-0.218634	0.0384799	0.40352	0.208599	0.190099	0.235381	-0.439634	-0.316134	0.541497	215.719	grey60	ns
AC002044.2	-0.121826	-0.168681	0.193794	0.307385	0.273997	0.350377	-0.134382	-0.313913	0.341467	246.825	grey60	ns
AC002059.2	0.632874	0.101098	0.321923	0.328361	0.278968	0.389179	0.421364	-0.19124	0.462731	335.589	grey60	ns
AC002066.1	0.200196	0.482775	NA	0.359467	0.326011	NA	NA	NA	NA	NA	grey60	ns
AC002070.1	-0.0764561	0.0230199	0.219571	0.284987	0.233478	0.280212	-0.197752	-0.170219	0.260922	220.721	grey60	ns
AC002074.1	-0.418264	0.089257	-0.677531	0.258723	0.24028	0.324974	-0.124127	0.664058	0.675559	100.588	grey60	ns
AC002091.1	-0.167697	-0.149624	-0.221695	0.260028	0.204815	0.244812	0.0179628	0.0624148	0.0649482	73.9443	grey60	ns
AC002091.2	-0.370563	-0.301874	-0.207966	0.269587	0.217159	0.250381	-0.115644	-0.0813266	0.141377	215.117	grey60	ns
AC002094.1	0.111507	-0.14914	-0.484742	0.324624	0.23415	0.293852	0.428448	0.29064	0.517725	34.1512	grey60	ns
AC002094.5	-0.113273	0.168639	0.11334	0.318383	0.24815	0.3523	-0.254262	0.0478903	0.258733	169.333	grey60	ns
AC002310.1	-0.0966882	-0.0552559	0.0562501	0.15198	0.15307	0.18726	-0.0971853	-0.096567	0.137004	224.817	grey60	ns
AC002310.5	0.126761	0.0309183	1.21052	0.821534	0.823297	0.879338	-0.493958	-1.02157	1.13472	244.195	grey60	ns
AC002310.6	0.0454867	0.0494229	0.424966	0.188114	0.141203	0.196546	-0.191708	-0.32523	0.377526	239.483	grey60	ns
AC002350.1	-0.199044	-0.123453	-0.173661	0.15054	0.124721	0.151394	-0.0504869	0.0434818	0.0666303	139.263	grey60	ns
AC002398.1	0.177174	-0.390882	0.0322993	0.255545	0.201518	0.213782	0.356465	-0.366486	0.511253	314.206	grey60	ns
AC002398.2	0.448291	0.294778	0.833397	0.494328	0.46908	0.489577	-0.115796	-0.466457	0.480615	256.058	grey60	ns
AC002429.2	-0.192662	-0.0848269	-0.000100036	0.244215	0.208661	0.30473	-0.150198	-0.0733756	0.167163	206.037	grey60	ns
AC002451.1	0.497676	0.375889	-0.613173	0.338404	0.305972	0.338354	0.616318	0.856553	1.05524	54.2637	grey60	ns
AC002467.1	-0.16583	-0.00121714	0.0353996	0.153463	0.158066	0.182865	-0.182921	-0.031711	0.185649	189.835	grey60	ns
AC002472.1	-0.120433	0.159702	-0.275958	0.365287	0.321304	0.457665	-0.0623056	0.377293	0.382403	99.3771	grey60	ns
AC002472.2	0.11538	-0.0747497	NA	0.305573	0.256344	NA	NA	NA	NA	NA	grey60	ns
AC002480.1	0.0643239	-0.145618	-0.0684628	0.323753	0.243142	0.261462	0.171364	-0.0668187	0.183931	338.698	grey60	ns
AC002519.1	-0.160541	-0.0865052	0.347307	0.205144	0.190166	0.201817	-0.290942	-0.375692	0.475175	232.245	grey60	ns
AC002525.1	-0.0811994	0.217432	-0.167344	0.197382	0.196085	0.231571	-0.106243	0.333226	0.349753	107.684	grey60	ns
AC002546.1	1.16294	1.59984	1.90491	0.837107	0.602186	0.717643	-0.589435	-0.2642	0.645938	204.143	grey60	ns
AC002553.1	-0.329125	-0.0607427	0.0318691	0.201973	0.216998	0.257098	-0.314688	-0.0802042	0.324748	194.298	grey60	ns
AC002558.1	-0.335778	-0.0677371	-0.138181	0.312704	0.2752	0.370899	-0.232819	0.0610064	0.240679	165.317	grey60	ns
AC002558.2	0.318312	0.315499	-0.156887	0.309189	0.233807	0.319137	0.239006	0.409099	0.473799	59.7054	grey60	ns
AC002558.3	0.298943	-0.0809817	-0.45147	0.343166	0.254369	0.411743	0.565169	0.320853	0.649895	29.584	grey60	ns
AC002996.1	-0.522169	-0.305733	-0.216158	0.499136	0.436921	0.535287	-0.261223	-0.0775741	0.272499	196.54	grey60	ns
AC003043.2	0.110007	-0.0296972	-0.00982104	0.238484	0.217028	0.299571	0.129766	-0.0172132	0.130903	352.444	grey60	ns
AC003070.1	-0.810674	-0.848146	0.687155	0.428846	0.442043	0.473436	-0.730178	-1.32961	1.51691	241.226	grey60	ns
AC003072.1	-0.0421688	-0.167736	0.152806	0.19108	0.172543	0.175768	-0.0347041	-0.277597	0.279758	262.874	grey60	ns
AC003102.1	-0.443096	-0.362708	0.114291	0.21091	0.189675	0.210214	-0.318888	-0.413093	0.521857	232.334	grey60	ns
AC003681.1	-0.0205174	-0.125843	0.0893863	0.178627	0.152341	0.213131	-0.00228906	-0.186394	0.186408	269.296	grey60	ns
AC003957.1	-0.80536	-0.648006	0.600928	0.461512	0.419946	0.399866	-0.781821	-1.08161	1.33459	234.139	grey60	ns
AC003973.3	0.0221961	-0.111703	0.150517	0.286792	0.241689	0.266143	0.00278912	-0.227089	0.227106	270.704	grey60	ns
AC003986.1	0.320201	-0.114706	-0.316937	0.293587	0.329633	0.392418	0.536023	0.175137	0.563909	18.094	grey60	ns
AC003986.2	0.209131	0.167376	0.157861	0.328484	0.261007	0.312746	0.0465124	0.00824022	0.0472366	10.0464	grey60	ns
AC003991.1	-0.0226232	-0.601738	-0.283515	0.237705	0.243766	0.259664	0.420003	-0.275589	0.502347	326.729	grey60	ns
AC004039.1	-0.257263	-0.252739	NA	0.269714	0.243275	NA	NA	NA	NA	NA	grey60	ns
AC004057.1	-0.05708	-0.111494	-0.106352	0.245472	0.237206	0.282286	0.0518434	-0.00445298	0.0520343	355.091	grey60	ns
AC004067.1	0.286943	-0.0913189	-0.00132081	0.172085	0.152152	0.192934	0.333263	-0.0779407	0.342256	346.837	grey60	ns
AC004076.2	0.110128	-0.0543898	0.091352	0.195225	0.200974	0.227167	0.0916465	-0.126216	0.155979	305.984	grey60	ns
AC004080.2	-0.194712	-0.160359	0.343005	0.290544	0.246153	0.325925	-0.286035	-0.435926	0.52139	236.729	grey60	ns
AC004130.1	-0.243855	0.079758	-0.322306	0.215696	0.191562	0.281307	-0.12258	0.348198	0.369145	109.394	grey60	ns
AC004148.2	-0.306183	-0.402573	0.438138	0.209154	0.235818	0.274974	-0.323965	-0.728077	0.7969	246.013	grey60	ns
AC004156.1	-0.0867676	0.03788	0.0953891	0.184637	0.171941	0.2562	-0.153402	-0.0498043	0.161285	197.987	grey60	ns
AC004160.1	-0.362092	0.00292532	0.44187	0.333155	0.220567	0.249464	-0.584489	-0.380137	0.697232	213.039	grey60	ns
AC004241.1	-0.37862	-0.0892109	-0.108345	0.203288	0.18537	0.267302	-0.279842	0.0165704	0.280333	176.611	grey60	ns
AC004241.5	-0.0860624	-0.44263	0.427528	0.194412	0.16965	0.173429	-0.0785117	-0.753579	0.757658	264.052	grey60	ns
AC004466.1	-0.041552	0.204723	0.449241	0.233263	0.215135	0.231927	-0.368534	-0.211758	0.42504	209.882	grey60	ns
AC004477.1	-0.433128	0.193267	0.533392	0.248775	0.256334	0.274449	-0.796457	-0.294557	0.849181	200.296	grey60	ns
AC004477.3	-0.0546774	-0.0875104	-0.0121955	0.229006	0.163531	0.210306	-0.00482443	-0.0652246	0.0654028	265.77	grey60	ns
AC004491.1	0.0756609	0.188679	NA	0.274685	0.257774	NA	NA	NA	NA	NA	grey60	ns
AC004492.1	-0.0275065	-0.0396114	0.142967	0.242395	0.211927	0.241289	-0.0791844	-0.158118	0.176837	243.399	grey60	ns
AC004494.1	-0.753577	-0.352214	-0.0173616	0.321448	0.3193	0.373752	-0.568789	-0.289991	0.638448	207.014	grey60	ns
AC004540.1	-0.0250578	-0.0489231	-0.41617	0.183378	0.149034	0.198314	0.207489	0.318045	0.379742	56.8801	grey60	ns
AC004540.2	-0.344279	0.334399	-1.12701	0.358106	0.302623	0.383264	0.0520279	1.26562	1.26669	87.646	grey60	ns
AC004585.1	-1.46902	-0.730113	0.225093	0.500188	0.421856	0.502462	-1.21651	-0.827233	1.47112	214.216	grey60	ns
AC004623.1	-0.559958	-0.295936	0.338452	0.318301	0.345925	0.337991	-0.581216	-0.549396	0.79978	223.388	grey60	ns
AC004656.1	0.375308	0.107644	-0.11795	0.165591	0.145435	0.145003	0.38046	0.19537	0.427691	27.181	grey60	ns
AC004678.2	0.328763	-0.0496478	0.308764	0.304362	0.268404	0.351296	0.199205	-0.310393	0.368818	302.692	grey60	ns
AC004687.1	-1.45292	-1.07004	0.668124	0.422588	0.42867	0.404283	-1.25196	-1.5053	1.95789	230.25	grey60	ns
AC004687.2	-0.794371	-0.447192	-0.165165	0.32369	0.250855	0.292798	-0.488192	-0.244243	0.545881	206.579	grey60	ns
AC004691.2	-0.260789	0.283005	0.618686	0.527066	0.470601	0.663379	-0.711634	-0.290708	0.768723	202.22	grey60	ns
AC004706.3	0.314515	-0.301334	0.0682971	0.279103	0.262409	0.358942	0.431033	-0.32011	0.536899	323.4	grey60	ns
AC004707.1	-0.598628	0.224098	-0.572317	0.443397	0.329188	0.445835	-0.424518	0.689715	0.80989	121.612	grey60	ns
AC004754.1	0.104739	0.110379	0.117233	0.319361	0.276562	0.352017	-0.0090668	-0.00593558	0.0108369	213.211	grey60	ns
AC004771.3	0.0920838	0.094585	0.191416	0.23952	0.216415	0.248108	-0.0509166	-0.083858	0.0981053	238.735	grey60	ns
AC004801.6	0.321311	-0.133936	-0.219841	0.219967	0.194871	0.207147	0.498199	0.0743958	0.503724	8.49318	grey60	ns
AC004801.7	-0.0328278	-0.254637	0.107072	0.192641	0.186178	0.225142	0.0409544	-0.313249	0.315915	277.449	grey60	ns
AC004803.1	-0.0411051	0.160121	0.0637971	0.119427	0.11233	0.124913	-0.153064	0.0834192	0.17432	151.41	grey60	ns
AC004812.2	0.277343	-0.00436993	0.0133883	0.150935	0.119166	0.179016	0.272833	-0.0153791	0.273266	356.774	grey60	ns
AC004816.2	0.0086526	0.143241	0.143066	0.365565	0.250836	0.374517	-0.134501	0.000151911	0.134501	179.935	grey60	ns
AC004817.1	0.459948	0.118356	-0.163236	0.394285	0.332005	0.416554	0.482388	0.243865	0.540526	26.8183	grey60	ns
AC004817.3	-0.458761	-0.314836	0.12244	0.313834	0.28778	0.311229	-0.362563	-0.378693	0.524271	226.247	grey60	ns
AC004817.4	-0.198535	-0.25331	0.0750272	0.182896	0.189065	0.22345	-0.109394	-0.284348	0.304665	248.957	grey60	ns
AC004825.2	0.263328	0.055647	0.187938	0.244536	0.206522	0.27383	0.141535	-0.114567	0.182093	321.011	grey60	ns
AC004834.1	0.00982187	-0.0528652	-0.104341	0.237108	0.193674	0.307624	0.0884248	0.0445791	0.0990264	26.7548	grey60	ns
AC004835.1	0.0513014	-0.350599	0.0402612	0.22654	0.246609	0.26425	0.20647	-0.338494	0.396495	301.382	grey60	ns
AC004846.1	0.112395	0.0601064	-0.0475481	0.169046	0.166341	0.150033	0.106116	0.0932315	0.141254	41.3018	grey60	ns
AC004847.1	-0.122521	0.0327219	-0.11883	0.339464	0.277348	0.333203	-0.0794665	0.131248	0.153431	121.194	grey60	ns
AC004852.2	0.116485	-0.172122	0.303168	0.23133	0.237821	0.243493	0.0509625	-0.411613	0.414756	277.058	grey60	ns
AC004854.2	0.129913	0.0844212	-0.215321	0.210228	0.202284	0.200829	0.195363	0.259585	0.324886	53.0349	grey60	ns
AC004865.2	-0.54622	-0.51582	-0.23324	0.284968	0.25908	0.287829	-0.17169	-0.244722	0.298942	234.948	grey60	ns
AC004877.2	-0.298081	0.156785	0.372466	0.200887	0.182035	0.194083	-0.562707	-0.186785	0.592898	198.363	grey60	ns
AC004889.1	-0.0022095	-0.0377317	0.295672	0.166029	0.125787	0.178565	-0.13118	-0.288736	0.317139	245.567	grey60	ns
AC004890.2	-0.319379	-0.570087	0.539272	0.303368	0.352667	0.346576	-0.303971	-0.960733	1.00767	252.443	grey60	ns
AC004908.1	-0.295253	-0.123647	0.57799	0.262751	0.235735	0.304708	-0.522424	-0.607635	0.801341	229.312	grey60	ns
AC004908.2	-0.593407	-0.435595	0.0511534	0.27632	0.243626	0.312781	-0.401186	-0.421536	0.581931	226.417	grey60	ns
AC004918.1	-0.0950923	0.0773948	0.307795	0.214699	0.19717	0.235647	-0.287687	-0.199532	0.35011	214.744	grey60	ns
AC004918.3	-0.280607	-0.227231	-0.232303	0.173089	0.169624	0.198976	-0.05084	0.00439265	0.0510294	175.062	grey60	ns
AC004921.1	-0.314556	0.0291469	-0.739725	0.309319	0.275047	0.292183	0.040733	0.665863	0.667107	86.4994	grey60	ns
AC004922.1	-0.190782	0.109821	-0.0764981	0.204969	0.152561	0.231351	-0.207443	0.161357	0.262809	142.123	grey60	ns
AC004941.1	0.0488857	-0.25741	-0.353448	0.270738	0.23842	0.330833	0.354315	0.0831711	0.363946	13.2103	grey60	ns
AC004943.2	-1.46821	0.485498	-0.707231	0.469978	0.416814	0.472011	-1.35734	1.03293	1.70568	142.729	grey60	ns
AC004947.1	-0.258816	0.224017	0.581613	0.373661	0.308681	0.432645	-0.66163	-0.309687	0.730521	205.083	grey60	ns
AC004947.2	0.206674	0.149409	-0.158402	0.366077	0.296754	0.308352	0.21117	0.266572	0.340079	51.6148	grey60	ns
AC004951.1	-0.102005	-0.132723	0.110952	0.187941	0.178016	0.225393	-0.0911197	-0.211028	0.22986	246.646	grey60	ns
AC004951.2	-0.385145	-0.179856	0.0553118	0.205909	0.18909	0.236924	-0.322873	-0.203661	0.38174	212.243	grey60	ns
AC004951.3	-0.332882	-0.267274	0.509075	0.238053	0.247583	0.215135	-0.453783	-0.672338	0.811146	235.983	grey60	ns
AC004951.4	-0.117637	0.0210486	0.145344	0.207919	0.209041	0.267209	-0.200833	-0.107643	0.227862	208.19	grey60	ns
AC004967.1	-0.0657234	-0.380043	NA	0.227131	0.226929	NA	NA	NA	NA	NA	grey60	ns
AC004967.2	-0.297226	-0.0903171	-0.344619	0.201277	0.147114	0.207285	-0.0797578	0.220232	0.234229	109.908	grey60	ns
AC004980.1	0.0213489	0.01255	0.195007	0.128805	0.110883	0.147812	-0.0824296	-0.158012	0.17822	242.45	grey60	ns
AC004982.2	-0.386948	-0.276704	-0.0102044	0.376991	0.311527	0.363975	-0.243493	-0.230795	0.335493	223.466	grey60	ns
AC004988.1	-0.270125	0.304003	-1.14618	0.337886	0.288759	0.353057	0.150963	1.25589	1.26493	83.1457	grey60	ns
AC004990.1	-0.435538	0.105082	-0.00652086	0.397525	0.347379	0.390143	-0.484819	0.096651	0.494359	168.726	grey60	ns
AC004997.1	0.106595	0.222345	0.0306948	0.213595	0.16479	0.239137	-0.0199246	0.165974	0.167166	96.8454	grey60	ns
AC005005.3	0.098906	0.356441	-0.283529	0.221476	0.197254	0.240821	0.0624496	0.55423	0.557737	83.5711	grey60	ns
AC005005.4	0.0268677	0.00556756	-0.0712924	0.209282	0.191774	0.277122	0.0597301	0.0665627	0.0894331	48.0967	grey60	ns
AC005034.3	0.149046	0.120098	0.218803	0.155132	0.12455	0.147428	-0.0204051	-0.085481	0.0878827	256.574	grey60	ns
AC005034.5	-0.141226	0.365196	0.343737	0.265818	0.224799	0.248547	-0.495692	0.0185839	0.496041	177.853	grey60	ns
AC005037.1	0.132333	NA	-0.460364	0.330292	NA	0.389408	NA	NA	NA	NA	grey60	ns
AC005041.1	-0.0826568	-0.169635	0.29391	0.156659	0.148951	0.178906	-0.144794	-0.401442	0.426757	250.166	grey60	ns
AC005041.3	0.044178	0.0732251	0.188265	0.208908	0.260901	0.221966	-0.0865671	-0.0996274	0.131983	229.012	grey60	ns
AC005046.1	0.0106461	-0.114608	0.145387	0.303909	0.255963	0.361448	-0.00474298	-0.225162	0.225212	268.793	grey60	ns
AC005062.1	-0.505483	0.168733	-0.528383	0.326069	0.252717	0.336477	-0.325658	0.603721	0.685953	118.343	grey60	ns
AC005070.3	0.116994	-0.125843	0.160525	0.195556	0.146727	0.181346	0.099653	-0.248002	0.267274	291.891	grey60	ns
AC005072.1	-0.0444862	0.155918	0.044938	0.304572	0.263292	0.385684	-0.144914	0.0961116	0.17389	146.446	grey60	ns
AC005076.1	-0.272118	-0.0587596	0.185845	0.21544	0.225349	0.302253	-0.335661	-0.211834	0.396915	212.256	grey60	ns
AC005082.1	0.310441	-0.392533	-0.544739	0.282438	0.263476	0.326703	0.779078	0.131814	0.79015	9.60309	grey60	ns
AC005083.1	-0.214358	-0.151969	-0.350495	0.375452	0.312021	0.419632	0.0368739	0.171929	0.175838	77.895	grey60	ns
AC005089.1	0.406034	0.178451	NA	0.330641	0.285642	NA	NA	NA	NA	NA	grey60	ns
AC005154.2	-0.101782	-0.355467	0.30218	0.262771	0.259285	0.28915	-0.0751381	-0.569539	0.574474	262.484	grey60	ns
AC005162.3	0.000208948	-0.257316	0.177154	0.344782	0.333799	0.382835	0.0402898	-0.376263	0.378414	276.112	grey60	ns
AC005165.1	0.426696	-0.146507	0.0726697	0.514839	0.445052	0.415902	0.463615	-0.189813	0.500967	337.735	grey60	ns
AC005180.1	-0.296344	1.21674	NA	0.424045	0.437685	NA	NA	NA	NA	NA	grey60	ns
AC005180.2	0.0682581	0.981883	0.21778	0.330781	0.418466	0.431675	-0.531574	0.661733	0.848799	128.775	grey60	ns
AC005224.3	0.088142	0.02529	-0.0436988	0.288435	0.24751	0.355379	0.0973464	0.0597461	0.114219	31.5394	grey60	ns
AC005225.2	-0.328045	0.358751	0.767632	0.396466	0.322579	0.333185	-0.891237	-0.354101	0.959005	201.669	grey60	ns
AC005225.4	-0.118282	0.297903	0.445295	0.250773	0.174715	0.170483	-0.489881	-0.127645	0.506237	194.604	grey60	ns
AC005229.4	0.0103813	0.0242442	-0.215077	0.100126	0.0994943	0.126079	0.105798	0.207258	0.232699	62.9574	grey60	ns
AC005253.1	-0.67691	-0.235835	0.680003	0.276375	0.280582	0.299125	-0.898994	-0.793139	1.19886	221.42	grey60	ns
AC005261.1	-0.066725	-0.0530572	0.137493	0.131168	0.118064	0.166278	-0.108943	-0.165022	0.197739	236.568	grey60	ns
AC005261.3	-0.0788834	-0.0484647	0.130591	0.138088	0.114647	0.159685	-0.119946	-0.155067	0.196043	232.277	grey60	ns
AC005261.5	-0.0716637	-0.0347306	0.138929	0.218163	0.17547	0.201148	-0.123763	-0.150394	0.194771	230.548	grey60	ns
AC005280.2	0.314826	0.100712	0.351599	0.426432	0.35392	0.354024	0.0886706	-0.217275	0.234672	292.201	grey60	ns
AC005280.3	0.297412	0.0942659	0.206407	0.418981	0.385509	0.36025	0.147075	-0.0971173	0.176246	326.562	grey60	ns
AC005288.1	0.0226811	-0.0217637	0.0739458	0.0611176	0.0567986	0.0728043	-0.00340997	-0.0828869	0.082957	267.644	grey60	ns
AC005304.2	-0.187356	-0.228323	-0.109115	0.173469	0.171681	0.176146	-0.0186368	-0.103237	0.104906	259.767	grey60	ns
AC005330.1	0.285491	-0.209072	0.0454535	0.293001	0.307414	0.332945	0.3673	-0.220425	0.428365	329.031	grey60	ns
AC005332.1	0.00555591	-0.413299	-0.0397646	0.276328	0.249998	0.398184	0.232088	-0.323491	0.398134	305.657	grey60	ns
AC005332.2	-0.7639	-0.393359	0.496755	0.279309	0.230723	0.233616	-0.815598	-0.770862	1.12224	223.385	grey60	ns
AC005332.3	-0.0685497	-0.000787485	0.341765	0.104186	0.0964973	0.139732	-0.239039	-0.296659	0.380981	231.139	grey60	ns
AC005332.4	-0.275275	-0.0646054	-0.000392715	0.147502	0.144634	0.133967	-0.242776	-0.0556098	0.249064	192.901	grey60	ns
AC005332.5	-0.00787301	-0.180517	0.595577	0.15234	0.141702	0.15996	-0.215403	-0.672117	0.70579	252.23	blue	T+
AC005332.6	0.0644071	-0.0228787	0.0478556	0.0831187	0.0639008	0.0917605	0.0519186	-0.0612576	0.0802997	310.283	grey60	ns
AC005336.3	0.135786	-0.0316024	-0.121303	0.230274	0.20562	0.290406	0.212239	0.0776828	0.226009	20.1034	grey60	ns
AC005342.1	-0.189314	-0.0424177	-0.464047	0.332398	0.279315	0.448463	0.0639188	0.365142	0.370694	80.0709	grey60	ns
AC005343.1	0.0381614	-0.0469006	0.0163813	0.214931	0.202636	0.260183	0.053421	-0.0548037	0.0765327	314.268	grey60	ns
AC005476.2	-0.136894	0.270511	NA	0.341352	0.28897	NA	NA	NA	NA	NA	grey60	ns
AC005480.1	-0.225448	-0.202592	-0.307978	0.19598	0.164552	0.2246	0.0298366	0.0912665	0.0960197	71.8965	grey60	ns
AC005498.3	-0.22771	0.034754	0.139621	0.201991	0.168182	0.191933	-0.314898	-0.0908176	0.327732	196.088	grey60	ns
AC005519.1	-0.289088	-0.282597	0.220122	0.279597	0.242338	0.33552	-0.25785	-0.435367	0.505995	239.363	grey60	ns
AC005520.1	-0.189545	0.0999688	0.547119	0.240087	0.202321	0.30099	-0.513088	-0.387243	0.642819	217.043	grey60	ns
AC005520.2	-0.131995	0.294112	0.488048	0.273473	0.235689	0.293878	-0.523075	-0.167954	0.549378	197.801	grey60	ns
AC005523.2	-0.108849	-0.0592424	0.12666	0.1153	0.101682	0.15188	-0.142558	-0.160996	0.215041	228.476	grey60	ns
AC005532.1	0.217927	-0.22843	0.232915	0.335944	0.290351	0.301821	0.215685	-0.399536	0.454037	298.362	grey60	ns
AC005537.1	-0.123	-0.121541	-0.352671	0.315492	0.29599	0.311429	0.114106	0.200164	0.230403	60.3141	grey60	ns
AC005538.2	-0.783635	-0.16673	0.0421026	0.47369	0.499548	0.577503	-0.721322	-0.180854	0.743649	194.075	grey60	ns
AC005540.1	-0.29393	0.0901585	-0.266362	0.258104	0.214901	0.219458	-0.205828	0.308756	0.371073	123.689	grey60	ns
AC005548.1	0.155859	0.277118	-0.375558	0.223463	0.188359	0.223019	0.205079	0.565234	0.601287	70.0582	grey60	ns
AC005550.2	0.00106057	0.313738	0.435214	0.381205	0.330899	0.385999	-0.373416	-0.105202	0.387952	195.734	grey60	ns
AC005586.1	-0.335028	0.220692	NA	0.19852	0.21668	NA	NA	NA	NA	NA	grey60	ns
AC005614.1	0.0139121	-0.0112682	-0.124614	0.194337	0.17934	0.251771	0.0818531	0.0981601	0.12781	50.1762	grey60	ns
AC005614.2	-1.19255	NA	NA	0.843562	NA	NA	NA	NA	NA	NA	grey60	ns
AC005616.1	0.20299	-0.175912	0.279008	0.354005	0.310256	0.464656	0.151443	-0.393972	0.422077	291.027	grey60	ns
AC005618.1	0.0989219	0.451015	0.0592949	0.328097	0.270763	0.279259	-0.156233	0.339239	0.373486	114.728	grey60	ns
AC005632.2	0.106872	0.128171	-0.535157	0.25829	0.20868	0.238178	0.310365	0.574459	0.652939	61.6188	grey60	ns
AC005670.2	-0.305464	-0.07724	-0.0391285	0.18338	0.148303	0.192013	-0.247279	-0.0330055	0.249472	187.603	grey60	ns
AC005674.2	-0.554151	-0.423006	0.584618	0.308089	0.332119	0.320113	-0.634957	-0.872627	1.07919	233.959	grey60	ns
AC005682.1	0.0673189	0.539641	0.222975	0.208999	0.217143	0.262521	-0.313989	0.274241	0.41689	138.866	grey60	ns
AC005696.1	-0.109635	0.0482913	NA	0.262275	0.214825	NA	NA	NA	NA	NA	grey60	ns
AC005696.4	0.34249	0.317385	0.708946	0.331625	0.280648	0.368516	-0.170675	-0.339102	0.379632	243.283	grey60	ns
AC005703.5	0.437005	-0.0617315	NA	0.326212	0.337702	NA	NA	NA	NA	NA	grey60	ns
AC005703.6	-0.125051	-0.128725	0.233459	0.13919	0.119126	0.170554	-0.177419	-0.313661	0.360361	240.506	grey60	ns
AC005725.1	0.238273	0.141371	0.39858	0.278491	0.268472	0.306284	-0.0317027	-0.22275	0.224995	261.9	grey60	ns
AC005726.1	-0.145836	-0.0465863	-0.0763284	0.147169	0.14971	0.180879	-0.0843784	0.0257574	0.0882222	163.025	grey60	ns
AC005726.3	-0.0670089	0.176602	0.12072	0.260559	0.246309	0.2778	-0.21567	0.0483946	0.221033	167.353	grey60	ns
AC005730.2	0.31207	0.575085	0.0343015	0.398354	0.294069	0.425671	0.00737681	0.468332	0.468391	89.0976	grey60	ns
AC005736.1	-0.249665	0.156381	0.00315144	0.200021	0.212119	0.204873	-0.329431	0.132701	0.355154	158.06	grey60	ns
AC005740.4	0.123343	0.0430849	0.476938	0.223274	0.199566	0.25548	-0.136669	-0.375728	0.399812	250.011	grey60	ns
AC005775.1	0.395556	0.148745	0.141172	0.250172	0.185692	0.262004	0.250598	0.00655833	0.250683	1.49913	grey60	ns
AC005776.2	-0.107674	-0.056482	-0.00885063	0.246009	0.19758	0.273741	-0.075008	-0.04125	0.0856023	208.808	grey60	ns
AC005785.1	-0.529467	-0.123828	0.152257	0.365211	0.346666	0.409833	-0.543682	-0.239096	0.593934	203.739	grey60	ns
AC005785.2	-0.0944453	-0.113849	-0.0315023	0.285821	0.243137	0.324362	-0.0217696	-0.0713145	0.0745632	253.025	grey60	ns
AC005786.3	0.432025	NA	NA	0.783331	NA	NA	NA	NA	NA	NA	grey60	ns
AC005786.4	0.128255	-0.0825413	-0.0965529	0.29683	0.243954	0.35525	0.217802	0.0121344	0.21814	3.18882	grey60	ns
AC005829.1	0.272697	-0.0652455	-0.299565	0.248539	0.279326	0.359111	0.455102	0.202927	0.498294	24.0317	grey60	ns
AC005831.1	-0.0398287	-0.284988	-0.0103844	0.21398	0.186836	0.225594	0.107858	-0.237814	0.26113	294.396	grey60	ns
AC005832.4	0.375996	0.158688	-0.0741404	0.850802	0.802917	0.846553	0.333722	0.201636	0.389907	31.1404	grey60	ns
AC005833.1	0.0499539	0.119392	-0.279289	0.121336	0.118886	0.119669	0.129902	0.345268	0.368897	69.3819	grey60	ns
AC005838.2	0.184859	0.270495	0.173429	0.291801	0.240459	0.35517	-0.0371026	0.0840619	0.0918859	113.815	grey60	ns
AC005839.1	-0.0174397	-0.0296013	0.278131	0.134942	0.143183	0.19095	-0.141704	-0.266504	0.301835	242	grey60	ns
AC005840.2	-0.43115	0.0121454	0.415559	0.274877	0.270184	0.317071	-0.645002	-0.349366	0.733543	208.442	grey60	ns
AC005840.4	-0.468526	-0.197651	0.00243719	0.239814	0.215158	0.254709	-0.370919	-0.173281	0.409399	205.04	grey60	ns
AC005842.1	-0.0304738	-0.338864	-0.00616675	0.308352	0.261977	0.336283	0.142042	-0.288125	0.321235	296.243	grey60	ns
AC005858.3	-0.084067	-0.0637307	0.160358	0.274731	0.26736	0.311436	-0.132381	-0.194067	0.234918	235.701	grey60	ns
AC005865.2	-2.03272e-05	0.0731866	0.0363419	0.218637	0.177991	0.225553	-0.0547846	0.0319084	0.0633995	149.782	grey60	ns
AC005899.1	0.164276	0.229872	0.043907	0.388012	0.284998	0.362182	0.0273868	0.16105	0.163362	80.3491	grey60	ns
AC005899.6	0.133433	-0.0337752	-0.0278795	0.228998	0.192732	0.262218	0.16426	-0.00510576	0.164339	358.22	grey60	ns
AC005899.8	-0.331713	-0.484742	-0.0607225	0.277926	0.241915	0.338766	-0.0589805	-0.367212	0.371918	260.875	grey60	ns
AC005906.2	-0.056185	-0.115493	-0.134971	0.309221	0.273058	0.312671	0.069047	0.0168685	0.0710777	13.7287	grey60	ns
AC005912.1	-0.046514	0.194841	-0.401798	0.255756	0.238014	0.355205	0.0569643	0.516705	0.519836	83.7088	grey60	ns
AC005921.3	-0.0932731	-0.305207	-0.144286	0.300114	0.237539	0.322571	0.131473	-0.139362	0.191591	313.332	grey60	ns
AC005943.1	0.193111	0.589975	-0.663557	0.734544	0.636686	0.742138	0.229902	1.08559	1.10967	78.0428	grey60	ns
AC005944.1	0.0465708	0.195036	0.148587	0.189567	0.202286	0.308087	-0.125241	0.0402257	0.131542	162.194	grey60	ns
AC005972.3	-0.013336	-0.267712	-0.0858576	0.214851	0.191871	0.235571	0.163449	-0.15749	0.226977	316.064	grey60	ns
AC006001.2	-0.0262581	-0.196531	0.0157576	0.151449	0.143735	0.189638	0.0641288	-0.183848	0.194711	289.23	grey60	ns
AC006001.3	-0.0519815	0.151969	0.0115451	0.100769	0.0930917	0.117055	-0.133739	0.121611	0.180763	137.719	grey60	ns
AC006011.1	-0.291759	-0.0802322	0.039042	0.495691	0.488921	0.446588	-0.271164	-0.103294	0.290171	200.853	grey60	ns
AC006027.1	-0.300875	-0.202337	0.149636	0.303815	0.228562	0.296649	-0.274525	-0.304817	0.410216	227.993	grey60	ns
AC006030.1	0.0569854	0.0834463	0.191658	0.478088	0.393168	0.398865	-0.080567	-0.0937145	0.123586	229.314	grey60	ns
AC006033.2	-0.239372	0.136457	-0.483968	0.24786	0.207623	0.23885	-0.0656169	0.537304	0.541296	96.9626	grey60	ns
AC006042.1	-0.960629	-0.353074	0.914286	0.357526	0.320915	0.413586	-1.24124	-1.09757	1.6569	221.485	grey60	ns
AC006042.3	-0.878766	-0.227709	0.342638	0.357885	0.314849	0.403673	-0.936231	-0.493935	1.05854	207.815	grey60	ns
AC006059.1	0.102023	0.100768	0.017186	0.167536	0.189652	0.258947	0.0430467	0.0723839	0.0842166	59.26	grey60	ns
AC006059.2	-1.14128	-0.408448	0.761331	0.79734	0.699887	0.79584	-1.31772	-1.01306	1.66213	217.553	grey60	ns
AC006064.2	-0.294514	0.217247	0.191596	0.190902	0.157411	0.158554	-0.498936	0.0222142	0.49943	177.451	grey60	ns
AC006064.4	-0.321688	-0.0612986	-0.265687	0.258364	0.212812	0.251577	-0.158196	0.177005	0.237396	131.788	grey60	ns
AC006064.6	-0.585043	-0.776812	NA	1.11297	0.97249	NA	NA	NA	NA	NA	grey60	ns
AC006077.2	-0.15177	-0.401795	NA	0.255188	0.249993	NA	NA	NA	NA	NA	grey60	ns
AC006116.7	-0.667351	-0.329214	-0.381132	0.642293	0.64228	0.69308	-0.312178	0.0449618	0.315399	171.804	grey60	ns
AC006128.1	-1.13941	-0.328698	0.897647	0.392551	0.438258	0.473749	-1.42389	-1.06205	1.77634	216.718	grey60	ns
AC006141.1	0.275966	0.0276122	-0.0206661	0.268776	0.228557	0.32397	0.272493	0.0418103	0.275682	8.72321	grey60	ns
AC006145.1	-0.158	-0.0989575	0.125474	0.165504	0.192243	0.217379	-0.171258	-0.194363	0.259049	228.616	grey60	ns
AC006213.1	-0.551894	0.0768393	0.0151642	0.20427	0.152165	0.219752	-0.597896	0.0534122	0.600277	174.895	grey60	ns
AC006213.2	-0.327408	0.101114	0.376061	0.235731	0.248848	0.258685	-0.565995	-0.238111	0.614042	202.816	grey60	ns
AC006213.4	-0.0442278	0.181984	0.391118	0.201724	0.195825	0.238895	-0.330779	-0.181115	0.377117	208.703	grey60	ns
AC006213.6	-0.103221	0.254969	-0.161289	0.218677	0.180718	0.227256	-0.150061	0.360489	0.390475	112.6	grey60	ns
AC006238.2	0.102718	-0.0184681	0.124109	0.263937	0.247525	0.298374	0.0498971	-0.123476	0.133176	292.004	grey60	ns
AC006252.1	-0.48623	-0.0984904	-0.0786156	0.230339	0.205703	0.234141	-0.397677	-0.017212	0.39805	182.478	grey60	ns
AC006254.1	-0.637012	-0.216847	0.859165	0.320639	0.334132	0.395136	-0.958171	-0.931853	1.33658	224.202	grey60	ns
AC006262.1	0.545222	-0.0427494	-0.134619	0.316586	0.279987	0.337478	0.633907	0.0795614	0.63888	7.15376	grey60	ns
AC006262.2	1.04801	-0.0563011	-0.96857	0.518842	0.389559	0.44627	1.56045	0.790048	1.74905	26.8529	grey60	ns
AC006273.1	-0.12042	-0.198858	NA	0.286665	0.260291	NA	NA	NA	NA	NA	grey60	ns
AC006277.1	-0.503034	-0.0693082	NA	0.275266	0.246586	NA	NA	NA	NA	NA	grey60	ns
AC006330.1	-0.133073	-0.103753	0.0357847	0.246201	0.213026	0.269797	-0.0990887	-0.120843	0.156274	230.649	grey60	ns
AC006333.2	0.173412	0.229112	-0.031886	0.150448	0.14734	0.149562	0.0747993	0.22603	0.238086	71.6893	grey60	ns
AC006369.1	-0.401477	0.0638585	-0.394133	0.339219	0.30962	0.428713	-0.23634	0.396632	0.461707	120.789	grey60	ns
AC006378.1	0.0680801	0.0685614	0.0893509	0.168064	0.170286	0.238954	-0.010876	-0.0180042	0.0210342	238.864	grey60	ns
AC006387.1	0.518092	-0.0361067	-0.0750924	0.293851	0.278024	0.284746	0.573691	0.0337626	0.574684	3.36806	grey60	ns
AC006435.4	-0.144431	0.241437	-0.6427	0.558898	0.551841	0.646156	0.0562006	0.765685	0.767744	85.8021	grey60	ns
AC006441.4	0.380921	0.100628	-0.328311	0.280148	0.254432	0.28692	0.494762	0.371472	0.618693	36.8996	grey60	ns
AC006449.2	0.0441749	0.0707359	NA	0.255656	0.255969	NA	NA	NA	NA	NA	grey60	ns
AC006449.5	0.00466402	-0.395555	-0.636533	0.234525	0.199639	0.223822	0.520708	0.208693	0.560972	21.8403	grey60	ns
AC006449.6	-0.143008	-0.222255	-0.175193	0.157433	0.123472	0.177626	0.0557155	-0.0407563	0.0690311	323.814	grey60	ns
AC006449.7	-0.0738999	-0.153266	0.0663572	0.742503	0.690798	0.837014	-0.0304457	-0.190199	0.19262	260.906	grey60	ns
AC006453.2	0.0103059	-0.0567382	-0.417044	0.219604	0.191696	0.235585	0.247197	0.312034	0.398085	51.6133	grey60	ns
AC006460.2	0.113139	0.016209	-0.0453606	0.161509	0.154262	0.203806	0.127715	0.0533208	0.138398	22.6605	grey60	ns
AC006480.2	-0.129973	-0.0353391	-0.249713	0.25846	0.264455	0.359635	0.0125523	0.185653	0.186077	86.132	grey60	ns
AC006486.2	-0.208709	-0.0238843	0.0434851	0.214479	0.189736	0.217158	-0.218509	-0.0583436	0.226164	194.95	grey60	ns
AC006504.1	0.00556811	-0.243048	0.240216	0.231868	0.22709	0.233649	0.00698416	-0.418519	0.418577	270.956	grey60	ns
AC006504.5	-0.0229449	0.0156231	-0.180049	0.124162	0.0994161	0.102279	0.0592681	0.169457	0.179523	70.7226	grey60	ns
AC006504.8	-0.0639236	0.122763	-0.203255	0.197307	0.190165	0.217459	-0.0236772	0.28234	0.283331	94.7936	grey60	ns
AC006509.1	0.411696	-0.122993	-0.227747	0.305462	0.258728	0.374559	0.587067	0.09072	0.594035	8.78449	grey60	ns
AC006511.3	-0.337175	0.295651	NA	0.26664	0.248769	NA	NA	NA	NA	NA	grey60	ns
AC006538.1	-0.263083	0.35663	0.399297	0.241246	0.169996	0.188689	-0.641046	-0.0369514	0.64211	183.299	grey60	ns
AC006547.1	0.17759	0.0258336	0.0913016	0.159118	0.117781	0.179304	0.119023	-0.056697	0.131837	334.529	grey60	ns
AC006557.6	-0.13662	-0.102582	0.122124	0.184158	0.160179	0.211657	-0.14639	-0.194601	0.243515	233.047	grey60	ns
AC006942.1	-0.0743782	0.231942	0.0611909	0.218506	0.213868	0.259881	-0.220945	0.147875	0.265864	146.206	grey60	ns
AC006946.2	-0.334977	-0.108634	0.328567	0.203197	0.187775	0.227499	-0.444943	-0.378627	0.584237	220.396	grey60	ns
AC006960.3	-0.446789	-0.234394	0.0521885	0.223587	0.244457	0.290097	-0.355686	-0.248188	0.433717	214.906	grey60	ns
AC006978.1	0.104868	-0.141209	0.0276221	0.0958527	0.0757597	0.0990869	0.161661	-0.146212	0.217973	317.873	grey60	ns
AC006987.2	-0.264176	-0.189528	-0.0592208	0.306721	0.220065	0.299219	-0.139802	-0.112849	0.179665	218.911	grey60	ns
AC007032.1	-0.122512	-0.0876003	0.00223497	0.268758	0.206283	0.304606	-0.0798291	-0.0777997	0.11147	224.262	grey60	ns
AC007036.3	-0.232146	0.323488	0.268464	0.439754	0.412737	0.412801	-0.528122	0.0476516	0.530268	174.844	grey60	ns
AC007038.1	-0.312503	0.0418521	0.255516	0.170025	0.200328	0.209714	-0.461187	-0.185038	0.496923	201.862	grey60	ns
AC007038.2	-0.233438	0.13325	0.164584	0.230504	0.219409	0.271752	-0.382355	-0.0271356	0.383317	184.059	grey60	ns
AC007040.2	0.541358	-0.00232454	0.311579	0.339248	0.313527	0.449898	0.386731	-0.271848	0.472718	324.895	grey60	ns
AC007066.2	-0.150889	-0.0514692	0.222463	0.183702	0.198956	0.193057	-0.236385	-0.237232	0.334899	225.102	grey60	ns
AC007068.1	-0.880539	-0.869373	0.376823	0.303481	0.300175	0.295714	-0.634264	-1.07924	1.25182	239.557	grey60	ns
AC007098.1	0.0864343	-0.193783	0.112366	0.300257	0.232359	0.282508	0.127143	-0.265133	0.294042	295.62	grey60	ns
AC007114.1	-0.0427517	-0.00485491	0.000919219	0.195751	0.195463	0.22333	-0.0407838	-0.00500054	0.0410893	186.99	grey60	ns
AC007114.2	0.265106	-0.0068002	0.0731771	0.260619	0.221774	0.320675	0.231917	-0.0692624	0.242039	343.372	grey60	ns
AC007126.1	-0.0640268	0.342887	0.22222	0.166119	0.144701	0.181974	-0.34658	0.1045	0.361992	163.221	grey60	ns
AC007163.1	-0.885943	-0.141989	-0.346878	0.544242	0.475846	0.471392	-0.641509	0.177439	0.665596	164.539	grey60	ns
AC007191.1	-0.818495	-0.149388	0.335247	0.232718	0.230842	0.24408	-0.911424	-0.419706	1.00342	204.726	grey60	ns
AC007192.1	0.372949	-0.482255	-0.342362	0.821217	0.926352	0.838963	0.785257	-0.12115	0.794548	351.23	grey60	ns
AC007216.3	0.346115	0.00122919	0.180194	0.264076	0.221462	0.300211	0.255404	-0.154988	0.298751	328.749	grey60	ns
AC007240.1	-0.0934172	-0.166852	0.134369	0.233507	0.220347	0.228207	-0.077176	-0.260865	0.272042	253.519	grey60	ns
AC007249.2	0.0971201	0.0396488	0.128714	0.206998	0.166309	0.194332	0.0129385	-0.0771331	0.0782107	279.522	grey60	ns
AC007262.2	-0.174339	-0.0872949	0.388551	0.148861	0.142877	0.195482	-0.324967	-0.412094	0.52481	231.742	grey60	ns
AC007272.1	0.491791	-0.16187	0.0256371	0.285036	0.269448	0.386113	0.559907	-0.162386	0.58298	343.827	grey60	ns
AC007283.1	0.0838802	-0.0822894	0.270367	0.319624	0.28881	0.3409	-0.0101584	-0.305409	0.305578	268.095	grey60	ns
AC007285.1	0.218384	0.236694	0.0471521	0.197023	0.17746	0.211783	0.0764608	0.164148	0.181083	65.0237	grey60	ns
AC007292.1	0.103743	0.0967608	-0.177935	0.197431	0.176314	0.213878	0.14433	0.237893	0.278252	58.7549	grey60	ns
AC007292.2	0.224636	0.0570975	0.174098	0.187739	0.145276	0.200284	0.109038	-0.101325	0.148849	317.1	grey60	ns
AC007298.2	1.59824	NA	0.808997	0.510175	NA	0.512987	NA	NA	NA	NA	grey60	ns
AC007317.1	0.123773	-0.106947	0.196508	0.21855	0.179508	0.206839	0.0789921	-0.2628	0.274415	286.73	grey60	ns
AC007318.2	-0.275083	0.298169	-0.132115	0.220013	0.218846	0.250285	-0.35811	0.372637	0.516819	133.861	grey60	ns
AC007319.1	0.224167	0.314847	0.0574544	0.240026	0.296948	0.353188	0.0380164	0.222909	0.226127	80.3215	grey60	ns
AC007326.2	0.277408	0.072344	-0.165536	0.304769	0.306586	0.416643	0.324005	0.20601	0.383952	32.4492	grey60	ns
AC007326.4	-0.985648	-0.259698	-0.528069	0.830632	0.626298	0.721931	-0.591764	0.232417	0.635769	158.557	grey60	ns
AC007326.5	-0.263544	0.0649255	0.2252	0.140481	0.171341	0.186067	-0.408607	-0.138802	0.431539	198.762	grey60	ns
AC007333.2	0.472692	-0.0742853	-0.0447054	0.319714	0.231739	0.358355	0.532188	-0.0256169	0.532804	357.244	grey60	ns
AC007336.1	0.0877106	0.0491996	-0.147644	0.239367	0.196763	0.281741	0.136933	0.170472	0.218658	51.2265	grey60	ns
AC007342.1	0.507203	0.0246813	-0.385191	0.347533	0.338513	0.50873	0.687458	0.35496	0.773689	27.309	grey60	ns
AC007342.3	0.894779	0.341737	0.889931	0.332549	0.361249	0.389897	0.278944	-0.47475	0.550634	300.437	grey60	ns
AC007342.4	-0.113378	-0.110787	0.308401	0.184313	0.187026	0.201704	-0.212185	-0.363028	0.42049	239.694	grey60	ns
AC007342.6	-0.299696	-0.145526	0.155435	0.25191	0.184363	0.282252	-0.30465	-0.26064	0.40093	220.548	grey60	ns
AC007342.7	0.0577545	0.22012	0.216743	0.164672	0.13232	0.164668	-0.160677	0.00292495	0.160704	178.957	grey60	ns
AC007364.1	0.115563	-0.0565615	0.0590256	0.201824	0.188218	0.224791	0.114331	-0.100101	0.15196	318.796	grey60	ns
AC007382.1	0.240245	0.0736094	0.0227274	0.13563	0.139155	0.163791	0.192077	0.0440651	0.197066	12.9209	grey60	ns
AC007383.2	-0.0765728	0.223135	0.105174	0.164796	0.138938	0.164471	-0.240727	0.102157	0.261506	157.005	grey60	ns
AC007383.3	0.0254458	0.0920124	-0.323561	0.713842	0.666579	0.744015	0.14122	0.359897	0.386612	68.5755	grey60	ns
AC007384.1	-0.586688	-0.0865102	-0.402069	0.282268	0.245017	0.277087	-0.342398	0.273282	0.438086	141.405	grey60	ns
AC007388.1	-0.0626551	-0.116894	-0.201191	0.154938	0.141842	0.146703	0.0963876	0.0730036	0.120914	37.1402	grey60	ns
AC007389.3	0.0835574	-0.0794554	-0.170165	0.202449	0.215829	0.298492	0.208367	0.0785564	0.222684	20.6569	grey60	ns
AC007390.2	-0.191948	-0.140663	0.297264	0.166765	0.161593	0.188927	-0.270248	-0.379256	0.465692	234.527	grey60	ns
AC007405.1	-0.421393	0.108706	0.104799	0.275239	0.286506	0.343692	-0.528146	0.00338409	0.528156	179.633	grey60	ns
AC007406.3	0.132573	0.105235	0.325842	0.297888	0.256669	0.27713	-0.0829662	-0.191051	0.208288	246.527	grey60	ns
AC007406.5	0.0321861	-0.0574694	0.123974	0.140297	0.106341	0.138523	-0.00106596	-0.157134	0.157138	269.611	grey60	ns
AC007448.4	-0.0328902	-0.0470612	-0.0557975	0.179797	0.166382	0.273578	0.0185392	0.00756586	0.0200236	22.2004	grey60	ns
AC007485.2	-0.0728307	-0.195669	0.288605	0.144729	0.163039	0.167675	-0.119299	-0.419393	0.436031	254.121	grey60	ns
AC007495.1	0.615424	0.149246	0.578455	0.294129	0.285328	0.334654	0.251573	-0.371706	0.448837	304.09	grey60	ns
AC007496.2	0.116111	0.167835	-0.379101	0.256951	0.227133	0.335636	0.221744	0.473661	0.522996	64.9134	grey60	ns
AC007529.1	0.63557	0.146076	-0.115959	0.341597	0.265841	0.319237	0.620511	0.226929	0.660705	20.0881	grey60	ns
AC007541.1	0.0330241	0.346644	0.247402	0.185781	0.159094	0.176062	-0.263999	0.0859467	0.277637	161.967	grey60	ns
AC007566.1	-0.454467	-0.171419	0.0324141	0.177807	0.215785	0.234039	-0.384965	-0.176525	0.423508	204.634	grey60	ns
AC007569.1	-1.82958	-0.420419	0.962038	0.583617	0.465539	0.545637	-2.10038	-1.19724	2.41764	209.684	grey60	ns
AC007601.1	-0.352569	-0.127228	0.234449	0.260362	0.270247	0.270329	-0.40618	-0.313222	0.512923	217.637	grey60	ns
AC007608.4	0.215754	-0.191587	-0.252389	0.31518	0.283419	0.424671	0.437742	0.0526559	0.440897	6.85914	grey60	ns
AC007610.4	-0.0727973	-0.0934224	0.202611	0.212139	0.183141	0.22924	-0.127392	-0.256372	0.286278	243.577	grey60	ns
AC007611.1	-0.0681594	-0.0514227	-0.460463	0.202523	0.213653	0.227935	0.187784	0.35424	0.400934	62.0718	grey60	ns
AC007613.1	0.0612798	-0.11978	0.258982	0.249727	0.237671	0.226587	-0.00832129	-0.328017	0.328123	268.547	grey60	ns
AC007620.2	0.594376	-0.0507803	-0.163504	0.430045	0.350427	0.386338	0.701518	0.0976219	0.708278	7.9223	grey60	ns
AC007622.2	-0.399999	0.233279	0.25935	0.253111	0.261615	0.339695	-0.646313	-0.0225775	0.646707	182.001	grey60	ns
AC007637.1	-0.171188	0.182582	0.68017	0.279001	0.206458	0.279267	-0.602564	-0.430923	0.740795	215.57	grey60	ns
AC007666.1	0.191464	0.132612	-0.106122	0.299072	0.279962	0.355665	0.17822	0.20675	0.272961	49.2385	grey60	ns
AC007671.1	0.0787978	NA	NA	0.429105	NA	NA	NA	NA	NA	NA	grey60	ns
AC007681.1	0.164234	0.219477	0.594159	0.338795	0.253203	0.265756	-0.242585	-0.324484	0.405138	233.218	grey60	ns
AC007686.3	-0.0619688	-0.14563	-0.0590269	0.115388	0.113853	0.14075	0.0403598	-0.0750007	0.0851705	298.286	grey60	ns
AC007728.2	-0.530087	-0.0943653	0.0527486	0.225733	0.214942	0.229316	-0.509279	-0.127404	0.524973	194.045	grey60	ns
AC007743.1	0.0767333	-0.10704	0.402227	0.240526	0.186586	0.215418	-0.0708601	-0.441038	0.446694	260.872	grey60	ns
AC007744.1	0.0574834	-0.0938879	0.470267	0.411923	0.326061	0.385306	-0.130706	-0.488572	0.505754	255.023	grey60	ns
AC007750.1	-1.33498	-0.879443	-0.886657	0.369079	0.511122	0.584008	-0.451931	0.00624756	0.451974	179.208	grey60	ns
AC007773.1	-0.232458	-0.0421641	0.234777	0.269586	0.181395	0.282243	-0.328764	-0.239838	0.406949	216.111	grey60	ns
AC007780.1	-0.349173	-0.156105	0.266129	0.227928	0.199883	0.222128	-0.404185	-0.365665	0.545047	222.136	grey60	ns
AC007823.1	0.0535719	0.0319685	0.317454	0.237146	0.198601	0.219772	-0.121139	-0.247237	0.27532	243.896	grey60	ns
AC007842.1	-0.407745	-0.226198	0.327778	0.227428	0.208171	0.222203	-0.458535	-0.479757	0.663643	226.296	grey60	ns
AC007876.1	-0.0783605	-0.134273	0.356519	0.27513	0.228228	0.280799	-0.189483	-0.425038	0.465361	245.973	grey60	ns
AC007878.1	-0.27936	0.128912	0.190451	0.233536	0.206582	0.352425	-0.439041	-0.0532942	0.442264	186.921	grey60	ns
AC007906.2	0.389815	-0.00519619	-0.222358	0.202236	0.139626	0.223384	0.503592	0.188067	0.537563	20.4782	grey60	ns
AC007920.2	0.0423809	0.342294	0.135278	0.293648	0.265229	0.364807	-0.196405	0.179281	0.265926	137.61	grey60	ns
AC007938.3	0.119212	0.33382	0.5278	0.521554	0.431702	0.497804	-0.311598	-0.167991	0.353998	208.33	grey60	ns
AC007952.2	0.135787	-0.413122	0.225581	0.280823	0.258037	0.325543	0.229558	-0.553133	0.598876	292.539	grey60	ns
AC007952.6	-0.911705	-0.527824	0.738024	0.498509	0.455749	0.416177	-1.0168	-1.09626	1.49522	227.153	grey60	ns
AC007969.1	-0.212614	-0.203562	-0.192917	0.298528	0.234191	0.376652	-0.0143748	-0.0092187	0.0170769	212.672	grey60	ns
AC007991.3	0.916235	0.1394	-0.0788859	0.426598	0.369558	0.478995	0.885978	0.189042	0.905922	12.0446	grey60	ns
AC007996.1	0.213575	-0.103862	-0.0052098	0.175614	0.140993	0.121205	0.268111	-0.0854355	0.281394	342.325	grey60	ns
AC007998.3	0.0692571	-0.0103965	0.154019	0.331656	0.271122	0.325291	-0.00255431	-0.142388	0.142411	268.972	grey60	ns
AC007998.4	-0.214069	-0.018952	0.108719	0.17621	0.181865	0.205485	-0.258953	-0.110566	0.28157	203.121	grey60	ns
AC008012.1	-1.31931	-0.0505266	0.424595	0.38551	0.3107	0.393991	-1.50635	-0.411468	1.56153	195.278	grey60	ns
AC008013.1	-0.0442747	0.0451248	-0.0653342	0.246614	0.192443	0.26616	-0.0341699	0.0956603	0.10158	109.657	grey60	ns
AC008014.1	-0.144207	-0.041128	0.144934	0.246269	0.260889	0.338005	-0.19611	-0.161134	0.253818	219.408	grey60	ns
AC008026.1	-0.072018	0.322993	-0.346466	0.264885	0.238947	0.287067	-0.0602813	0.579768	0.582894	95.936	grey60	ns
AC008026.3	0.100335	0.0302567	0.437441	0.293059	0.267358	0.359025	-0.133514	-0.352632	0.377061	249.262	grey60	ns
AC008033.3	-0.649912	-0.306131	0.250733	0.276077	0.311784	0.322473	-0.622213	-0.482258	0.787224	217.778	grey60	ns
AC008035.1	-0.0613839	0.104123	0.169633	0.252628	0.27528	0.325468	-0.198262	-0.0567335	0.20622	195.969	grey60	ns
AC008038.1	-0.0201298	-0.0356933	-0.188943	0.156332	0.161676	0.205214	0.0921882	0.132718	0.161594	55.2155	grey60	ns
AC008040.5	-0.188819	-0.0342409	0.275463	0.166566	0.171787	0.220501	-0.30943	-0.268212	0.409493	220.919	grey60	ns
AC008063.1	0.544781	NA	-0.548168	0.446449	NA	0.461248	NA	NA	NA	NA	grey60	ns
AC008073.3	-0.25249	0.230737	0.237067	0.256267	0.235913	0.325161	-0.486392	-0.00548172	0.486423	180.646	grey60	ns
AC008074.2	-0.113225	-0.231816	-0.0871789	0.195351	0.158319	0.219488	0.0462725	-0.125259	0.133533	290.275	grey60	ns
AC008079.1	-0.118081	-0.0903181	0.0243734	0.136742	0.124389	0.178719	-0.0851085	-0.0993258	0.130802	229.408	grey60	ns
AC008083.2	-0.652376	-0.341087	0.25418	0.274279	0.253139	0.287506	-0.608922	-0.515516	0.797837	220.251	grey60	ns
AC008105.1	-0.23118	-0.0898391	0.473259	0.409807	0.338513	0.432615	-0.42289	-0.487657	0.645481	229.069	grey60	ns
AC008105.2	-0.112603	-0.292074	NA	0.480915	0.409496	NA	NA	NA	NA	NA	grey60	ns
AC008105.3	-0.689381	-0.235229	0.292861	0.246498	0.246091	0.289307	-0.718197	-0.457339	0.851449	212.489	grey60	ns
AC008115.3	-0.495395	-0.7112	0.541938	0.363181	0.307547	0.32713	-0.410763	-1.08525	1.16038	249.268	grey60	ns
AC008115.4	-0.0403289	0.0270798	-0.0791109	0.17896	0.190498	0.196112	-0.0143134	0.0919638	0.093071	98.8466	grey60	ns
AC008124.1	0.0318253	0.081526	0.133969	0.112928	0.104536	0.133812	-0.0759223	-0.0454172	0.0884699	210.888	grey60	ns
AC008132.1	0.396444	-0.222118	NA	0.295152	0.297004	NA	NA	NA	NA	NA	grey60	ns
AC008147.2	-0.23571	0.356005	0.385797	0.20618	0.190312	0.249621	-0.606611	-0.0258006	0.607159	182.435	grey60	ns
AC008264.2	-0.200196	-0.0460402	0.678291	0.374346	0.357914	0.357006	-0.516322	-0.627289	0.812453	230.542	grey60	ns
AC008267.3	0.295665	0.0132876	0.473162	0.243966	0.218728	0.282216	0.0524401	-0.398263	0.4017	277.501	grey60	ns
AC008280.3	-0.0476951	0.361485	-0.0613629	0.252324	0.223705	0.222921	-0.197756	0.366197	0.416182	118.37	grey60	ns
AC008393.1	0.0192247	-0.060734	0.0923607	0.196778	0.186398	0.211947	0.00341135	-0.132584	0.132628	271.474	grey60	ns
AC008397.2	-0.436515	1.0888	0.465173	0.591654	0.58908	0.598242	-1.2135	0.540074	1.32826	156.008	grey60	ns
AC008429.1	0.154437	-0.0444901	0.225753	0.24708	0.199474	0.229809	0.0638051	-0.234037	0.242579	285.25	grey60	ns
AC008438.1	0.331535	0.131989	0.204897	0.164102	0.160622	0.196938	0.163092	-0.0631406	0.174888	338.836	grey60	ns
AC008440.3	0.851013	NA	0.458618	0.390992	NA	0.307568	NA	NA	NA	NA	grey60	ns
AC008443.4	-0.0778207	0.284567	0.229474	0.275736	0.242901	0.326309	-0.334841	0.0477121	0.338223	171.89	grey60	ns
AC008467.1	-0.221902	-0.0685462	0.131917	0.176421	0.187068	0.198998	-0.253587	-0.173606	0.30732	214.396	grey60	ns
AC008494.3	-0.0353819	-0.0535521	-0.280387	0.177605	0.160254	0.196202	0.131588	0.196445	0.236444	56.184	grey60	ns
AC008498.2	-0.231512	-0.00985906	-0.138569	0.225972	0.220272	0.313487	-0.157298	0.111466	0.192788	144.678	grey60	ns
AC008507.1	0.115519	0.0114845	NA	0.224678	0.258793	NA	NA	NA	NA	NA	grey60	ns
AC008507.3	0.210959	0.0462875	0.0691005	0.20358	0.193193	0.267196	0.153265	-0.0197566	0.154533	352.655	grey60	ns
AC008514.1	0.369307	-0.224471	NA	0.284943	0.258147	NA	NA	NA	NA	NA	grey60	ns
AC008522.1	0.575228	-0.0414765	0.463169	0.395277	0.420248	0.410135	0.364382	-0.437036	0.569012	309.82	grey60	ns
AC008533.1	-0.276425	-0.11327	-0.00191809	0.357439	0.306095	0.417988	-0.218831	-0.0964335	0.239137	203.782	grey60	ns
AC008537.2	0.27086	-0.218041	0.479223	0.233715	0.225556	0.250588	0.140268	-0.603848	0.619925	283.077	grey60	ns
AC008537.3	-0.201146	-0.107837	0.190169	0.136874	0.156444	0.17787	-0.242312	-0.258081	0.354007	226.805	grey60	ns
AC008537.4	-0.167494	-0.305113	-0.134235	0.258384	0.241841	0.266145	0.0521796	-0.147984	0.156914	289.423	grey60	ns
AC008543.1	0.102192	-0.135675	0.191926	0.215132	0.161791	0.223857	0.0740664	-0.283711	0.29322	284.631	grey60	ns
AC008549.2	-0.473006	0.0376015	NA	0.338707	0.237898	NA	NA	NA	NA	NA	grey60	ns
AC008555.1	0.29532	0.0983393	0.519212	0.254643	0.196751	0.24774	-0.0134556	-0.364487	0.364735	267.886	grey60	ns
AC008555.2	-0.135947	-0.0546301	0.263649	0.214294	0.205866	0.220867	-0.240457	-0.275638	0.365781	228.9	grey60	ns
AC008555.5	-0.333241	-0.332439	0.245585	0.195094	0.190207	0.244339	-0.289814	-0.500584	0.578426	239.931	grey60	ns
AC008555.8	0.0582994	-0.192632	0.12758	0.179453	0.125412	0.17504	0.0908256	-0.277312	0.291807	288.135	grey60	ns
AC008556.1	0.626682	-0.269784	-0.3732	0.362616	0.243184	0.268621	0.948175	0.0895604	0.952395	5.3959	grey60	ns
AC008569.2	-0.52076	-0.452331	NA	0.32713	0.256809	NA	NA	NA	NA	NA	grey60	ns
AC008581.1	-0.24161	0.0550104	0.551672	0.392837	0.329924	0.417163	-0.544951	-0.430122	0.694245	218.284	grey60	ns
AC008581.2	-0.68638	0.156906	0.107904	0.537845	0.561676	0.634949	-0.818785	0.0424369	0.819884	177.033	grey60	ns
AC008592.3	0.379147	-0.142283	-0.153105	0.239524	0.248539	0.294876	0.526841	0.00937255	0.526925	1.01919	grey60	ns
AC008608.2	-0.096247	0.205785	-0.0787803	0.193307	0.166481	0.26366	-0.159749	0.246441	0.293688	122.952	grey60	ns
AC008609.1	-0.278078	0.135602	NA	0.218423	0.252201	NA	NA	NA	NA	NA	grey60	ns
AC008610.1	-0.276802	-0.0918494	0.19201	0.252133	0.261823	0.253328	-0.326882	-0.245829	0.409004	216.945	grey60	ns
AC008622.2	0.375325	0.28311	0.248098	0.296208	0.229837	0.264593	0.109721	0.030321	0.113833	15.448	grey60	ns
AC008663.2	0.171463	-0.145495	-0.0882549	0.250646	0.249927	0.265825	0.288338	-0.0495712	0.292568	350.245	grey60	ns
AC008669.1	-0.0301408	0.0710289	-0.0155672	0.141064	0.145879	0.124725	-0.0578717	0.0749944	0.0947275	127.657	grey60	ns
AC008676.1	0.0602646	-0.346976	NA	0.360846	0.344157	NA	NA	NA	NA	NA	grey60	ns
AC008686.1	0.142963	NA	0.863592	0.377454	NA	0.401918	NA	NA	NA	NA	grey60	ns
AC008691.1	0.0321125	0.0791789	-0.0402601	0.389068	0.370725	0.372351	0.0126531	0.103437	0.104208	83.0258	grey60	ns
AC008728.1	0.0532986	-0.0540348	NA	0.251144	0.260116	NA	NA	NA	NA	NA	grey60	ns
AC008731.1	0.199854	0.140977	-0.189107	0.315532	0.266387	0.350853	0.223919	0.285862	0.363121	51.928	grey60	ns
AC008735.2	-1.08882	-0.525351	0.667002	0.370382	0.415382	0.454148	-1.15964	-1.03261	1.55276	221.684	grey60	ns
AC008735.4	-0.21988	-0.454312	0.541313	0.298757	0.252671	0.271704	-0.26338	-0.862237	0.901566	253.014	grey60	ns
AC008736.1	-0.15727	-0.145133	-0.0584898	0.180308	0.150892	0.180657	-0.0554588	-0.0750349	0.0933055	233.532	grey60	ns
AC008738.3	1.05866	-0.278401	-1.22466	3.08173	1.19176	1.23315	1.81018	0.819482	1.98704	24.3566	grey60	ns
AC008738.7	0.420736	-0.100249	0.00389473	0.279663	0.262749	0.35133	0.468913	-0.0901911	0.477508	349.113	grey60	ns
AC008739.5	-0.256606	-0.218586	0.15066	0.237904	0.243107	0.239008	-0.222643	-0.319776	0.389649	235.153	grey60	ns
AC008750.8	-0.174007	0.0471967	-0.323738	0.256865	0.221209	0.258138	-0.0357362	0.321239	0.32322	96.3478	grey60	ns
AC008752.3	-0.26977	0.135647	NA	0.255052	0.292205	NA	NA	NA	NA	NA	grey60	ns
AC008758.1	-0.456948	0.684508	-0.395678	1.34943	0.954098	1.15549	-0.601363	0.935469	1.11209	122.735	grey60	ns
AC008758.2	-0.163785	-0.132206	0.173575	0.261493	0.247661	0.315468	-0.184469	-0.264814	0.322732	235.139	grey60	ns
AC008758.4	-0.299132	-0.178574	0.297507	0.187932	0.195161	0.227156	-0.358599	-0.412298	0.546427	228.985	grey60	ns
AC008758.6	-0.173143	0.222596	0.125077	0.23538	0.217612	0.265858	-0.34698	0.0844546	0.35711	166.32	grey60	ns
AC008760.1	-0.666597	-0.126145	NA	0.359185	0.288729	NA	NA	NA	NA	NA	grey60	ns
AC008760.2	0.47604	0.46751	0.720634	0.372767	0.323676	0.339571	-0.118032	-0.219212	0.248968	241.7	grey60	ns
AC008763.2	-0.0146994	-0.422561	-0.422834	0.341526	0.297996	0.441583	0.407998	0.000236218	0.407998	0.0331725	grey60	ns
AC008763.3	-1.12005	-0.601204	-1.32315	1.0449	0.873576	0.985038	-0.157877	0.625221	0.644846	104.172	grey60	ns
AC008764.2	0.191968	-0.0816362	0.297934	0.22464	0.185296	0.225251	0.0838187	-0.328717	0.339236	284.305	grey60	ns
AC008764.4	-0.0373376	0.00271796	-0.179216	0.125145	0.120742	0.144862	0.0509113	0.157559	0.16558	72.0931	grey60	ns
AC008764.6	-0.263919	-0.184461	0.275897	0.199906	0.174726	0.233096	-0.309636	-0.398682	0.504799	232.165	grey60	ns
AC008764.8	-0.422824	-0.306552	0.160581	0.229896	0.257629	0.27395	-0.349839	-0.404549	0.534833	229.148	grey60	ns
AC008770.3	-0.208844	-0.111652	NA	0.218741	0.2406	NA	NA	NA	NA	NA	grey60	ns
AC008771.1	-0.0870488	-0.14385	-0.36599	0.183099	0.162456	0.20353	0.167871	0.192379	0.255324	48.8918	grey60	ns
AC008785.1	0.597286	-0.2526	-0.300565	0.333735	0.334422	0.434374	0.873868	0.041539	0.874855	2.72149	grey60	ns
AC008840.1	-0.353148	-0.21462	0.56022	0.264624	0.195414	0.265539	-0.525948	-0.671031	0.852587	231.911	grey60	ns
AC008870.2	-0.0331585	-0.364909	0.0666025	0.236326	0.224118	0.242607	0.115995	-0.3737	0.391288	287.244	grey60	ns
AC008878.1	-0.011203	-0.43177	-0.186794	0.322226	0.2377	0.298702	0.298079	-0.212155	0.36587	324.559	grey60	ns
AC008878.3	-0.925788	-0.973104	1.11033	0.510966	0.417844	0.558631	-0.9944	-1.80431	2.06018	241.14	grey60	ns
AC008894.2	-0.219893	-0.0521618	-0.170796	0.158845	0.130961	0.170449	-0.108414	0.10274	0.149362	136.539	grey60	ns
AC008894.3	-0.526376	-5.34651e-05	0.453868	0.236976	0.222243	0.281354	-0.753283	-0.393108	0.849688	207.558	grey60	ns
AC008895.1	-0.150598	-0.178507	0.153551	0.187965	0.173173	0.2083	-0.13812	-0.287571	0.319021	244.345	grey60	ns
AC008906.1	-0.115909	-0.131482	-0.154732	0.223235	0.205566	0.272049	0.027198	0.0201346	0.0338398	36.5125	grey60	ns
AC008915.1	-0.272849	-0.0583692	0.401767	0.242501	0.203897	0.299713	-0.444548	-0.39849	0.597007	221.873	grey60	ns
AC008915.2	-0.021803	-0.0404781	-0.386499	0.168176	0.132516	0.223835	0.191686	0.299663	0.355727	57.3942	grey60	ns
AC008937.3	-0.113018	-0.0849693	0.144778	0.184106	0.195002	0.247984	-0.142923	-0.198967	0.244979	234.309	grey60	ns
AC008938.1	0.23225	-0.12551	-0.0444186	0.227308	0.175196	0.243928	0.317215	-0.0702272	0.324895	347.517	grey60	ns
AC008946.1	-0.638868	-0.0429471	NA	0.248368	0.218688	NA	NA	NA	NA	NA	grey60	ns
AC008957.1	-0.42144	-0.0317821	-0.122408	0.348894	0.269023	0.3094	-0.344345	0.0784847	0.353176	167.16	grey60	ns
AC008966.1	-0.0223617	0.0909641	0.0371353	0.149105	0.149381	0.154972	-0.0864114	0.0466171	0.0981839	151.654	grey60	ns
AC008969.1	-0.265279	0.0625293	0.292424	0.165136	0.16213	0.178341	-0.442756	-0.199094	0.48546	204.212	grey60	ns
AC008972.1	0.184093	-0.163985	-0.344707	0.261813	0.197745	0.277843	0.438439	0.15651	0.465536	19.6451	grey60	ns
AC008972.2	0.0927703	-0.295742	-0.512085	0.264876	0.192202	0.268392	0.496684	0.187358	0.530847	20.6674	grey60	ns
AC008982.1	-0.0721283	-0.123402	-0.211694	0.228251	0.259973	0.288459	0.0954194	0.0764633	0.122276	38.7066	grey60	ns
AC008982.2	-0.0544969	-0.0737304	0.10208	0.319442	0.272011	0.324464	-0.0686718	-0.152256	0.167026	245.723	grey60	ns
AC008985.1	-0.029106	0.158451	-0.10338	0.285544	0.226739	0.317212	-0.0566414	0.226752	0.233719	104.025	grey60	ns
AC008993.1	-0.286199	0.114719	0.0807899	0.23309	0.203851	0.254899	-0.383953	0.0293833	0.385076	175.624	grey60	ns
AC008993.2	-0.264655	0.02363	0.234343	0.269937	0.215411	0.275832	-0.393642	-0.182483	0.433882	204.871	grey60	ns
AC009005.1	0.0676414	-0.214243	-0.457944	0.22718	0.230308	0.252918	0.403735	0.211051	0.45557	27.5982	grey60	ns
AC009034.1	0.394793	-0.290354	-0.571571	0.386313	0.338755	0.396899	0.825756	0.243541	0.860921	16.4324	grey60	ns
AC009035.1	0.643236	-0.135169	0.133618	0.325287	0.227141	0.331697	0.644011	-0.232776	0.684789	340.128	grey60	ns
AC009041.2	0.157521	0.084498	0.104437	0.268466	0.230723	0.259603	0.0630539	-0.0172679	0.0653756	344.685	grey60	ns
AC009041.4	-0.154417	-0.195494	-0.0154315	0.233995	0.247385	0.229531	-0.0489537	-0.155939	0.163443	252.571	grey60	ns
AC009053.1	-0.22296	-0.154614	0.0594955	0.133286	0.151834	0.191282	-0.1754	-0.185424	0.25524	226.591	grey60	ns
AC009053.2	0.165422	-0.172178	-0.272276	0.178282	0.154263	0.210877	0.387649	0.0866874	0.397224	12.6053	grey60	ns
AC009054.2	-0.312316	0.227828	0.168284	0.263254	0.219974	0.262243	-0.510372	0.0515674	0.512971	174.23	grey60	ns
AC009061.2	-0.315702	-0.170892	0.101741	0.166206	0.177847	0.199896	-0.281127	-0.236107	0.367122	220.025	grey60	ns
AC009065.4	-0.144981	-0.258468	-0.102914	0.24417	0.226932	0.237967	0.0357099	-0.134714	0.139367	284.846	grey60	ns
AC009065.8	0.0367085	-0.0748603	0.150644	0.255287	0.206406	0.244048	-0.00118339	-0.195293	0.195296	269.653	grey60	ns
AC009078.3	0.115082	0.163452	0.20245	0.288168	0.211646	0.299461	-0.0678694	-0.0337727	0.075808	206.456	grey60	ns
AC009084.2	-0.0588552	0.0194594	0.388743	0.237705	0.207831	0.285289	-0.262956	-0.319809	0.414034	230.572	grey60	ns
AC009084.3	0.185282	-0.24753	0.123566	0.237404	0.191183	0.316897	0.247264	-0.321378	0.405492	307.574	grey60	ns
AC009086.2	-0.29371	-0.779457	-0.143895	0.453792	0.487386	0.604615	0.167966	-0.550413	0.575471	286.97	grey60	ns
AC009086.3	0.136749	0.288445	0.04317	0.194816	0.190529	0.247646	-0.0290584	0.212415	0.214393	97.7897	grey60	ns
AC009090.1	0.374362	-0.0274008	-0.207602	0.319566	0.265528	0.374397	0.491864	0.156059	0.516028	17.6032	grey60	ns
AC009090.3	-0.352451	-0.458097	0.366993	0.249765	0.230596	0.329816	-0.306898	-0.714549	0.777667	246.757	grey60	ns
AC009090.4	-0.346872	-0.191649	0.439278	0.320772	0.321034	0.350461	-0.470686	-0.546399	0.721177	229.257	grey60	ns
AC009090.5	-0.0786619	-0.202286	0.347139	0.24491	0.278783	0.319269	-0.151088	-0.475816	0.499228	252.384	grey60	ns
AC009090.6	-0.306848	-0.194809	0.301606	0.232021	0.222807	0.285027	-0.360246	-0.429908	0.56089	230.038	grey60	ns
AC009093.1	0.00826083	-0.577675	-0.317025	0.304627	0.301867	0.298201	0.455611	-0.225729	0.508463	333.644	grey60	ns
AC009093.10	0.0228209	-0.324314	0.477878	0.318039	0.301914	0.299935	-0.0539613	-0.694719	0.696811	265.559	grey60	ns
AC009093.2	-0.0572269	-0.386186	-0.360252	0.27855	0.288533	0.277338	0.315992	-0.0224595	0.316789	355.934	grey60	ns
AC009093.3	-0.802075	0.253748	0.78911	0.595524	0.507915	0.591265	-1.3235	-0.463637	1.40236	199.306	grey60	ns
AC009093.8	-0.41839	-0.339308	-0.304067	0.238228	0.241669	0.273585	-0.0967029	-0.0305196	0.101405	197.516	grey60	ns
AC009113.1	-0.0240222	0.168534	0.101607	0.142661	0.136192	0.157531	-0.159093	0.0579599	0.169322	159.983	grey60	ns
AC009118.2	0.0210182	0.662098	NA	0.343315	0.339138	NA	NA	NA	NA	NA	grey60	ns
AC009118.3	0.0271048	0.158335	-0.0132963	0.194918	0.207788	0.26393	-0.0454143	0.148637	0.15542	106.99	grey60	ns
AC009119.1	-0.379028	0.0911129	-0.27577	0.265232	0.219912	0.252095	-0.2867	0.31773	0.427959	132.061	grey60	ns
AC009119.2	-0.257896	0.122667	-0.110017	0.27225	0.228453	0.294561	-0.264221	0.20151	0.332293	142.669	grey60	ns
AC009120.1	0.11653	-0.0500063	0.183749	0.272815	0.251354	0.36397	0.0496591	-0.202438	0.20844	283.783	grey60	ns
AC009120.2	-0.246139	-0.246426	0.299534	0.236582	0.234217	0.269074	-0.272693	-0.472815	0.545816	240.026	grey60	ns
AC009120.5	-0.0405065	-0.183981	0.112988	0.249268	0.208554	0.238376	-0.00500995	-0.257182	0.257231	268.884	grey60	ns
AC009123.1	0.805743	NA	NA	0.452713	NA	NA	NA	NA	NA	NA	grey60	ns
AC009126.1	-0.0506575	-0.0013242	0.123495	0.160375	0.143149	0.131574	-0.111743	-0.108097	0.155471	224.05	grey60	ns
AC009133.1	-0.129413	-0.0703577	-0.163881	0.0862271	0.105361	0.103991	-0.0122942	0.0809933	0.0819211	98.6312	grey60	ns
AC009133.2	0.217774	0.0543514	NA	0.749629	0.798752	NA	NA	NA	NA	NA	grey60	ns
AC009133.3	-0.758027	-0.639375	0.446762	0.227533	0.249101	0.252643	-0.66172	-0.940622	1.15006	234.874	grey60	ns
AC009139.2	0.357194	-0.366104	0.996342	0.645363	0.564321	0.835676	0.042075	-1.17991	1.18066	272.042	grey60	ns
AC009145.4	0.0990784	0.132969	NA	0.284036	0.307175	NA	NA	NA	NA	NA	grey60	ns
AC009148.1	-0.0352337	0.0568432	NA	0.30439	0.218808	NA	NA	NA	NA	NA	grey60	ns
AC009152.3	0.0513263	0.285838	0.18949	0.321645	0.290034	0.373385	-0.186338	0.0834394	0.204167	155.878	grey60	ns
AC009159.3	-0.0958059	-0.0689124	-0.128073	0.195766	0.165308	0.174273	0.00268652	0.0512342	0.0513046	86.9984	grey60	ns
AC009159.4	0.788813	-0.121919	-0.156026	0.34974	0.274377	0.438677	0.927785	0.0295377	0.928255	1.8235	grey60	ns
AC009163.6	0.0230572	0.306271	0.117262	0.206585	0.164704	0.220642	-0.188709	0.163687	0.249809	139.062	grey60	ns
AC009167.1	-0.334671	-0.0849713	0.30285	0.219478	0.205519	0.267702	-0.44361	-0.335863	0.556412	217.13	grey60	ns
AC009237.14	0.180607	0.14559	0.118451	0.14817	0.109904	0.124409	0.048587	0.023503	0.0539731	25.8144	grey60	ns
AC009237.3	0.0853707	0.113796	0.198746	0.196394	0.149823	0.187197	-0.0709003	-0.0735697	0.102173	226.059	grey60	ns
AC009264.1	-0.497558	0.26018	0.300282	0.275843	0.233952	0.332475	-0.777789	-0.0347299	0.778564	182.557	grey60	ns
AC009275.1	-0.133491	-0.190053	-0.0973352	0.255035	0.252206	0.273687	0.0102028	-0.0802957	0.0809413	277.242	grey60	ns
AC009283.1	-0.157092	-0.396481	0.311602	0.277646	0.244616	0.275626	-0.114652	-0.613217	0.623843	259.41	grey60	ns
AC009303.4	-0.0356042	-0.0750797	-0.166986	0.160583	0.143364	0.162988	0.0854285	0.0795929	0.116761	42.9747	grey60	ns
AC009309.1	-0.0819691	-0.0753929	-0.255571	0.257238	0.170902	0.283268	0.0835127	0.156039	0.176981	61.844	grey60	ns
AC009318.1	-0.129297	-0.177898	0.225162	0.221556	0.239896	0.254443	-0.152929	-0.34906	0.381091	246.341	grey60	ns
AC009318.2	0.226852	0.156534	-0.0913609	0.141903	0.123216	0.145033	0.194265	0.214683	0.28953	47.8584	grey60	ns
AC009318.3	0.181189	-0.15773	-0.0911349	0.15579	0.144293	0.186443	0.305621	-0.0576731	0.311015	349.314	grey60	ns
AC009336.2	-0.26565	-0.0390747	0.631506	0.319148	0.276251	0.356694	-0.561865	-0.58074	0.808054	225.946	grey60	ns
AC009403.1	-0.198451	-0.276567	0.0121482	0.165455	0.147588	0.232809	-0.0662414	-0.250035	0.258661	255.162	grey60	ns
AC009404.1	0.0144713	-0.0182059	0.0296416	0.161055	0.144433	0.196674	0.00875342	-0.0414371	0.0423516	281.928	grey60	ns
AC009414.2	0.0923105	0.33725	0.226914	0.258873	0.24721	0.294601	-0.189771	0.0955536	0.21247	153.274	grey60	ns
AC009487.3	-0.201294	-0.150557	0.182724	0.166764	0.176642	0.199618	-0.217377	-0.28863	0.361331	233.015	grey60	ns
AC009502.1	-0.0971123	-0.0871318	-0.193625	0.285036	0.27258	0.322744	0.0432659	0.0922256	0.10187	64.8672	grey60	ns
AC009506.1	-0.137752	-0.00017975	0.0982214	0.120587	0.116998	0.135052	-0.186773	-0.0852179	0.205296	204.525	grey60	ns
AC009509.1	-0.0705146	0.300026	-0.0503732	0.267163	0.241533	0.300777	-0.195341	0.303454	0.360891	122.77	grey60	ns
AC009533.1	-0.84694	-0.554033	0.416949	0.355222	0.358026	0.424845	-0.778397	-0.840895	1.14587	227.21	grey60	ns
AC009542.2	-0.144976	0.291399	0.501122	0.387406	0.352306	0.408194	-0.541236	-0.181626	0.570898	198.551	grey60	ns
AC009549.1	0.418391	0.813984	-0.139353	0.21708	0.255804	0.288908	0.0810754	0.825614	0.829585	84.3915	grey60	ns
AC009554.2	-0.137281	0.0692834	0.1696	0.23803	0.22641	0.289464	-0.256722	-0.0868768	0.271024	198.696	grey60	ns
AC009570.1	0.32048	0.169129	NA	0.301436	0.237623	NA	NA	NA	NA	NA	grey60	ns
AC009630.2	-0.114381	-0.262431	-0.1782	0.407999	0.366341	0.399258	0.105934	-0.0729463	0.12862	325.449	grey60	ns
AC009630.3	-0.238654	-0.116178	0.00278727	0.262998	0.245994	0.245417	-0.181959	-0.103027	0.209102	209.519	grey60	ns
AC009690.1	-0.376052	-0.362349	0.467272	0.260701	0.251685	0.325196	-0.428513	-0.718473	0.836556	239.187	grey60	ns
AC009690.2	-0.750493	-0.258876	0.284521	0.23708	0.227422	0.279539	-0.763316	-0.470596	0.896723	211.654	grey60	ns
AC009779.2	-0.247076	-0.055551	0.150762	0.142692	0.124205	0.142217	-0.294681	-0.178672	0.344616	211.229	grey60	ns
AC009812.1	0.0554739	0.0349873	0.190505	0.214954	0.181888	0.205736	-0.0572722	-0.134682	0.146354	246.963	grey60	ns
AC009812.3	0.0124868	-0.222698	0.344576	0.179923	0.151354	0.195192	-0.0484522	-0.491273	0.493657	264.367	grey60	ns
AC009812.4	0.0187147	-0.0545187	0.0898644	0.217277	0.164711	0.179584	0.00104184	-0.125039	0.125044	270.477	grey60	ns
AC009831.1	0.315807	0.00793509	-0.206426	0.173159	0.137684	0.149656	0.415052	0.185642	0.454677	24.0977	grey60	ns
AC009879.1	0.236204	-0.00974036	0.148084	0.33027	0.311889	0.429567	0.167032	-0.13668	0.215826	320.707	grey60	ns
AC009879.3	0.550314	0.125977	0.120033	0.37617	0.278619	0.331182	0.427309	0.0051483	0.42734	0.690277	grey60	ns
AC009902.2	-0.288105	0.0871447	-0.0191232	0.22905	0.197403	0.252326	-0.322116	0.0920307	0.335005	164.055	grey60	ns
AC009948.1	-0.0525912	-0.0297159	-0.0494351	0.099323	0.0817162	0.0949742	-0.0130157	0.0170773	0.0214719	127.313	grey60	ns
AC009948.3	-0.16973	-0.306905	-0.208026	0.192915	0.17728	0.232581	0.0877356	-0.0856315	0.122598	315.695	grey60	ns
AC009948.4	0.12245	-0.0327641	0.111589	0.164533	0.130833	0.147865	0.0830375	-0.125013	0.150079	303.593	grey60	ns
AC009948.5	-0.334948	-0.370682	0.137963	0.316173	0.29756	0.300295	-0.218588	-0.440499	0.491752	243.608	grey60	ns
AC009950.1	-0.345192	-0.152772	0.23289	0.174059	0.160738	0.198597	-0.385251	-0.333994	0.509872	220.924	grey60	ns
AC009951.1	-0.567237	0.122973	-0.0603641	0.316031	0.303658	0.34457	-0.598542	0.158774	0.619243	165.143	grey60	ns
AC009951.2	-0.512835	0.110642	-0.206395	0.326972	0.290298	0.333368	-0.464959	0.274562	0.539973	149.438	grey60	ns
AC009961.1	-0.0160024	-0.0950958	-0.33636	0.179432	0.159182	0.200105	0.199726	0.208941	0.289045	46.2918	grey60	ns
AC009962.1	0.266884	0.196977	-0.118841	0.196079	0.183355	0.228253	0.227816	0.273506	0.355958	50.2075	grey60	ns
AC010127.1	-0.0385926	-0.243982	0.0458445	0.221371	0.199727	0.217686	0.0604761	-0.250997	0.25818	283.547	grey60	ns
AC010132.3	0.00689559	0.215692	-0.0783635	0.11399	0.104876	0.133187	-0.0617684	0.254659	0.262043	103.634	grey60	ns
AC010148.1	-0.00546162	-0.0807927	-0.0356386	0.248535	0.248091	0.258617	0.052754	-0.0391046	0.065667	323.452	grey60	ns
AC010168.2	0.0279714	-0.129378	0.437414	0.195168	0.184243	0.214754	-0.126047	-0.490856	0.506781	255.598	grey60	ns
AC010173.1	-0.34057	-0.0959723	0.130649	0.194447	0.209543	0.204176	-0.357908	-0.19626	0.408186	208.738	grey60	ns
AC010186.1	0.390927	0.278974	0.321989	0.339265	0.425577	0.463827	0.0904455	-0.0372516	0.0978165	337.615	grey60	ns
AC010186.2	-0.168852	-0.144401	-0.220004	0.212443	0.18732	0.219306	0.013351	0.0654745	0.0668218	78.4747	grey60	ns
AC010186.3	-0.343349	-0.44009	0.239941	0.190261	0.161822	0.19485	-0.243274	-0.588924	0.637193	247.555	grey60	ns
AC010197.2	0.0890664	0.0901595	0.572082	0.3338	0.257512	0.260646	-0.242054	-0.417357	0.48247	239.888	grey60	ns
AC010201.2	0.0153154	0.14622	0.377146	0.287248	0.26782	0.289542	-0.246368	-0.199987	0.31732	219.068	grey60	ns
AC010207.1	0.500517	0.237786	-0.397375	0.297254	0.261348	0.294405	0.580311	0.550066	0.799583	43.4673	grey60	ns
AC010210.1	-0.354474	0.277132	-0.11852	0.312438	0.328629	0.351938	-0.43378	0.342645	0.552784	141.695	grey60	ns
AC010226.1	-0.22732	0.170377	-0.0599607	0.191513	0.18779	0.235496	-0.282528	0.199478	0.345852	144.776	grey60	ns
AC010245.2	0.00371499	-0.112818	0.226906	0.130596	0.153842	0.190135	-0.0533289	-0.29421	0.299004	259.726	grey60	ns
AC010247.1	-0.790579	-0.0557949	-0.424451	0.301089	0.267563	0.326846	-0.550456	0.319266	0.636343	149.886	grey60	ns
AC010247.2	-0.0579785	-0.43022	-0.045651	0.264085	0.22464	0.245427	0.179957	-0.333046	0.378556	298.384	grey60	ns
AC010255.1	0.168144	-0.00192507	0.170595	0.257817	0.247382	0.362308	0.0838086	-0.149407	0.171307	299.29	grey60	ns
AC010300.1	0.341472	-0.0428607	0.206729	0.244662	0.22238	0.264768	0.259538	-0.216151	0.337759	320.211	grey60	ns
AC010319.1	0.154078	-0.0816543	0.066417	0.237107	0.207555	0.290999	0.161697	-0.128234	0.206373	321.584	grey60	ns
AC010320.4	0.128634	0.0148609	0.0103799	0.195343	0.170131	0.193891	0.116013	0.00388064	0.116078	1.91583	grey60	ns
AC010323.1	0.183423	-0.643998	0.838006	0.991415	1.06041	1.36554	0.0864186	-1.28345	1.28636	273.852	grey60	ns
AC010325.1	0.105219	0.192155	0.250781	0.245442	0.241	0.311711	-0.116249	-0.0507718	0.126853	203.593	grey60	ns
AC010326.3	0.0135266	-0.173765	0.268804	0.179298	0.18578	0.202499	-0.0339927	-0.383276	0.384781	264.932	grey60	ns
AC010326.4	-0.250143	0.0424063	0.246003	0.197085	0.17866	0.232803	-0.394348	-0.17632	0.431971	204.09	grey60	ns
AC010327.3	-0.382428	0.0136751	-0.536704	0.393496	0.383718	0.446401	-0.120914	0.476642	0.491739	104.234	grey60	ns
AC010327.5	-0.156844	-0.191371	0.24489	0.147964	0.155851	0.184562	-0.183604	-0.377814	0.420064	244.082	grey60	ns
AC010329.1	0.111908	-0.256787	0.120586	0.304454	0.213731	0.229506	0.180008	-0.326814	0.373109	298.846	grey60	ns
AC010336.1	-0.0923216	0.00203569	0.0830241	0.314376	0.240107	0.318014	-0.134851	-0.070138	0.152001	207.48	grey60	ns
AC010401.1	0.276246	0.13842	-0.522691	0.279416	0.257155	0.358241	0.468382	0.572539	0.739718	50.7141	grey60	ns
AC010422.3	0.3042	-0.522004	-0.171468	0.341036	0.307618	0.376795	0.650936	-0.303573	0.718244	334.997	grey60	ns
AC010422.4	0.500047	-0.129799	-0.121297	0.336068	0.283324	0.371354	0.625595	-0.00736349	0.625638	359.326	grey60	ns
AC010422.5	-0.0726164	NA	NA	0.339653	NA	NA	NA	NA	NA	NA	grey60	ns
AC010422.6	-0.18795	-0.0827444	-0.0704289	0.13313	0.101259	0.135704	-0.111364	-0.0106656	0.111873	185.471	grey60	ns
AC010422.8	-0.285183	-0.289669	0.141729	0.204161	0.213136	0.23629	-0.211213	-0.373602	0.429173	240.519	grey60	ns
AC010468.1	-0.353314	0.29063	NA	0.215249	0.178998	NA	NA	NA	NA	NA	grey60	ns
AC010487.1	0.104957	-0.158364	0.00456237	0.210182	0.180754	0.223439	0.181858	-0.141099	0.230176	322.193	grey60	ns
AC010491.1	0.20913	-0.300872	NA	0.310066	0.3099	NA	NA	NA	NA	NA	grey60	ns
AC010507.1	0.0530743	-0.876075	0.536175	0.358168	0.306836	0.31935	0.223024	-1.22304	1.24321	280.334	grey60	ns
AC010522.1	-0.207229	-0.0762807	0.0448597	0.229272	0.216437	0.268143	-0.191518	-0.104911	0.21837	208.713	grey60	ns
AC010525.1	0.215442	-0.165892	-0.232917	0.347833	0.317963	0.424728	0.414846	0.0580453	0.418888	7.96512	grey60	ns
AC010531.1	0.284179	-0.007141	0.0340158	0.353044	0.332394	0.361057	0.270741	-0.0356428	0.273078	352.5	grey60	ns
AC010531.6	-0.484973	-0.00111435	0.25935	0.365459	0.272865	0.358897	-0.614091	-0.225569	0.654209	200.169	grey60	ns
AC010538.1	-0.0797511	-0.149173	0.07217	0.145906	0.14688	0.178848	-0.0412495	-0.191689	0.196077	257.856	grey60	ns
AC010542.4	-0.181276	-0.362387	-0.370754	0.29376	0.218676	0.271085	0.185294	0.007246	0.185436	2.23943	grey60	ns
AC010542.5	-1.0911	-0.264513	NA	0.327232	0.396607	NA	NA	NA	NA	NA	grey60	ns
AC010547.4	-0.328963	0.0459059	0.118829	0.42135	0.441024	0.608295	-0.411331	-0.063153	0.41615	188.729	grey60	ns
AC010601.1	-0.150422	0.0596079	0.117567	0.164673	0.135664	0.190532	-0.23901	-0.050194	0.244224	191.86	grey60	ns
AC010615.1	-0.0610661	0.106968	0.03206	0.297315	0.211999	0.264787	-0.13058	0.0648725	0.145807	153.582	grey60	ns
AC010615.2	0.148972	-0.0583741	0.0113546	0.238193	0.241207	0.257958	0.172482	-0.0603868	0.182747	340.705	grey60	ns
AC010616.1	-0.572904	-0.821513	0.685265	0.385654	0.356117	0.353171	-0.50478	-1.30491	1.39914	248.852	grey60	ns
AC010618.3	-0.259009	-0.0365664	-0.0869494	0.156158	0.136898	0.189134	-0.197251	0.043633	0.20202	167.527	grey60	ns
AC010627.1	-0.108639	0.196176	-0.000293548	0.318593	0.3062	0.332192	-0.20658	0.170148	0.26763	140.524	grey60	ns
AC010636.1	-0.113187	-0.107465	-0.123142	0.222564	0.196305	0.260932	0.00211675	0.0135765	0.0137405	81.1382	grey60	ns
AC010642.2	-0.0668725	-0.0228358	-0.059876	0.124077	0.107562	0.181111	-0.0255166	0.0320778	0.0409888	128.501	grey60	ns
AC010653.2	-0.203905	-0.377034	-0.276904	0.257227	0.251567	0.267623	0.123064	-0.086715	0.150546	324.83	grey60	ns
AC010654.1	-0.0155046	-0.0531697	-0.237012	0.207036	0.158806	0.182433	0.129586	0.159212	0.205283	50.8571	grey60	ns
AC010655.4	-0.260412	0.00355146	0.356456	0.252305	0.204612	0.317185	-0.440416	-0.305624	0.536071	214.758	grey60	ns
AC010680.2	-0.00530226	-0.0951989	0.164266	0.164525	0.147882	0.179193	-0.0398357	-0.224703	0.228207	259.947	grey60	ns
AC010719.1	-1.53725	-0.239907	0.568569	0.483239	0.44641	0.606203	-1.70158	-0.700161	1.84	202.366	grey60	ns
AC010733.2	-0.169319	-0.219663	0.0526918	0.166209	0.143675	0.171359	-0.0858336	-0.235866	0.250998	250.003	grey60	ns
AC010761.1	-0.305228	-0.193211	0.22286	0.213276	0.203642	0.22368	-0.320052	-0.360328	0.481944	228.388	grey60	ns
AC010834.3	0.13876	-0.232633	-0.153182	0.164286	0.166205	0.188018	0.331668	-0.0688061	0.33873	348.28	grey60	ns
AC010864.1	0.0981646	0.182002	0.198185	0.20114	0.160915	0.195942	-0.0919288	-0.0140154	0.0929911	188.669	grey60	ns
AC010894.2	-0.306445	0.127574	0.0519831	0.296871	0.277033	0.292987	-0.396223	0.0654636	0.401595	170.618	grey60	ns
AC010894.3	-0.174724	0.175258	-0.213608	0.249471	0.217161	0.22727	-0.155549	0.336768	0.370956	114.792	grey60	ns
AC010904.2	-0.231558	-0.0998635	NA	0.324595	0.245338	NA	NA	NA	NA	NA	grey60	ns
AC010913.1	0.259171	0.25244	-0.101837	0.294523	0.251545	0.300773	0.183869	0.306812	0.357689	59.0662	grey60	ns
AC010931.2	0.303929	0.372127	-0.0357734	0.363122	0.255855	0.327693	0.135752	0.353252	0.378439	68.9787	grey60	ns
AC010969.2	0.101955	0.0672207	0.134566	0.104993	0.109834	0.128303	0.0010614	-0.058323	0.0583326	271.043	grey60	ns
AC010970.1	-0.174838	0.138102	-0.389913	0.319698	0.267596	0.339264	-0.0489328	0.457274	0.459884	96.108	grey60	ns
AC010973.2	-0.465031	-0.435947	0.341531	0.264296	0.29056	0.299469	-0.417823	-0.673315	0.79242	238.179	grey60	ns
AC010976.1	-0.0199989	-0.0789495	0.326898	0.242721	0.213427	0.261561	-0.143973	-0.351474	0.379819	247.725	grey60	ns
AC010976.2	-0.101309	-0.608617	NA	0.31865	0.300626	NA	NA	NA	NA	NA	grey60	ns
AC010980.1	0.652263	-0.544049	NA	0.322685	0.27588	NA	NA	NA	NA	NA	grey60	ns
AC010980.2	0.976502	NA	NA	0.570521	NA	NA	NA	NA	NA	NA	grey60	ns
AC010997.3	-0.322565	0.217376	0.335016	0.333209	0.208487	0.257319	-0.598761	-0.101879	0.607366	189.656	grey60	ns
AC011239.2	0.442806	1.16473	0.698801	0.416449	0.31823	0.419258	-0.488961	0.40351	0.633959	140.469	grey60	ns
AC011287.1	0.0905749	-0.378626	0.256453	0.348057	0.323611	0.353335	0.151661	-0.549995	0.570522	285.416	grey60	ns
AC011330.1	0.0780595	0.889847	-0.586607	0.55336	0.44819	0.605095	-0.0735603	1.27865	1.28076	93.2926	grey60	ns
AC011330.2	-0.0323011	0.0478035	-0.207989	0.188502	0.135401	0.155599	0.0477917	0.221523	0.22662	77.8255	grey60	ns
AC011337.1	-0.270995	-0.129678	0.143011	0.232611	0.251207	0.320964	-0.277661	-0.236156	0.364507	220.382	grey60	ns
AC011342.1	-0.231339	-0.653938	0.681874	0.322965	0.280789	0.285142	-0.245307	-1.15685	1.18257	258.028	grey60	ns
AC011365.2	-0.723115	-0.0459974	NA	0.442532	0.475476	NA	NA	NA	NA	NA	grey60	ns
AC011374.1	1.07679	-0.471648	-0.309558	0.471111	0.392406	0.399712	1.46739	-0.140374	1.47409	354.536	grey60	ns
AC011374.2	0.25409	0.0434091	-0.0529455	0.169052	0.165388	0.175055	0.258858	0.0834456	0.271975	17.8673	grey60	ns
AC011379.1	0.156783	-0.113346	0.0757411	0.279199	0.250904	0.346369	0.175586	-0.163755	0.240096	316.997	grey60	ns
AC011379.2	-0.250458	-0.565903	0.16209	0.290957	0.243923	0.277204	-0.0485515	-0.63046	0.632327	265.596	grey60	ns
AC011389.1	-0.592678	-0.0914695	-0.179756	0.429876	0.43271	0.478745	-0.457065	0.0764585	0.463416	170.503	grey60	ns
AC011405.1	0.392454	0.237145	-0.300153	0.367222	0.34024	0.369406	0.423958	0.465313	0.629489	47.6626	grey60	ns
AC011416.3	-0.0255656	0.0188614	-0.00326762	0.158726	0.138186	0.195392	-0.0333625	0.0191643	0.038475	150.126	grey60	ns
AC011444.1	-0.0942385	-0.26783	NA	0.232692	0.223491	NA	NA	NA	NA	NA	grey60	ns
AC011445.1	0.249228	-0.282777	-0.416994	0.233823	0.220417	0.278598	0.599113	0.116235	0.610284	10.9797	grey60	ns
AC011447.3	0.543993	-0.00924741	-0.180224	0.232332	0.209459	0.2694	0.638729	0.14807	0.655667	13.0517	grey60	ns
AC011447.6	-0.382145	-0.368282	0.0923861	0.190883	0.206246	0.286055	-0.244197	-0.39895	0.467754	238.529	grey60	ns
AC011447.7	-0.245077	-0.185571	0.397321	0.219018	0.20597	0.200163	-0.350953	-0.504799	0.614809	235.192	grey60	ns
AC011448.1	-0.261041	-0.109107	-0.337318	0.1628	0.165028	0.192005	-0.0378287	0.197637	0.201224	100.836	grey60	ns
AC011450.1	-0.0905986	0.175958	NA	0.281488	0.23842	NA	NA	NA	NA	NA	grey60	ns
AC011451.1	0.130574	0.0254645	0.0625357	0.169654	0.149344	0.193522	0.0865738	-0.0321047	0.0923349	339.653	grey60	ns
AC011462.1	0.338064	-0.330776	-0.0409837	0.23407	0.191936	0.220742	0.523944	-0.250968	0.580949	334.406	grey60	ns
AC011466.4	0.0709481	0.246139	-0.117157	0.306735	0.261074	0.354864	0.00645706	0.314624	0.31469	88.8243	grey60	ns
AC011468.1	-0.0459005	0.0923998	0.129688	0.197678	0.205934	0.209344	-0.156944	-0.0322923	0.160232	191.627	grey60	ns
AC011468.5	-0.289131	-0.170814	0.107705	0.204321	0.18538	0.235315	-0.257576	-0.241205	0.352882	223.12	grey60	ns
AC011472.1	-0.250102	0.10389	0.215158	0.237861	0.188607	0.234129	-0.409626	-0.0963605	0.420808	193.238	grey60	ns
AC011472.3	0.62759	0.00743696	-0.450548	0.409231	0.419376	0.583712	0.849146	0.396627	0.937209	25.0368	grey60	ns
AC011476.2	-0.849751	NA	0.395196	0.588212	NA	0.534379	NA	NA	NA	NA	grey60	ns
AC011476.3	0.0105615	-0.0178688	-0.15582	0.291661	0.198969	0.276842	0.0974057	0.119469	0.154145	50.8088	grey60	ns
AC011477.1	-0.0483252	-0.219812	0.159065	0.218599	0.200997	0.262568	-0.0179517	-0.328117	0.328608	266.868	grey60	ns
AC011477.2	-0.0617831	-0.0765016	0.174721	0.196283	0.137898	0.174311	-0.110893	-0.217565	0.244196	242.992	grey60	ns
AC011477.3	-0.220544	0.100665	0.00419397	0.191946	0.174084	0.20151	-0.272973	0.0835466	0.285472	162.983	grey60	ns
AC011477.4	0.596411	-0.139754	0.138286	0.295903	0.228386	0.365374	0.597145	-0.24079	0.643864	338.039	grey60	ns
AC011481.3	0.11542	0.0202875	-0.301772	0.19531	0.179279	0.228091	0.256162	0.278912	0.378696	47.4346	grey60	ns
AC011484.1	0.0173681	-0.249854	-0.438903	0.415334	0.30899	0.391857	0.361746	0.163721	0.397071	24.3509	grey60	ns
AC011497.2	-0.199375	NA	NA	0.663451	NA	NA	NA	NA	NA	NA	grey60	ns
AC011498.7	-0.424296	-0.271157	0.138856	0.235921	0.227295	0.261255	-0.358146	-0.355081	0.504332	224.754	grey60	ns
AC011503.2	0.141788	-0.224548	0.00948967	0.178375	0.136741	0.145941	0.249317	-0.202682	0.321308	320.891	grey60	ns
AC011504.1	0.230935	-0.0876846	-0.180106	0.297696	0.276215	0.375066	0.36483	0.0800396	0.373507	12.374	grey60	ns
AC011511.1	-0.0183464	-0.0899072	0.08447	0.183634	0.182675	0.234092	-0.0156278	-0.151015	0.151822	264.092	grey60	ns
AC011511.4	-0.430026	-0.278236	0.555505	1.24054	1.1016	3.31096	-0.568661	-0.722041	0.919086	231.777	grey60	ns
AC011511.5	0.0882905	0.0783995	-0.429557	0.357193	0.328289	0.36614	0.263869	0.439904	0.512974	59.0432	grey60	ns
AC011558.1	0.562146	-0.941573	-1.77747	1.26012	0.981413	1.33665	1.92167	0.723912	2.0535	20.6419	grey60	ns
AC011586.2	-0.405048	-0.261759	-1.02147	0.373874	0.371611	0.440099	0.236565	0.657927	0.699165	70.2234	grey60	ns
AC011595.1	0.291445	0.0943907	NA	0.39155	0.329463	NA	NA	NA	NA	NA	grey60	ns
AC011595.2	0.066234	-0.257964	0.432373	0.346404	0.245974	0.391989	-0.0209704	-0.597849	0.598217	267.991	grey60	ns
AC011603.2	0.27294	-0.779514	-0.739357	0.448819	0.404311	0.567401	1.03238	-0.0347768	1.03296	358.071	grey60	ns
AC011611.3	-0.337628	0.225579	0.437969	0.48852	0.441152	0.460602	-0.669401	-0.183935	0.694212	195.364	grey60	ns
AC011815.1	0.0863756	0.123557	0.115548	0.147097	0.143933	0.146052	-0.0331767	0.00693572	0.0338939	168.192	grey60	ns
AC011825.3	-0.0685867	-0.106493	0.16967	0.256172	0.249901	0.23338	-0.100175	-0.239164	0.259296	247.273	grey60	ns
AC011899.2	-0.194869	-0.260933	-0.896852	0.323072	0.255657	0.345833	0.384023	0.550722	0.671393	55.1116	grey60	ns
AC011899.3	-0.150323	-0.451423	-0.736523	0.393742	0.269542	0.366395	0.44365	0.246904	0.507727	29.0972	grey60	ns
AC011912.1	0.509148	0.217979	0.237305	0.195483	0.172321	0.190469	0.281506	-0.0167364	0.282003	356.598	grey60	ns
AC011933.1	-0.27116	-0.207407	NA	0.312399	0.28759	NA	NA	NA	NA	NA	grey60	ns
AC011933.2	-0.186855	-0.069729	0.433527	0.337075	0.275456	0.337814	-0.368754	-0.435832	0.570902	229.766	grey60	ns
AC011978.2	0.141802	-0.0633713	0.145871	0.159448	0.128716	0.17399	0.100552	-0.181209	0.207238	299.026	grey60	ns
AC011979.1	-0.183137	-0.0639626	-0.416458	0.279778	0.263369	0.407468	0.0570732	0.30527	0.310559	79.4103	grey60	ns
AC012020.2	0.0382317	-0.23772	-0.197384	0.258121	0.217827	0.308825	0.255783	-0.034932	0.258158	352.223	grey60	ns
AC012065.4	-0.0936573	NA	NA	0.482847	NA	NA	NA	NA	NA	NA	grey60	ns
AC012073.1	-0.575484	-0.143661	0.0411718	0.232906	0.238798	0.263557	-0.524239	-0.16007	0.548133	196.979	grey60	ns
AC012074.1	0.180199	-0.148545	-0.356955	0.264611	0.23232	0.287703	0.432949	0.180488	0.469064	22.6303	grey60	ns
AC012085.2	-0.296261	0.370072	0.100905	0.305251	0.341056	0.40694	-0.531749	0.233106	0.580599	156.329	grey60	ns
AC012103.1	0.278901	-0.0121317	0.307927	0.232695	0.196707	0.273471	0.131004	-0.277179	0.306578	295.297	grey60	ns
AC012146.1	-0.062961	0.104277	-0.197229	0.230631	0.177381	0.289984	-0.016485	0.261112	0.261632	93.6125	grey60	ns
AC012170.2	-0.911139	-0.186629	0.241457	0.30369	0.294726	0.316183	-0.938553	-0.370734	1.00912	201.554	grey60	ns
AC012181.1	-0.768662	-0.548107	0.775712	0.293541	0.311146	0.330876	-0.882465	-1.14646	1.44676	232.413	grey60	ns
AC012181.2	-0.688091	-0.667918	0.435268	0.272505	0.295211	0.318199	-0.571767	-0.955387	1.11341	239.101	grey60	ns
AC012184.2	0.0207727	0.108787	-0.306466	0.416465	0.456317	0.41749	0.119612	0.35962	0.378991	71.6025	grey60	ns
AC012184.3	-0.0363242	0.1544	0.177309	0.215706	0.182448	0.211773	-0.202179	-0.0198398	0.20315	185.604	grey60	ns
AC012213.2	0.0468866	0.015548	-0.164435	0.229799	0.221459	0.302763	0.12133	0.15587	0.197526	52.1026	grey60	ns
AC012236.1	-0.828655	-0.465598	0.496991	0.543826	0.472894	0.568243	-0.844351	-0.833626	1.18653	224.634	grey60	ns
AC012254.2	-0.173325	0.340984	-0.649918	0.409795	0.401959	0.514276	-0.0188578	0.858147	0.858354	91.2589	grey60	ns
AC012291.2	-0.220342	-0.218877	-0.00990531	0.221408	0.223343	0.280705	-0.10595	-0.180975	0.209708	239.654	grey60	ns
AC012306.2	-0.023324	0.0719608	-0.0715147	0.104208	0.092939	0.145482	-0.023547	0.124253	0.126465	100.731	grey60	ns
AC012313.1	0.0673599	-0.0312054	-0.0919245	0.156441	0.118934	0.123875	0.128925	0.0525843	0.139236	22.189	grey60	ns
AC012313.2	-0.24963	-0.0541224	0.0555472	0.200276	0.18768	0.238592	-0.250342	-0.0949767	0.267753	200.776	grey60	ns
AC012313.3	0.0385736	-0.387883	-0.0738201	0.293927	0.242692	0.31975	0.269425	-0.271986	0.38284	314.729	grey60	ns
AC012313.5	-0.245444	0.16288	0.171973	0.141796	0.138502	0.162668	-0.412871	-0.00787504	0.412946	181.093	grey60	ns
AC012313.6	0.103643	0.076137	0.342809	0.222617	0.201319	0.273944	-0.10583	-0.230945	0.254039	245.38	grey60	ns
AC012313.8	0.27578	0.0672213	0.0877983	0.195372	0.15159	0.188611	0.19827	-0.0178201	0.199069	354.864	grey60	ns
AC012321.1	0.0743966	0.0345333	0.324861	0.177315	0.137365	0.158319	-0.105301	-0.251432	0.272591	247.276	grey60	ns
AC012349.1	0.131841	0.270796	-0.0394751	0.273632	0.225381	0.246873	0.0161809	0.268703	0.26919	86.5539	grey60	ns
AC012358.1	-0.182676	-0.12247	0.218354	0.229349	0.21987	0.250411	-0.230618	-0.295162	0.374573	231.999	grey60	ns
AC012358.2	-0.0140496	0.0546518	0.159761	0.158451	0.146048	0.140628	-0.121256	-0.0910274	0.151621	216.896	grey60	ns
AC012358.3	0.0854801	-0.00892063	0.0226006	0.153726	0.148151	0.203106	0.0786401	-0.0272982	0.0832433	340.857	grey60	ns
AC012360.3	-0.345511	-0.128061	0.306875	0.151313	0.153261	0.170749	-0.434918	-0.376666	0.575353	220.895	grey60	ns
AC012368.1	-0.139998	-0.286137	0.367076	0.212219	0.207885	0.247432	-0.180468	-0.565699	0.593788	252.306	grey60	ns
AC012377.1	0.0888493	-0.233765	0.159841	0.180332	0.190634	0.199075	0.125811	-0.340873	0.36335	290.258	grey60	ns
AC012409.5	-0.590502	0.205278	-0.0141157	0.319398	0.288489	0.405059	-0.686083	0.19	0.711906	164.521	grey60	ns
AC012414.5	0.49724	-0.382749	-0.0564703	0.362411	0.256043	0.402209	0.71685	-0.282566	0.77053	338.487	grey60	ns
AC012435.1	-0.150978	-0.300797	0.0920519	0.219032	0.216197	0.280318	-0.0466056	-0.340218	0.343395	262.2	grey60	ns
AC012467.2	0.0864066	-0.038599	0.0745006	0.130585	0.124967	0.133539	0.0684558	-0.0979471	0.119498	304.95	grey60	ns
AC012485.3	0.116002	-0.446008	-0.26712	0.281472	0.232032	0.385628	0.472566	-0.154921	0.497312	341.849	grey60	ns
AC012507.2	-0.341593	-0.219751	0.0935121	0.274987	0.271576	0.32899	-0.278473	-0.271294	0.388777	224.252	grey60	ns
AC012508.1	-0.0635062	-0.181152	-0.0617878	0.298767	0.224885	0.296211	0.0579637	-0.103372	0.118514	299.281	grey60	ns
AC012510.1	0.258921	-0.0499545	0.14733	0.13866	0.169049	0.202306	0.210233	-0.170853	0.270904	320.9	grey60	ns
AC012513.3	0.183499	-0.0418955	0.14436	0.193393	0.185586	0.22083	0.132266	-0.161302	0.208597	309.351	grey60	ns
AC012531.1	-0.364945	0.113878	-0.0390834	0.330855	0.407618	0.478432	-0.402342	0.132468	0.423588	161.776	grey60	ns
AC012557.1	0.34944	0.02254	-0.000394593	0.184785	0.16346	0.234588	0.338367	0.019862	0.33895	3.35937	grey60	ns
AC012560.1	-0.405029	0.356698	NA	0.410805	0.375305	NA	NA	NA	NA	NA	grey60	ns
AC012594.1	0.0851897	-0.0413091	0.33425	0.259503	0.228371	0.300201	-0.0612809	-0.325244	0.330967	259.33	grey60	ns
AC012615.1	-0.338394	-0.28141	0.23786	0.180595	0.186942	0.227143	-0.316619	-0.449701	0.549981	234.852	grey60	ns
AC012615.3	-0.0760218	-0.217626	0.0121753	0.219464	0.184697	0.215358	0.0267034	-0.199014	0.200797	277.642	grey60	ns
AC012615.6	-0.376859	-0.437554	0.550463	0.327093	0.304345	0.356567	-0.433314	-0.855647	0.959111	243.142	grey60	ns
AC012617.1	0.0449639	-0.159659	0.0967481	0.277163	0.274267	0.368096	0.0764195	-0.222055	0.234837	288.991	grey60	ns
AC012618.3	-0.0104364	-0.26666	0.499668	0.230818	0.192008	0.219963	-0.12694	-0.663659	0.67569	259.172	grey60	ns
AC012640.2	0.087011	0.175175	-0.240706	0.159885	0.137954	0.207453	0.119776	0.360163	0.379558	71.6049	grey60	ns
AC012645.1	0.124395	0.00391919	0.143329	0.151797	0.133005	0.209339	0.0507709	-0.120732	0.130973	292.808	grey60	ns
AC012645.3	-1.11033	-1.05151	0.445864	0.380618	0.363608	0.385508	-0.807502	-1.29677	1.52763	238.089	grey60	ns
AC012651.1	-0.691023	-0.343603	0.686697	0.318456	0.303352	0.321573	-0.86257	-0.892265	1.24103	225.969	grey60	ns
AC012673.1	-0.108255	0.0504629	0.0562736	0.19858	0.155685	0.190775	-0.161624	-0.0050322	0.161702	181.783	grey60	ns
AC012676.1	0.140552	-0.112641	0.261097	0.151696	0.173091	0.214385	0.0663242	-0.323666	0.330392	281.58	grey60	ns
AC012676.5	-0.370009	-0.281212	0.384608	0.230211	0.252551	0.315365	-0.421707	-0.576617	0.71437	233.82	grey60	ns
AC013268.1	-0.183389	-0.0988745	-0.230135	0.321316	0.247894	0.423141	-0.0188841	0.113675	0.115233	99.432	grey60	ns
AC013394.1	-0.0865643	-0.0918255	0.0318088	0.159273	0.147484	0.197886	-0.0565559	-0.107071	0.121089	242.156	grey60	ns
AC013439.1	0.931704	0.119148	0.112442	0.406932	0.34785	0.402354	0.815909	0.00580766	0.81593	0.407826	grey60	ns
AC013448.1	0.204064	-0.340694	0.00111847	0.257231	0.30012	0.369579	0.373852	-0.296019	0.476857	321.628	grey60	ns
AC013451.1	0.326251	0.366851	0.0923392	0.37222	0.333967	0.390463	0.0966555	0.237734	0.256632	67.8748	grey60	ns
AC013457.1	-0.919442	0.695161	NA	0.419464	0.365838	NA	NA	NA	NA	NA	grey60	ns
AC013470.2	0.0792882	0.32965	-0.0523128	0.388442	0.311479	0.446062	-0.0593805	0.33079	0.336077	100.177	grey60	ns
AC013472.1	-0.483477	0.0269107	0.330544	0.370205	0.294958	0.390246	-0.662204	-0.262954	0.712503	201.658	grey60	ns
AC013489.1	-0.223989	0.187905	0.247827	0.239198	0.222959	0.2791	-0.441855	-0.0518936	0.444892	186.698	grey60	ns
AC013489.3	1.05392	NA	NA	0.834252	NA	NA	NA	NA	NA	NA	grey60	ns
AC013553.3	-0.0771417	0.460052	NA	0.305848	0.289976	NA	NA	NA	NA	NA	grey60	ns
AC013565.1	-0.270317	0.992161	-0.574198	0.364757	0.338503	0.476004	-0.479299	1.35651	1.43869	109.46	grey60	ns
AC013643.3	0.214163	0.111593	0.157406	0.295411	0.261121	0.316686	0.0796638	-0.0396757	0.0889971	333.525	grey60	ns
AC013652.1	-0.0664795	-0.0639187	0.124624	0.185143	0.162775	0.207651	-0.0968322	-0.163283	0.189836	239.331	grey60	ns
AC013717.1	0.048284	0.0251363	-0.23813	0.277034	0.214688	0.28014	0.154781	0.227995	0.27557	55.8283	grey60	ns
AC013726.1	-0.323432	-0.243838	0.172862	0.203265	0.218452	0.287919	-0.287944	-0.360873	0.461672	231.413	grey60	ns
AC013731.1	-0.222671	-0.396217	0.27138	0.189002	0.216779	0.236735	-0.160252	-0.578156	0.599954	254.508	grey60	ns
AC015656.1	-0.069857	-0.336695	0.938286	0.423898	0.431689	0.409432	-0.370652	-1.10417	1.16472	251.444	grey60	ns
AC015688.6	0.218253	-0.571156	0.429913	0.623451	0.513041	0.663954	0.288874	-0.866951	0.913812	288.428	grey60	ns
AC015712.2	-0.0036006	-0.136374	-0.259329	0.127148	0.128952	0.155466	0.194251	0.106482	0.221521	28.7301	grey60	ns
AC015712.6	-0.018166	-0.0539614	-0.166649	0.273384	0.216032	0.259816	0.0921393	0.0975906	0.134215	46.6458	grey60	ns
AC015722.2	-0.561748	0.162357	NA	0.514355	0.410218	NA	NA	NA	NA	NA	grey60	ns
AC015726.1	0.092974	-0.18165	0.337879	0.169074	0.17528	0.202712	0.0148595	-0.449925	0.45017	271.892	grey60	ns
AC015799.1	-0.076858	-0.207961	0.199972	0.209435	0.167424	0.218832	-0.0728635	-0.35328	0.360716	258.346	grey60	ns
AC015802.3	-0.419077	-0.27078	-0.286535	0.24901	0.187416	0.309645	-0.14042	0.0136444	0.141082	174.45	grey60	ns
AC015802.4	0.206554	-0.179627	0.0807477	0.212231	0.205696	0.286659	0.255993	-0.225491	0.341143	318.625	grey60	ns
AC015802.6	0.39506	0.0119584	0.481374	0.265407	0.208512	0.277386	0.148393	-0.406526	0.432763	290.053	grey60	ns
AC015813.1	-0.55432	-0.561464	0.562837	0.233378	0.254796	0.255672	-0.555007	-0.973673	1.12075	240.316	grey60	ns
AC015813.2	-0.326546	-0.358322	0.702069	0.297113	0.343851	0.355862	-0.498419	-0.918326	1.04487	241.509	grey60	ns
AC015813.5	-0.137255	0.161719	0.1709	0.15701	0.157726	0.16606	-0.303564	-0.00795096	0.303668	181.5	grey60	ns
AC015813.6	0.115478	0.0541473	0.199979	0.162259	0.151215	0.159379	-0.0115848	-0.126294	0.126824	264.759	grey60	ns
AC015818.9	-0.439479	-0.353424	0.623706	0.339662	0.326251	0.38967	-0.57462	-0.846219	1.02288	235.822	grey60	ns
AC015819.1	0.0553163	-0.189601	0.0121347	0.212673	0.17764	0.192388	0.144049	-0.174708	0.226436	309.506	grey60	ns
AC015849.3	-0.0644249	-0.179377	-0.0263081	0.24199	0.21614	0.298595	0.0384178	-0.132562	0.138017	286.162	grey60	ns
AC015849.4	-0.0145708	-0.0763304	0.0825456	0.363561	0.241994	0.403938	-0.0176784	-0.137591	0.138722	262.678	grey60	ns
AC015849.5	-0.441849	-0.105371	0.147054	0.388851	0.31223	0.316713	-0.462691	-0.218606	0.511734	205.289	grey60	ns
AC015871.3	-0.0343681	0.0648691	0.154202	0.183916	0.166161	0.157623	-0.143904	-0.077365	0.163382	208.263	grey60	ns
AC015883.1	-0.28169	0.167728	0.263078	0.299728	0.282685	0.356248	-0.497093	-0.0825757	0.503905	189.432	grey60	ns
AC015908.2	0.744356	-0.115346	-0.177151	0.381881	0.454519	0.486093	0.890605	0.053525	0.892212	3.43932	grey60	ns
AC015908.3	0.0572028	0.262164	-0.157574	0.234586	0.214695	0.237971	0.00490776	0.363503	0.363536	89.2265	grey60	ns
AC015909.5	-0.192136	-0.112215	0.242262	0.213043	0.216139	0.266293	-0.257159	-0.306986	0.400464	230.047	grey60	ns
AC015910.1	0.60485	-0.104634	-0.455105	0.314025	0.281478	0.386173	0.884719	0.303517	0.935334	18.9353	grey60	ns
AC015911.3	-0.875767	-0.536395	0.0413793	0.387557	0.305896	0.357456	-0.628259	-0.500368	0.803167	218.535	grey60	ns
AC015911.7	-0.743492	-0.417818	0.210067	0.326808	0.278706	0.329978	-0.639616	-0.543764	0.839517	220.369	grey60	ns
AC015911.8	-0.58985	-0.560426	0.34738	0.326655	0.2984	0.380258	-0.483327	-0.786183	0.92287	238.418	grey60	ns
AC015912.3	-0.00575634	0.0320998	-0.159797	0.284767	0.194455	0.300085	0.0580921	0.166187	0.176048	70.7325	grey60	ns
AC015920.1	0.00593872	0.0520637	0.253278	0.278484	0.286191	0.367804	-0.146732	-0.174256	0.227806	229.901	grey60	ns
AC015922.2	0.137136	0.167258	0.142995	0.163165	0.147078	0.16626	-0.0179908	0.0210125	0.0276621	130.57	grey60	ns
AC015922.3	0.194366	0.084866	0.0969369	0.149951	0.136969	0.164987	0.103465	-0.0104536	0.103992	354.231	grey60	ns
AC015967.2	-0.144431	0.241437	-0.6427	0.558898	0.551841	0.646156	0.0562006	0.765685	0.767744	85.8021	grey60	ns
AC015969.1	0.416189	0.110087	0.134962	0.327889	0.253213	0.390197	0.293665	-0.0215418	0.294454	355.805	grey60	ns
AC015971.1	-0.210748	-0.0586136	0.0792002	0.240187	0.201552	0.281338	-0.221041	-0.11935	0.251204	208.367	grey60	ns
AC015982.1	-0.137146	-0.356464	-0.2399	0.227599	0.235088	0.264993	0.161036	-0.100947	0.19006	327.918	grey60	ns
AC016026.1	-0.393618	-0.175136	0.432201	0.220572	0.200423	0.261829	-0.522151	-0.525969	0.741137	225.209	grey60	ns
AC016027.1	-0.171669	-0.244289	-0.0270663	0.192061	0.195653	0.185373	-0.0359916	-0.18812	0.191533	259.169	grey60	ns
AC016042.1	-0.0140443	-0.30162	0.230523	0.213367	0.224352	0.261025	0.0215037	-0.460849	0.461351	272.672	grey60	ns
AC016065.1	-0.0952476	-0.0210489	-0.0497698	0.134672	0.11006	0.1406	-0.0598382	0.024873	0.0648018	157.429	grey60	ns
AC016168.3	-0.155549	-0.455546	NA	0.260405	0.215281	NA	NA	NA	NA	NA	grey60	ns
AC016355.1	-0.00701748	0.184066	-0.202998	0.192835	0.160394	0.206585	0.00244849	0.335207	0.335216	89.5815	grey60	ns
AC016394.1	-0.29089	0.175764	-0.0293875	0.170773	0.170716	0.200042	-0.364078	0.177666	0.405115	153.988	grey60	ns
AC016396.2	0.14001	0.194189	NA	0.317258	0.340662	NA	NA	NA	NA	NA	grey60	ns
AC016397.2	-0.200048	0.0151654	-0.414584	0.318342	0.252725	0.247461	-0.000338491	0.372174	0.372174	90.0521	grey60	ns
AC016405.1	-0.165745	-0.0911379	0.149427	0.242107	0.213757	0.259185	-0.194889	-0.208335	0.285281	226.91	grey60	ns
AC016405.3	0.0505372	0.120249	0.654014	0.274028	0.236972	0.284085	-0.336594	-0.462254	0.571817	233.939	grey60	ns
AC016526.3	-0.251175	-0.0469801	-0.0224047	0.168042	0.170111	0.204349	-0.216483	-0.0212829	0.217526	185.615	grey60	ns
AC016582.3	-0.284867	0.0492834	-0.141103	0.169448	0.151886	0.200756	-0.238957	0.164879	0.29032	145.395	grey60	ns
AC016588.2	0.174306	0.11604	0.0417661	0.128438	0.120535	0.13686	0.0954032	0.0643233	0.115062	33.9889	grey60	ns
AC016590.3	-0.193522	0.139005	0.204252	0.153823	0.129831	0.143888	-0.365151	-0.0565049	0.369497	188.796	grey60	ns
AC016629.2	0.833581	-0.266304	-0.0981897	0.430746	0.357611	0.332697	1.01583	-0.145591	1.02621	351.844	grey60	ns
AC016629.3	0.084681	0.0033045	0.093971	0.148975	0.135704	0.180401	0.0360432	-0.0785195	0.0863969	294.657	grey60	ns
AC016705.2	0.463319	0.727637	-0.227958	0.269922	0.271995	0.350249	0.21348	0.827569	0.854661	75.5353	grey60	ns
AC016708.1	-0.18425	-0.2651	-0.0310217	0.183235	0.185486	0.215713	-0.0361888	-0.202718	0.205923	259.878	grey60	ns
AC016717.3	-0.147339	0.0100977	NA	0.307139	0.284982	NA	NA	NA	NA	NA	grey60	ns
AC016722.2	-0.00640529	-0.0553716	0.194791	0.230562	0.178669	0.277349	-0.0761149	-0.216647	0.229629	250.642	grey60	ns
AC016727.1	-0.128569	0.0449751	0.150552	0.1427	0.12984	0.152898	-0.226333	-0.0914325	0.244103	201.997	grey60	ns
AC016727.3	0.387588	0.0288455	0.178631	0.285682	0.266611	0.352577	0.28385	-0.129718	0.312086	335.44	grey60	ns
AC016745.2	-0.16969	0.135126	-0.00728218	0.219975	0.18535	0.248892	-0.233612	0.123329	0.264168	152.169	grey60	ns
AC016747.1	-0.0559154	-0.0270311	-0.329992	0.140893	0.119278	0.181959	0.122596	0.262372	0.289601	64.9551	grey60	ns
AC016747.3	-0.373367	-0.109386	0.11968	0.224449	0.231312	0.263627	-0.378514	-0.198377	0.427348	207.659	grey60	ns
AC016757.1	-1.24351	-0.273468	0.435904	0.326526	0.299038	0.400677	-1.32473	-0.614334	1.46025	204.879	grey60	ns
AC016773.1	-0.938806	-0.498279	NA	0.391745	0.363673	NA	NA	NA	NA	NA	grey60	ns
AC016831.4	0.239097	0.519508	-0.0863183	0.333176	0.298654	0.322853	0.0225022	0.524661	0.525143	87.5441	grey60	ns
AC016831.6	-0.211962	0.0749999	0.183436	0.133389	0.146015	0.151202	-0.34118	-0.0939086	0.353868	195.389	grey60	ns
AC016866.1	0.102505	NA	NA	0.259912	NA	NA	NA	NA	NA	NA	grey60	ns
AC016876.1	-0.0210719	0.149133	0.0640725	0.122246	0.115113	0.128797	-0.127674	0.0736641	0.147401	150.016	grey60	ns
AC016876.2	-0.254453	-0.181314	0.122809	0.19467	0.153005	0.214634	-0.2252	-0.263379	0.34653	229.468	grey60	ns
AC016877.3	0.286632	0.0709218	-0.0259337	0.285027	0.21358	0.265039	0.264138	0.0838793	0.277137	17.6177	grey60	ns
AC016888.1	-0.127188	0.0706479	0.434174	0.40004	0.333842	0.43342	-0.379599	-0.314823	0.493162	219.671	grey60	ns
AC016907.2	0.127362	-0.131096	0.422402	0.289798	0.267134	0.270391	-0.0182912	-0.479343	0.479691	267.815	grey60	ns
AC016949.1	-0.244049	-0.273995	0.176723	0.240217	0.254437	0.306366	-0.195413	-0.390333	0.436516	243.406	grey60	ns
AC016957.2	-0.379785	-0.251117	0.192633	0.256296	0.213477	0.267298	-0.350543	-0.384299	0.52016	227.63	grey60	ns
AC017002.3	-0.186235	-0.0820659	-0.1583	0.341762	0.282817	0.357273	-0.0660518	0.0660202	0.0933891	135.014	grey60	ns
AC017035.1	-0.626115	-0.369508	0.223097	0.322426	0.306533	0.313803	-0.55291	-0.51321	0.754383	222.867	grey60	ns
AC017091.1	0.214081	-0.0868379	0.123371	0.314812	0.287802	0.324551	0.195815	-0.182046	0.267365	317.087	grey60	ns
AC017099.1	-0.00504786	-0.176537	-0.456113	0.307223	0.282712	0.373065	0.311277	0.24212	0.394354	37.8767	grey60	ns
AC017100.1	0.220456	-0.0741374	-0.25841	0.226749	0.196008	0.208359	0.38673	0.159585	0.418363	22.4236	grey60	ns
AC017104.1	-0.300274	-0.352418	0.239774	0.28469	0.256219	0.315547	-0.243952	-0.512853	0.567918	244.561	grey60	ns
AC017116.2	-0.251093	-0.133094	0.139402	0.219876	0.189859	0.242356	-0.254248	-0.235988	0.34689	222.867	grey60	ns
AC018362.1	-0.0384651	-0.0814906	-0.809544	0.350921	0.397686	0.476833	0.407052	0.630512	0.750491	57.1541	grey60	ns
AC018362.3	0.140614	-0.078579	0.228467	0.199804	0.16698	0.236435	0.0656705	-0.265909	0.273898	283.873	grey60	ns
AC018413.1	0.311091	0.0126468	-0.192587	0.241354	0.224893	0.259909	0.401062	0.177738	0.438681	23.9014	grey60	ns
AC018445.4	-0.26993	-0.227524	0.0621812	0.284701	0.254349	0.307903	-0.187259	-0.250892	0.31307	233.263	grey60	ns
AC018462.1	0.0419221	-0.047999	0.0232923	0.24344	0.212408	0.271734	0.0542755	-0.0617401	0.0822051	311.319	grey60	ns
AC018475.1	-0.279314	0.252415	-0.199712	0.265061	0.320637	0.413656	-0.305665	0.391553	0.496734	127.977	grey60	ns
AC018521.2	0.0627741	0.172401	0.230478	0.710767	0.641231	0.792662	-0.138665	-0.0502965	0.147505	199.937	grey60	ns
AC018521.5	-0.0482454	0.122754	-0.288611	0.180388	0.17959	0.247626	0.0346827	0.356252	0.357937	84.4395	grey60	ns
AC018521.6	-0.25237	0.258717	-0.104327	0.224791	0.217153	0.27224	-0.329565	0.314405	0.455482	136.349	grey60	ns
AC018521.7	-0.485255	-0.0933046	0.00835123	0.223445	0.230957	0.277116	-0.442779	-0.0880365	0.451446	191.245	grey60	ns
AC018523.2	0.194424	-0.100627	0.272285	0.268119	0.252751	0.299984	0.108595	-0.322951	0.34072	288.586	grey60	ns
AC018529.2	-0.384102	-0.0188464	-0.543065	0.353784	0.299784	0.33479	-0.103146	0.453986	0.465556	102.8	grey60	ns
AC018553.1	0.409221	-0.122635	0.0710031	0.305231	0.218198	0.229533	0.435037	-0.167695	0.466239	338.92	grey60	ns
AC018553.2	0.0737842	0.0180431	0.0136383	0.319285	0.225833	0.28418	0.0579436	0.00381465	0.058069	3.76657	grey60	ns
AC018557.2	0.284557	-0.0208106	0.0193948	0.26146	0.240667	0.325886	0.285265	-0.0348188	0.287382	353.041	grey60	ns
AC018628.1	-0.115709	-0.00352153	-0.0407846	0.176598	0.172626	0.205525	-0.0935562	0.0322708	0.0989655	160.969	grey60	ns
AC018628.2	-0.00294568	-0.115727	NA	0.378015	0.312605	NA	NA	NA	NA	NA	grey60	ns
AC018629.1	1.0517	-0.286279	-0.446662	0.406791	0.29097	0.343246	1.41817	0.138896	1.42495	5.59375	grey60	ns
AC018635.1	-0.159494	-0.137208	0.211928	0.3289	0.27247	0.397248	-0.196854	-0.302361	0.360796	236.934	grey60	ns
AC018638.1	-0.307486	-0.467873	0.571922	0.330756	0.316926	0.325885	-0.35951	-0.900489	0.969602	248.236	grey60	ns
AC018638.2	-0.299209	-0.227146	0.650589	0.29723	0.302628	0.34216	-0.510931	-0.760141	0.915895	236.093	grey60	ns
AC018638.4	-0.293669	-0.347885	0.624555	0.279161	0.287607	0.324322	-0.432004	-0.842158	0.946497	242.843	grey60	ns
AC018638.5	-0.488886	-0.526563	0.595822	0.269424	0.270214	0.327073	-0.523515	-0.972014	1.10403	241.694	grey60	ns
AC018644.1	-0.321905	-0.0120995	0.348625	0.291816	0.275027	0.314548	-0.490168	-0.312397	0.581254	212.51	grey60	ns
AC018645.2	0.394035	0.122689	0.0257732	0.16084	0.145683	0.191831	0.319804	0.0839313	0.330634	14.7054	grey60	ns
AC018647.1	-0.236886	0.642643	0.133966	0.293078	0.291505	0.316218	-0.625191	0.440527	0.764805	144.83	grey60	ns
AC018647.2	-0.0147752	0.101855	-0.149735	0.0998111	0.0744338	0.0915462	0.00916474	0.217883	0.218076	87.5914	grey60	ns
AC018653.3	-0.318416	-0.638645	0.384237	0.26741	0.272076	0.292315	-0.191212	-0.885842	0.906244	257.819	grey60	ns
AC018665.1	-0.778134	-0.170585	0.73286	0.279067	0.269743	0.33908	-1.05927	-0.782407	1.3169	216.451	grey60	ns
AC018680.1	-0.11535	-0.147629	-0.10053	0.24498	0.213204	0.272738	0.00872884	-0.0407888	0.0417123	282.079	grey60	ns
AC018682.1	-0.693649	-0.234741	0.333855	0.237078	0.251178	0.269948	-0.743206	-0.492418	0.891533	213.527	grey60	ns
AC018690.1	0.220871	-0.0273087	0.073875	0.233937	0.174725	0.257369	0.197588	-0.0876277	0.216147	336.083	grey60	ns
AC018737.2	0.378973	-0.264084	-0.159396	0.263362	0.210801	0.314904	0.590713	-0.0906631	0.59763	351.274	grey60	ns
AC018738.1	0.158271	0.6171	-0.451563	0.77056	0.55115	0.637543	0.0755034	0.925489	0.928564	85.336	grey60	ns
AC018755.2	0.198249	0.144797	0.176792	0.336054	0.352455	0.392819	0.0374547	-0.0277085	0.0465899	323.506	grey60	ns
AC018755.3	-0.0748319	-0.0347777	-0.217941	0.216051	0.209299	0.235663	0.0515275	0.158624	0.166783	72.0041	grey60	ns
AC018755.4	-0.130745	-0.246135	-0.715008	0.321196	0.274764	0.341829	0.349827	0.406056	0.535966	49.2543	grey60	ns
AC018765.1	-0.0712119	-0.178909	0.123707	0.186411	0.179847	0.21294	-0.0436112	-0.262073	0.265677	260.552	grey60	ns
AC018797.2	0.0386377	0.252201	-0.065024	0.155402	0.15714	0.196571	-0.0549507	0.274725	0.280167	101.311	grey60	ns
AC018809.2	0.159569	0.12395	0.216374	0.124144	0.114844	0.144878	-0.0105925	-0.080041	0.0807388	262.461	grey60	ns
AC018816.1	-0.15817	0.145732	-0.276551	0.224816	0.176949	0.281493	-0.092761	0.365708	0.377289	104.233	grey60	ns
AC018892.3	-0.159039	0.109518	0.437707	0.245886	0.229306	0.327304	-0.432651	-0.28422	0.517657	213.302	grey60	ns
AC018904.1	-0.0793367	-0.12204	0.135846	0.246449	0.174746	0.216469	-0.0862397	-0.223335	0.239408	248.886	grey60	ns
AC018946.1	-0.120718	-0.052336	0.0976703	0.229224	0.21996	0.241575	-0.143385	-0.129909	0.193483	222.177	grey60	ns
AC019069.1	-0.00275324	0.179382	-0.029903	0.231127	0.164537	0.211692	-0.0774925	0.181246	0.197117	113.149	grey60	ns
AC019080.1	0.0256389	-0.0899245	0.0110414	0.16099	0.109434	0.131264	0.0650805	-0.087439	0.109	306.66	grey60	ns
AC019080.3	0.116697	-0.0712412	-0.177066	0.264409	0.265159	0.333206	0.24085	0.0916473	0.257698	20.8326	grey60	ns
AC019080.5	-0.291056	0.00193776	-0.0369453	0.24948	0.215682	0.225408	-0.273553	0.0336738	0.275617	172.982	grey60	ns
AC019117.1	-0.286241	-0.5233	-0.0558857	0.239437	0.204797	0.26997	0.00335235	-0.404793	0.404807	270.474	grey60	ns
AC019117.2	-0.361651	-0.355654	-0.264351	0.5183	0.49343	0.566952	-0.0516482	-0.0790706	0.0944441	236.848	grey60	ns
AC019131.2	0.282253	0.203318	-0.0211866	0.18906	0.212092	0.188138	0.191187	0.194427	0.27268	45.4813	grey60	ns
AC019155.2	-0.133168	-0.238331	0.111486	0.182117	0.188352	0.177362	-0.0697453	-0.302951	0.310875	257.035	grey60	ns
AC019171.1	-0.238951	-0.0164014	-0.342889	0.180063	0.140458	0.223682	-0.0593053	0.282747	0.288899	101.846	grey60	ns
AC019197.1	0.0721047	0.062283	0.011279	0.337035	0.277127	0.324332	0.0353237	0.0441708	0.0565581	51.3504	grey60	ns
AC019205.1	-0.0204806	-0.0979192	-0.00332601	0.116984	0.103405	0.138964	0.030142	-0.0819201	0.0872894	290.201	grey60	ns
AC019254.1	2.93788e-05	0.063977	0.220358	0.241911	0.18534	0.20162	-0.142138	-0.13543	0.196328	223.616	grey60	ns
AC019270.1	-0.0642347	-0.104008	-0.0228797	0.326733	0.265422	0.328039	-0.000790845	-0.0702593	0.0702637	269.355	grey60	ns
AC019294.2	-0.0588357	0.0675556	0.405942	0.234129	0.243678	0.289418	-0.295585	-0.293051	0.416232	224.753	grey60	ns
AC019322.4	0.378349	-0.0167506	-0.0257475	0.260043	0.216227	0.32819	0.399598	0.00779162	0.399674	1.11705	grey60	ns
AC020558.3	-0.272102	0.080825	0.287455	0.25703	0.227528	0.235123	-0.456242	-0.178947	0.49008	201.416	grey60	ns
AC020571.1	-0.292975	-0.552427	0.202621	0.252834	0.253109	0.301812	-0.118072	-0.653891	0.664465	259.765	grey60	ns
AC020656.1	-0.0853423	-0.464783	-3.23551	3.00314	0.778525	1.01867	1.7648	2.39952	2.97863	53.6662	grey60	ns
AC020656.2	-0.0581428	-0.100978	0.125572	0.157064	0.1637	0.194304	-0.0704399	-0.196198	0.20846	250.251	grey60	ns
AC020658.6	0.043699	-0.307056	NA	0.328642	0.290828	NA	NA	NA	NA	NA	grey60	ns
AC020763.3	-0.11708	-0.204976	0.124162	0.234347	0.234712	0.268836	-0.0766728	-0.285042	0.295174	254.945	grey60	ns
AC020763.4	-0.529126	0.0240044	0.465764	0.276636	0.225082	0.286826	-0.77401	-0.382575	0.863398	206.302	grey60	ns
AC020898.1	-0.0344297	0.15967	-0.22406	0.176091	0.158007	0.223352	-0.00223496	0.33232	0.332327	90.3853	grey60	ns
AC020907.1	0.304541	-0.213796	0.264117	0.346033	0.237548	0.257122	0.279381	-0.413884	0.499354	304.02	grey60	ns
AC020907.2	-0.382963	-0.0164653	0.538159	0.742073	0.596706	0.638033	-0.64381	-0.480318	0.803241	216.725	grey60	ns
AC020907.3	0.279075	-0.252602	-0.390698	0.302021	0.313325	0.465451	0.600724	0.119594	0.612513	11.2594	grey60	ns
AC020907.5	-0.0312397	0.100276	0.300517	0.24568	0.185638	0.270526	-0.231636	-0.173413	0.289357	216.82	grey60	ns
AC020908.3	0.127895	NA	-0.225567	0.288981	NA	0.365167	NA	NA	NA	NA	grey60	ns
AC020909.1	-0.592645	-1.44782	0.481221	0.765359	0.882603	0.883046	-0.109344	-1.6706	1.67418	266.255	grey60	ns
AC020909.2	-0.741144	-0.53925	0.037978	0.462	0.406587	0.405417	-0.490508	-0.499894	0.700351	225.543	grey60	ns
AC020910.4	-0.0891785	-0.0276542	0.039874	0.18752	0.15908	0.220069	-0.0952884	-0.0584811	0.111803	211.539	grey60	ns
AC020910.5	0.060595	-0.225407	0.275696	0.130125	0.0984818	0.118451	0.0354504	-0.433967	0.435413	274.67	grey60	ns
AC020912.1	0.0306949	-0.507404	NA	0.336032	0.281355	NA	NA	NA	NA	NA	grey60	ns
AC020915.1	-0.0112515	0.043633	0.144207	0.204234	0.162155	0.202309	-0.105172	-0.0870999	0.136556	219.631	grey60	ns
AC020915.3	-0.194555	0.0368868	-0.226437	0.121339	0.088735	0.146334	-0.0997803	0.228045	0.248919	113.632	grey60	ns
AC020915.5	-0.836445	0.0966198	-0.370785	0.582916	0.676823	0.609409	-0.699362	0.404785	0.808058	149.938	grey60	ns
AC020916.1	-0.460323	-0.278443	0.419713	0.197518	0.183276	0.248891	-0.530958	-0.604621	0.804663	228.711	grey60	ns
AC020917.4	-0.388254	-0.244518	0.219363	0.207763	0.230685	0.229218	-0.375676	-0.401733	0.55002	226.92	grey60	ns
AC020928.1	-0.269952	-0.125995	0.362053	0.26011	0.208472	0.276082	-0.38798	-0.422661	0.573735	227.45	grey60	ns
AC020931.1	-0.859918	0.0481513	0.491986	0.328242	0.247048	0.314734	-1.12999	-0.384372	1.19357	198.786	grey60	ns
AC020951.1	-0.317611	-0.217509	0.420067	0.259667	0.245002	0.273322	-0.41889	-0.552157	0.69307	232.814	grey60	ns
AC020978.3	-1.05616	-0.113792	-0.306054	0.277739	0.286486	0.3076	-0.846239	0.166504	0.862464	168.869	grey60	ns
AC020978.5	0.262459	-0.0521405	-0.130665	0.225579	0.247927	0.347911	0.353862	0.068004	0.360337	10.8783	grey60	ns
AC020978.7	-0.545412	-0.237192	0.206192	0.217887	0.216969	0.27736	-0.529912	-0.383982	0.654407	215.928	grey60	ns
AC020978.9	-0.314354	-0.036613	0.672656	0.23287	0.20267	0.226992	-0.632376	-0.614245	0.881588	224.167	grey60	ns
AC021016.2	-0.0117972	0.0517969	0.121828	0.117027	0.101489	0.120975	-0.0986098	-0.0606491	0.115768	211.593	grey60	ns
AC021016.3	0.0858602	-0.148636	-0.00189219	0.189209	0.200177	0.21811	0.161124	-0.127084	0.20521	321.736	grey60	ns
AC021028.1	-0.72402	NA	NA	0.379317	NA	NA	NA	NA	NA	NA	grey60	ns
AC021054.1	-0.0952196	0.211219	-0.0982416	0.159093	0.127108	0.120871	-0.151708	0.268001	0.307961	119.513	grey60	ns
AC021078.1	-0.251594	-0.0956942	0.198328	0.127048	0.122858	0.175155	-0.302911	-0.25463	0.395717	220.051	grey60	ns
AC021087.2	-0.135838	-0.180819	0.166472	0.176091	0.157701	0.21157	-0.128665	-0.300763	0.327128	246.839	grey60	ns
AC021092.1	-0.0368856	0.0303084	-0.161193	0.391036	0.30944	0.290077	0.0285567	0.165845	0.168286	80.2301	grey60	ns
AC021097.2	0.0665502	0.123911	0.168738	0.136905	0.125533	0.16851	-0.0797745	-0.0388214	0.088719	205.949	grey60	ns
AC021106.1	0.391311	-0.317101	-0.192544	0.270513	0.185039	0.227137	0.646133	-0.10787	0.655076	350.522	grey60	ns
AC021188.1	-0.0704604	0.0602552	0.171325	0.21331	0.182306	0.176953	-0.186251	-0.0961896	0.209623	207.314	grey60	ns
AC021205.3	-0.143384	-0.402743	0.11209	0.266986	0.236098	0.305415	0.00194231	-0.445858	0.445862	270.25	grey60	ns
AC021224.1	-0.161013	0.0119101	0.0121733	0.158081	0.166259	0.197433	-0.173054	-0.000227907	0.173054	180.075	grey60	ns
AC021321.1	-0.205225	0.0617725	NA	0.232023	0.257188	NA	NA	NA	NA	NA	grey60	ns
AC021683.1	-0.00958947	-0.0394365	NA	0.334858	0.30858	NA	NA	NA	NA	NA	grey60	ns
AC021683.2	-0.259608	0.158398	0.202984	0.291033	0.30279	0.415572	-0.4403	-0.0386131	0.441989	185.012	grey60	ns
AC021683.3	0.280588	NA	NA	0.504285	NA	NA	NA	NA	NA	NA	grey60	ns
AC021683.5	-1.14468	-0.518676	-0.0115515	0.320424	0.297668	0.308347	-0.879567	-0.439183	0.983117	206.534	grey60	ns
AC021739.2	-0.794921	0.0161408	0.200193	0.374957	0.26352	0.296553	-0.903088	-0.159394	0.917047	190.01	grey60	ns
AC021752.1	0.148321	-0.18052	0.285595	0.256506	0.278699	0.324651	0.0957839	-0.403668	0.414876	283.348	grey60	ns
AC022007.1	-0.504873	0.585448	0.733287	0.425929	0.318936	0.315302	-1.16424	-0.128033	1.17126	186.276	grey60	ns
AC022034.1	-0.224692	0.0146708	-0.0909796	0.208429	0.174028	0.195257	-0.186537	0.0914959	0.207768	153.872	grey60	ns
AC022034.3	-0.290449	0.0347228	-0.202301	0.268997	0.226808	0.245936	-0.206659	0.205269	0.291279	135.193	grey60	ns
AC022075.1	0.221523	-0.105975	0.0863124	0.206674	0.199057	0.246141	0.231354	-0.166526	0.285054	324.254	grey60	ns
AC022098.1	-0.0950575	-0.131474	-0.00209254	0.151703	0.130767	0.146533	-0.0282744	-0.112047	0.11556	255.837	grey60	ns
AC022107.1	0.0666912	0.129928	-0.25587	0.119958	0.101941	0.134732	0.129663	0.334111	0.358389	68.7896	grey60	ns
AC022113.1	0.110368	-0.0471304	-0.134355	0.27862	0.213246	0.258488	0.20111	0.0755385	0.214829	20.5865	grey60	ns
AC022148.1	-0.735603	0.118431	0.1954	0.239133	0.223036	0.256444	-0.892519	-0.066657	0.895004	184.271	grey60	ns
AC022149.1	-0.328081	-0.223078	0.366233	0.756743	0.721918	0.921304	-0.399659	-0.510358	0.648223	231.936	grey60	ns
AC022150.2	-0.319325	-0.0955474	0.28492	0.210669	0.21298	0.222479	-0.414011	-0.329494	0.529123	218.515	grey60	ns
AC022150.4	-0.233624	0.071884	0.146578	0.164342	0.128917	0.167602	-0.342855	-0.0646873	0.348904	190.685	grey60	ns
AC022154.1	0.39096	0.173747	-0.254882	0.245746	0.208278	0.264152	0.431527	0.371204	0.569217	40.7025	grey60	ns
AC022167.1	0.182743	0.0224102	0.397712	0.465146	0.580651	0.841619	-0.0273181	-0.325021	0.326167	265.196	grey60	ns
AC022167.2	-0.0640143	-0.0538751	0.33855	0.174371	0.18162	0.202687	-0.206352	-0.33985	0.397592	238.735	grey60	ns
AC022182.2	-0.64193	-0.340407	0.101161	0.294496	0.25799	0.326514	-0.522306	-0.382409	0.647333	216.21	grey60	ns
AC022211.2	-0.18184	-0.0093854	0.138669	0.162096	0.103226	0.14775	-0.246481	-0.128219	0.277837	207.483	grey60	ns
AC022211.4	-0.0836446	-0.0535446	-0.0966539	0.206896	0.21049	0.241084	-0.00854537	0.0373338	0.0382992	102.892	grey60	ns
AC022306.2	-0.0140568	0.0640154	-0.00267	0.17833	0.18899	0.195244	-0.0447295	0.0577512	0.0730474	127.758	grey60	ns
AC022336.2	-0.0525436	0.409987	0.315423	0.418795	0.419493	0.465225	-0.415249	0.0818952	0.423247	168.843	grey60	ns
AC022364.1	-0.0166418	0.189171	0.0178886	0.166141	0.137583	0.140255	-0.120172	0.148335	0.190905	129.012	grey60	ns
AC022384.1	0.0306873	0.204492	0.0613557	0.371082	0.304703	0.358631	-0.102237	0.12396	0.160681	129.514	grey60	ns
AC022400.1	0.176194	0.244519	0.248593	0.193581	0.222005	0.26051	-0.0703628	-0.00352809	0.0704512	182.87	grey60	ns
AC022400.3	-0.0561379	-0.37884	0.173572	0.52294	0.457264	0.48856	0.0464961	-0.478404	0.480658	275.551	grey60	ns
AC022400.5	-0.26907	-0.261793	0.107459	0.285322	0.30922	0.322834	-0.191903	-0.319782	0.372945	239.032	grey60	ns
AC022400.6	-0.253623	-0.276322	0.00527045	0.18268	0.196602	0.243113	-0.118097	-0.243866	0.270957	244.16	grey60	ns
AC022400.7	-0.317708	-0.114952	0.124514	0.189138	0.183699	0.215905	-0.322489	-0.207384	0.383415	212.744	grey60	ns
AC022400.8	-0.164583	0.0795525	-0.00150026	0.191007	0.187335	0.256647	-0.203609	0.0701938	0.215369	160.978	grey60	ns
AC022413.1	0.104467	0.376331	0.0092894	0.202422	0.158501	0.211939	-0.0883434	0.317868	0.329916	105.532	grey60	ns
AC022415.1	-0.177757	0.0407806	0.45401	0.186916	0.153036	0.214011	-0.425152	-0.357867	0.555718	220.089	grey60	ns
AC022417.1	0.069785	-0.211482	0.0762782	0.206839	0.186253	0.251857	0.137387	-0.249208	0.28457	298.868	grey60	ns
AC022467.1	0.456643	0.334461	-0.203404	0.281753	0.256935	0.311981	0.391114	0.465804	0.60823	49.9814	grey60	ns
AC022497.1	0.274033	0.175697	0.0469435	0.185484	0.168758	0.218017	0.162713	0.111504	0.197252	34.4221	grey60	ns
AC022509.2	-0.160041	-0.0964944	-0.152901	0.218622	0.187953	0.238165	-0.035343	0.0488493	0.0602941	125.886	grey60	ns
AC022509.3	0.225236	0.217591	-0.146743	0.231028	0.192217	0.242704	0.189812	0.315523	0.368216	58.9698	grey60	ns
AC022532.1	0.0326826	-0.149374	0.6377	0.263827	0.317011	0.261079	-0.21148	-0.681626	0.713679	252.763	grey60	ns
AC022540.1	-0.201678	0.0454927	-0.198179	0.305437	0.210675	0.332185	-0.125335	0.211026	0.24544	120.707	grey60	ns
AC022558.2	-0.708226	0.042665	0.16025	0.283281	0.245492	0.276035	-0.809684	-0.101831	0.816062	187.168	grey60	ns
AC022613.1	-0.702114	0.0483885	-1.05466	0.530129	0.45602	0.567202	-0.198978	0.955268	0.975771	101.766	grey60	ns
AC022613.2	0.184804	0.191187	0.14643	0.163403	0.138426	0.200631	0.015995	0.0387609	0.0419315	67.5761	grey60	ns
AC022706.1	-0.416623	-0.190815	0.00145105	0.226277	0.182754	0.236717	-0.321941	-0.166507	0.362451	207.348	grey60	ns
AC022730.4	0.352754	-0.124654	0.283552	0.282122	0.294446	0.274542	0.273305	-0.353517	0.446844	307.708	grey60	ns
AC022762.2	0.412252	-0.260592	0.205028	0.265959	0.255083	0.302365	0.440035	-0.403239	0.596852	317.499	grey60	ns
AC022784.1	0.0363647	-0.0439795	0.0567948	0.148853	0.174432	0.203539	0.029957	-0.0872731	0.0922714	288.945	grey60	ns
AC022819.1	0.230501	-0.186537	0.029126	0.294062	0.239776	0.3082	0.309206	-0.186769	0.361236	328.867	grey60	ns
AC022826.2	-0.181276	-0.0405141	-0.644237	0.362945	0.314712	0.379955	0.161099	0.522839	0.547096	72.8747	grey60	ns
AC022893.1	0.21273	0.463671	0.248363	0.217998	0.206946	0.250052	-0.143287	0.186463	0.235158	127.54	grey60	ns
AC022898.2	-0.10844	-0.247206	-0.0607677	0.279424	0.238578	0.321702	0.0455471	-0.16146	0.167762	285.753	grey60	ns
AC022903.2	-0.14538	-0.162732	0.209419	0.164474	0.166867	0.175698	-0.168723	-0.322292	0.363785	242.367	grey60	ns
AC022916.1	-0.209543	-0.0351189	0.356987	0.156754	0.147995	0.144708	-0.370477	-0.339573	0.502557	222.508	grey60	ns
AC022929.2	-0.190695	-0.0349203	-0.179643	0.206326	0.221345	0.253949	-0.0834131	0.125333	0.150553	123.645	grey60	ns
AC022966.1	-0.422586	NA	-1.61945	1.3664	NA	1.43715	NA	NA	NA	NA	grey60	ns
AC022968.1	-0.227119	0.0925735	NA	0.229698	0.210165	NA	NA	NA	NA	NA	grey60	ns
AC022973.2	-0.433044	-0.328697	0.0828841	0.315763	0.215325	0.299085	-0.310138	-0.35644	0.472477	228.974	grey60	ns
AC023024.1	-0.34069	0.203084	0.0112857	0.391617	0.307542	0.307293	-0.447875	0.166102	0.477684	159.652	grey60	ns
AC023024.2	-0.371496	0.19033	0.167806	0.433196	0.352229	0.350979	-0.550564	0.0195065	0.550909	177.971	grey60	ns
AC023043.1	0.086805	-0.18506	-0.273568	0.233033	0.194938	0.309762	0.316119	0.0766494	0.325279	13.6295	grey60	ns
AC023043.4	-0.0412893	-0.0871721	NA	0.310854	0.255606	NA	NA	NA	NA	NA	grey60	ns
AC023051.1	-0.0149224	-0.207838	-0.0145833	0.236653	0.219215	0.282869	0.096288	-0.167363	0.193085	299.913	grey60	ns
AC023055.1	-0.401211	-0.332273	0.258348	0.514733	0.471198	0.561675	-0.364248	-0.511493	0.627935	234.544	grey60	ns
AC023090.2	0.160904	-0.12453	0.22423	0.239946	0.217504	0.286088	0.111054	-0.302036	0.321805	290.188	grey60	ns
AC023157.3	0.288755	0.0773877	-0.00264475	0.17575	0.136551	0.155528	0.251383	0.0693101	0.260763	15.4143	grey60	ns
AC023355.1	-0.343235	-0.291867	0.000741646	0.230113	0.208105	0.272284	-0.197672	-0.253407	0.321386	232.044	grey60	ns
AC023389.1	-0.187416	-0.158483	-0.138944	0.271394	0.269762	0.298732	-0.0387027	-0.0169215	0.0422403	203.616	grey60	ns
AC023449.2	-0.164114	0.0659119	-0.026045	0.20035	0.184381	0.211183	-0.184048	0.0796371	0.200538	156.602	grey60	ns
AC023509.1	-0.413856	-0.173587	0.64774	0.328633	0.293009	0.317162	-0.650932	-0.71129	0.964181	227.537	grey60	ns
AC023509.3	-0.41009	-0.371368	0.321638	0.212603	0.232455	0.266693	-0.385225	-0.600161	0.713156	237.305	grey60	ns
AC023509.4	0.0105983	0.227484	0.0464588	0.213614	0.169607	0.231186	-0.126373	0.156773	0.201365	128.872	grey60	ns
AC023590.1	-1.04132	-0.926593	0.616275	0.499832	0.405746	0.534732	-0.886159	-1.33616	1.60331	236.447	grey60	ns
AC023632.2	0.252806	0.0864723	-0.0190591	0.186859	0.191179	0.218271	0.219099	0.0913929	0.237396	22.6425	grey60	ns
AC023632.6	0.115767	0.175529	0.265294	0.137883	0.132354	0.134699	-0.104644	-0.0777387	0.13036	216.608	grey60	ns
AC023794.1	0.406342	NA	NA	0.32415	NA	NA	NA	NA	NA	NA	grey60	ns
AC023794.3	-0.535289	-0.0787896	0.00820922	0.288133	0.234162	0.319442	-0.499999	-0.0753432	0.505643	188.569	grey60	ns
AC023818.1	0.0510401	-0.028903	-0.0142996	0.236411	0.192788	0.26315	0.0726414	-0.012647	0.0737341	350.124	grey60	ns
AC023824.6	0.0953874	-0.139167	0.219963	0.193164	0.1901	0.207089	0.0549894	-0.311016	0.31584	280.027	grey60	ns
AC023830.2	-0.0452796	-0.170287	0.0135278	0.262982	0.240816	0.332649	0.0331002	-0.159189	0.162594	281.746	grey60	ns
AC023908.3	-1.04839	-0.567238	0.533954	0.291581	0.32758	0.353872	-1.03175	-0.95366	1.40498	222.748	grey60	ns
AC024060.1	-0.253458	-0.116959	0.220115	0.174907	0.187126	0.220249	-0.305036	-0.291915	0.42221	223.741	grey60	ns
AC024075.1	0.23674	0.00922411	0.189612	0.181579	0.18313	0.228076	0.137322	-0.15622	0.207995	311.316	grey60	ns
AC024075.2	0.168007	-0.0721397	0.108797	0.148386	0.126418	0.161294	0.149679	-0.156696	0.216696	313.688	grey60	ns
AC024075.3	0.243889	0.0232679	0.125606	0.152422	0.136054	0.151919	0.169452	-0.0886272	0.191229	332.389	grey60	ns
AC024145.1	0.659893	-0.093749	-0.0844649	0.300998	0.258427	0.381363	0.749	-0.00804024	0.749043	359.385	grey60	ns
AC024257.3	-0.1894	-0.179145	0.206381	0.170149	0.174111	0.211987	-0.203018	-0.333875	0.390754	238.698	grey60	ns
AC024267.3	0.382049	-0.305394	0.385592	0.282482	0.231545	0.270717	0.34195	-0.598411	0.689222	299.745	grey60	ns
AC024293.1	0.00420523	0.0868272	-0.526207	0.287396	0.246437	0.342788	0.223895	0.530903	0.576183	67.1336	grey60	ns
AC024337.2	-0.266609	-0.0958865	1.00623	0.397045	0.304541	0.361047	-0.721781	-0.954461	1.19665	232.903	grey60	ns
AC024560.3	-0.130786	-0.156864	0.0377684	0.229638	0.237902	0.269626	-0.0712378	-0.168557	0.182992	247.089	grey60	ns
AC024568.1	0.0366592	-0.0565807	0.0908916	0.325912	0.244395	0.364658	0.0195038	-0.127715	0.129195	278.683	grey60	ns
AC024575.1	-0.0769631	-0.0152481	0.568515	0.203767	0.184196	0.231213	-0.353596	-0.505553	0.61694	235.03	grey60	ns
AC024592.3	-0.0621005	0.0196508	-0.536106	0.219066	0.215301	0.251895	0.196127	0.4813	0.519726	67.8293	grey60	ns
AC024610.2	-0.407338	0.0528141	0.408477	0.313931	0.303657	0.311769	-0.637983	-0.308013	0.708446	205.771	grey60	ns
AC024896.1	0.0674829	0.0401406	-0.052232	0.12568	0.102837	0.120314	0.0735286	0.0799971	0.108655	47.4126	grey60	ns
AC024909.2	-0.144759	0.281124	0.488622	0.283736	0.196685	0.202145	-0.529632	-0.179699	0.559287	198.742	grey60	ns
AC024940.1	0.0588993	-0.429272	0.926913	0.392651	0.354672	0.433221	-0.189921	-1.17449	1.18975	260.814	grey60	ns
AC025034.1	-0.532658	-0.486124	0.185699	0.271742	0.233644	0.271605	-0.382446	-0.581816	0.696258	236.682	grey60	ns
AC025035.1	0.0933842	0.419859	-0.315245	0.314887	0.363121	0.334612	0.0410773	0.636619	0.637943	86.3082	grey60	ns
AC025048.2	-0.363241	-0.0631885	0.220089	0.175421	0.15931	0.198196	-0.441692	-0.245326	0.505249	209.049	grey60	ns
AC025048.4	-0.109172	0.00193449	0.0454057	0.246997	0.212383	0.21621	-0.132842	-0.0376471	0.138073	195.823	grey60	ns
AC025048.6	-0.229854	-1.2879	-0.427638	0.59246	0.546785	0.632264	0.627915	-0.745009	0.974328	310.125	grey60	ns
AC025164.1	-0.520617	-0.474399	0.27035	0.283541	0.257708	0.311357	-0.418593	-0.644972	0.768901	237.016	grey60	ns
AC025165.5	-0.0105333	-0.00127236	0.0154894	0.142363	0.134439	0.173833	-0.0176418	-0.0145161	0.0228462	219.448	grey60	ns
AC025171.1	-0.109717	-0.0456781	0.120262	0.0905015	0.0889517	0.0877495	-0.147009	-0.143708	0.205581	224.35	grey60	ns
AC025171.2	-0.0157881	-0.00615477	0.127942	0.162427	0.115749	0.150367	-0.0766815	-0.116131	0.139163	236.563	grey60	ns
AC025171.4	0.0756799	-0.22721	0.261168	0.263015	0.214065	0.26762	0.058701	-0.422948	0.427002	277.902	grey60	ns
AC025171.5	-0.16103	-0.282652	-0.105866	0.208977	0.161476	0.229392	0.0332289	-0.153101	0.156666	282.245	grey60	ns
AC025175.1	-0.0494581	-0.11847	0.265186	0.242457	0.196338	0.259826	-0.122816	-0.332256	0.354229	249.714	grey60	ns
AC025181.2	0.0575411	0.100646	0.00150448	0.134721	0.103746	0.140857	0.00646596	0.0858588	0.086102	85.6932	grey60	ns
AC025187.1	-0.0293303	-0.165889	0.254163	0.277434	0.280838	0.304593	-0.0734676	-0.363775	0.37112	258.582	grey60	ns
AC025257.1	0.117947	-0.180573	-0.0105385	0.416739	0.371363	0.454222	0.213502	-0.147254	0.259358	325.406	grey60	ns
AC025259.3	-2.11783	0.174475	0.224577	0.655983	0.699068	0.967743	-2.31736	-0.0433892	2.31776	181.073	grey60	ns
AC025262.3	-0.0325691	-0.0952487	0.277174	0.712111	0.509525	0.691015	-0.123532	-0.322527	0.345375	249.043	grey60	ns
AC025268.1	-0.131767	-0.183288	0.0598116	0.265099	0.230267	0.264587	-0.070029	-0.21053	0.221872	251.601	grey60	ns
AC025283.2	-0.31656	-0.0458401	0.297624	0.632987	0.615638	0.876894	-0.442452	-0.297449	0.533141	213.912	grey60	ns
AC025283.3	0.176641	0.729691	NA	0.44676	0.361309	NA	NA	NA	NA	NA	grey60	ns
AC025287.2	0.0240125	0.0108954	0.194326	0.179631	0.155175	0.208653	-0.0785982	-0.158856	0.177236	243.675	grey60	ns
AC025423.2	0.024674	-0.064429	-0.10723	0.119201	0.12982	0.160691	0.110504	0.0370668	0.116555	18.5433	grey60	ns
AC025423.4	0.0937057	0.0333986	0.0485	0.116934	0.100568	0.130096	0.0527564	-0.0130782	0.0543532	346.077	grey60	ns
AC025449.1	0.363311	-0.0828776	-0.010794	0.19372	0.18007	0.200592	0.410146	-0.0624263	0.41487	351.346	grey60	ns
AC025539.1	-0.184261	-0.148679	0.1825	0.203903	0.211271	0.257221	-0.201171	-0.28681	0.350328	234.954	grey60	ns
AC025569.1	-0.483017	-0.289249	0.177916	0.250476	0.22786	0.252105	-0.42735	-0.404577	0.588482	223.432	grey60	ns
AC025580.1	0.0372332	NA	-0.474832	0.386363	NA	0.426237	NA	NA	NA	NA	grey60	ns
AC025580.2	-0.526809	0.167408	-0.942014	0.335883	0.305782	0.333303	-0.139506	0.960788	0.970863	98.2616	grey60	ns
AC025594.2	0.0304794	-0.068467	-0.474111	0.311448	0.332532	0.382673	0.301769	0.351298	0.463114	49.3371	grey60	ns
AC025678.3	-0.301664	-0.0485836	0.0157008	0.174996	0.177081	0.244296	-0.285222	-0.0556719	0.290605	191.045	grey60	ns
AC025682.1	0.191267	0.027984	-0.0680287	0.186194	0.154214	0.238143	0.211289	0.0831495	0.227062	21.4813	grey60	ns
AC025822.2	0.269991	-0.125527	-0.314811	0.297246	0.28323	0.310641	0.49016	0.163925	0.516845	18.4916	grey60	ns
AC025857.2	-0.382388	-0.170668	-0.326517	0.314915	0.268349	0.376979	-0.133796	0.13497	0.190048	134.75	grey60	ns
AC025884.2	-0.0353027	0.067265	0.11216	0.233188	0.221789	0.228014	-0.125015	-0.0388803	0.130922	197.276	grey60	ns
AC025887.2	0.07835	-0.0315633	0.00927509	0.256342	0.225527	0.299254	0.0894941	-0.035367	0.096229	338.437	grey60	ns
AC025917.1	-0.430589	-0.53726	0.69575	0.306699	0.295157	0.333266	-0.509834	-1.06782	1.18329	244.478	grey60	ns
AC026124.1	0.049078	0.220939	0.347085	0.331298	0.27655	0.393672	-0.234934	-0.109246	0.259092	204.939	grey60	ns
AC026150.1	-0.0937239	-0.00758176	0.0581492	0.174959	0.142505	0.171731	-0.119008	-0.0569247	0.131921	205.563	grey60	ns
AC026150.2	0.7834	0.310417	NA	0.388448	0.338294	NA	NA	NA	NA	NA	grey60	ns
AC026191.1	-0.0136605	-0.156811	-0.249533	0.328288	0.240504	0.279295	0.189512	0.0802996	0.205822	22.9633	grey60	ns
AC026202.2	-0.615525	0.0798504	-0.169303	0.290667	0.219971	0.354874	-0.570799	0.215773	0.610221	159.292	grey60	ns
AC026250.1	-0.176465	-0.0309743	NA	0.279886	0.219964	NA	NA	NA	NA	NA	grey60	ns
AC026271.3	0.0492163	-0.0493984	0.294573	0.213525	0.17573	0.174502	-0.0733709	-0.297888	0.306791	256.163	grey60	ns
AC026304.1	-0.24386	0.1467	0.0560082	0.224095	0.207445	0.236969	-0.345214	0.0785419	0.354036	167.182	grey60	ns
AC026310.3	0.15844	0.107789	-0.266735	0.262333	0.244981	0.240217	0.237912	0.324348	0.402248	53.7395	grey60	ns
AC026333.3	0.716854	-0.168116	-0.113113	0.571943	0.514612	0.526137	0.857468	-0.0476335	0.858791	356.82	grey60	ns
AC026355.2	0.151167	-0.910683	-1.07597	0.369901	0.395526	0.476631	1.14449	0.143145	1.15341	7.12913	grey60	ns
AC026356.1	0.0691966	0.029915	0.0287327	0.158706	0.121684	0.157628	0.0398728	0.00102395	0.0398859	1.47105	grey60	ns
AC026356.2	-0.0747999	-0.122113	-0.15095	0.184977	0.150472	0.203335	0.0617316	0.0249741	0.066592	22.0263	grey60	ns
AC026362.1	-0.640897	-0.266988	0.699139	0.306305	0.352157	0.366563	-0.856972	-0.83669	1.19769	224.314	grey60	ns
AC026362.2	0.134639	0.0324993	-0.0316384	0.245267	0.201936	0.300905	0.134208	0.0555449	0.145248	22.4833	grey60	ns
AC026367.2	-0.169545	-0.005206	0.184073	0.257631	0.232401	0.260561	-0.258978	-0.16392	0.306495	212.332	grey60	ns
AC026369.2	-0.0681929	-0.0791874	0.449505	0.308432	0.300247	0.302464	-0.253352	-0.457861	0.523282	241.043	grey60	ns
AC026369.3	-0.461635	-0.659474	-1.06651	0.462894	0.42335	0.442589	0.401355	0.3525	0.534174	41.2921	grey60	ns
AC026401.3	-0.136068	-0.153366	-0.0156991	0.150711	0.138426	0.167953	-0.0515358	-0.119223	0.129884	246.623	grey60	ns
AC026412.1	-0.022248	0.155279	-0.038144	0.155575	0.145143	0.161653	-0.0808156	0.16751	0.185985	115.755	grey60	ns
AC026412.3	-0.213092	-0.368585	0.412151	0.221319	0.183261	0.204481	-0.234875	-0.676138	0.715771	250.844	grey60	ns
AC026464.4	0.0128016	0.0722586	0.00383947	0.0844808	0.0756472	0.0930491	-0.0252474	0.0592527	0.0644074	113.079	grey60	ns
AC026469.1	-0.401275	-0.304796	0.113559	0.319046	0.241285	0.243485	-0.305657	-0.362306	0.474017	229.848	grey60	ns
AC026471.1	-0.0624978	0.00894685	0.0444614	0.088371	0.0865064	0.0991685	-0.0892019	-0.0307565	0.0943554	199.024	grey60	ns
AC026471.2	-0.0896156	NA	NA	0.346097	NA	NA	NA	NA	NA	NA	grey60	ns
AC026471.4	-0.0523524	0.282512	-0.148133	0.274735	0.202403	0.259666	-0.119542	0.372949	0.391639	107.772	grey60	ns
AC026471.6	0.0766621	0.407155	-0.0915091	0.19539	0.129581	0.214561	-0.0811609	0.431856	0.439416	100.644	grey60	ns
AC026523.2	0.645277	0.127115	0.00567646	0.286553	0.217423	0.313733	0.578882	0.105169	0.588357	10.2969	grey60	ns
AC026691.1	0.0396846	0.193426	0.547153	0.210874	0.172397	0.212529	-0.330605	-0.306337	0.450713	222.818	grey60	ns
AC026748.1	-0.699772	-0.953417	0.079147	0.356551	0.280426	0.329499	-0.262637	-0.894227	0.931998	253.632	grey60	ns
AC026801.2	0.0259538	0.0413864	-0.0571392	0.239111	0.180804	0.244914	0.0338302	0.0853257	0.0917876	68.3725	grey60	ns
AC026803.2	-0.0486944	0.122268	0.351454	0.226031	0.195683	0.220893	-0.285556	-0.198481	0.347759	214.802	grey60	ns
AC026877.1	-0.0432453	0.000337816	-0.244728	0.179429	0.155925	0.189834	0.0789498	0.212233	0.226442	69.595	grey60	ns
AC026904.2	-0.0659669	-0.0726909	-0.0882326	0.222288	0.211352	0.266568	0.0144948	0.0134595	0.0197802	42.8788	grey60	ns
AC026979.2	-0.108687	0.0383083	0.0742304	0.212842	0.215147	0.315953	-0.164957	-0.0311095	0.167864	190.68	grey60	ns
AC026979.4	0.0363703	-0.0110457	0.119943	0.150636	0.12256	0.179018	-0.0180784	-0.11344	0.114871	260.945	grey60	ns
AC027013.1	0.0148591	0.619436	0.0917315	0.409038	0.365796	0.538266	-0.340725	0.457005	0.570041	126.707	grey60	ns
AC027020.2	-0.258213	-0.228969	0.615556	0.335608	0.306175	0.383613	-0.451506	-0.73138	0.85952	238.312	grey60	ns
AC027031.2	-0.120401	0.30205	-0.000646859	0.178644	0.140736	0.214453	-0.271102	0.262143	0.377114	135.963	grey60	ns
AC027097.1	-0.270369	-0.00593134	0.0348454	0.158417	0.117169	0.150382	-0.284826	-0.0353137	0.287007	187.068	grey60	ns
AC027097.2	-0.189913	-0.143973	0.0860932	0.139339	0.120157	0.143795	-0.160973	-0.199243	0.256145	231.064	grey60	ns
AC027117.1	-0.106248	0.507857	-0.265821	0.283509	0.293202	0.334171	-0.227266	0.670025	0.707519	108.736	grey60	ns
AC027228.2	0.550735	0.0665113	0.19222	0.228852	0.245845	0.300038	0.42137	-0.108867	0.435206	345.514	grey60	ns
AC027237.3	-0.130439	0.243195	-0.235941	0.359558	0.276471	0.331641	-0.134066	0.414944	0.436064	107.905	grey60	ns
AC027279.1	-0.0870236	-0.0592217	-0.00691233	0.245196	0.24243	0.279277	-0.0539566	-0.0453013	0.0704523	220.016	grey60	ns
AC027288.3	0.177423	0.159049	0.0286571	0.239841	0.226523	0.226357	0.0835695	0.112923	0.140483	53.4964	grey60	ns
AC027290.2	-0.197192	-0.176893	0.263797	0.194169	0.167322	0.229247	-0.240643	-0.381649	0.451182	237.767	grey60	ns
AC027307.2	0.104674	-0.0578894	0.0185643	0.108724	0.0933553	0.114923	0.124336	-0.0662108	0.140866	331.964	grey60	ns
AC027307.3	0.110393	0.229016	0.00872703	0.237955	0.206927	0.229554	-0.00847879	0.190776	0.190964	92.5448	grey60	ns
AC027309.1	-0.231485	-0.845065	NA	0.650317	0.644525	NA	NA	NA	NA	NA	grey60	ns
AC027329.1	-0.140323	-0.097646	0.241551	0.153123	0.157244	0.157474	-0.212275	-0.293753	0.362425	234.147	grey60	ns
AC027559.1	-0.358472	-0.142997	0.213487	0.20536	0.163954	0.17311	-0.393717	-0.308724	0.500323	218.101	grey60	ns
AC027575.2	0.0923489	-0.0992452	0.215466	0.180619	0.162916	0.193488	0.0342386	-0.272548	0.27469	277.16	grey60	ns
AC027601.1	-0.394348	0.0217907	0.408381	0.366371	0.37388	0.398244	-0.609434	-0.334797	0.695341	208.783	grey60	ns
AC027601.2	-0.406575	-0.0365499	0.600841	0.325917	0.285667	0.313887	-0.688721	-0.551997	0.882631	218.712	grey60	ns
AC027644.3	-0.231715	0.0324052	-0.279295	0.204386	0.192429	0.239489	-0.10827	0.26994	0.290844	111.855	grey60	ns
AC027644.4	0.0346515	0.324281	-0.0844015	0.373707	0.323226	0.422318	-0.0852882	0.353929	0.364061	103.549	grey60	ns
AC027682.6	-0.145243	0.104527	0.25661	0.241334	0.206341	0.228454	-0.325811	-0.131708	0.351426	202.011	grey60	ns
AC027682.7	-0.219109	-0.0457699	0.205112	0.209187	0.207944	0.263435	-0.29878	-0.21727	0.369426	216.024	grey60	ns
AC027702.1	-0.0439838	-0.0726661	-0.0678431	0.134745	0.116236	0.145196	0.0262708	-0.00417692	0.0266007	350.966	grey60	ns
AC027796.3	0.671588	-0.367592	0.629836	0.647394	0.531463	0.714101	0.540466	-0.863799	1.01895	302.034	grey60	ns
AC027808.2	0.207487	0.100719	NA	0.356606	0.348361	NA	NA	NA	NA	NA	grey60	ns
AC034102.4	0.333862	0.253763	-0.129205	0.16354	0.150173	0.190365	0.271583	0.33166	0.428667	50.6873	grey60	ns
AC034102.6	-0.732605	-0.376152	NA	0.368708	0.376747	NA	NA	NA	NA	NA	grey60	ns
AC034213.1	0.229199	-0.0546371	0.193686	0.324774	0.276482	0.338283	0.159675	-0.215054	0.267851	306.593	grey60	ns
AC034231.1	0.295586	-0.0374937	-0.117206	0.247423	0.226335	0.269831	0.372936	0.0690325	0.379271	10.4871	grey60	ns
AC034236.2	0.0416121	0.0204114	0.189219	0.179569	0.161011	0.198413	-0.0632029	-0.146191	0.159269	246.62	grey60	ns
AC034238.1	-0.205703	-0.743685	NA	0.423033	0.328025	NA	NA	NA	NA	NA	grey60	ns
AC036108.3	0.0104357	0.186334	0.46534	0.263076	0.211773	0.271977	-0.315401	-0.241626	0.397317	217.455	grey60	ns
AC036176.1	0.161991	0.148806	-0.05037	0.173197	0.151521	0.191231	0.112773	0.172492	0.206085	56.8238	grey60	ns
AC036214.2	-0.0271165	0.0426006	-0.138888	0.143726	0.127141	0.163877	0.0210271	0.157173	0.158574	82.3801	grey60	ns
AC037459.1	0.00865417	0.456694	0.300598	0.412995	0.406108	0.512662	-0.369992	0.135183	0.393914	159.929	grey60	ns
AC037459.2	0.0624365	0.146483	0.137013	0.143007	0.122846	0.137403	-0.0793116	0.00820106	0.0797345	174.096	grey60	ns
AC037459.3	0.0727815	-0.0701023	0.197949	0.145847	0.12459	0.183906	0.00885808	-0.232139	0.232308	272.185	grey60	ns
AC040160.1	0.205108	0.233622	-0.10904	0.27064	0.190185	0.26447	0.142818	0.296754	0.329333	64.3001	grey60	ns
AC040160.2	-0.316144	-0.0588172	0.118546	0.22449	0.197858	0.291924	-0.346008	-0.153601	0.37857	203.938	grey60	ns
AC040162.1	-0.333043	-0.100549	-0.0135976	0.204137	0.179314	0.243404	-0.27597	-0.0753017	0.286059	195.262	grey60	ns
AC040162.3	-1.88235	-0.443664	-0.618819	0.40003	0.292358	0.526995	-1.3511	0.151689	1.35959	173.594	grey60	ns
AC040169.1	0.123762	-0.184604	-0.0250794	0.197881	0.179537	0.237871	0.228603	-0.138152	0.267106	328.854	grey60	ns
AC040970.1	-0.347632	-0.141514	-0.071458	0.208791	0.20268	0.256754	-0.241146	-0.0606704	0.248661	194.122	grey60	ns
AC040977.1	0.0640818	0.028848	-0.00802447	0.139101	0.143431	0.152125	0.0536701	0.0319325	0.0624513	30.7517	grey60	ns
AC041040.1	0.144688	0.171349	0.121191	0.251111	0.207918	0.235858	-0.00158242	0.0434385	0.0434673	92.0863	grey60	ns
AC044802.1	-0.124467	-0.230823	-0.321161	0.235295	0.188386	0.250218	0.151525	0.078235	0.17053	27.3081	grey60	ns
AC044860.1	0.172276	0.441293	0.573501	0.335004	0.296878	0.362587	-0.335121	-0.114495	0.35414	198.863	grey60	ns
AC046143.1	-0.203297	-0.348943	-0.255565	0.236289	0.195991	0.237472	0.0989576	-0.0808678	0.127798	320.744	grey60	ns
AC046158.3	-0.149057	0.0294713	0.0702191	0.200965	0.241941	0.220384	-0.198902	-0.0352887	0.202008	190.061	grey60	ns
AC046185.2	0.172459	0.0833037	NA	0.23562	0.190584	NA	NA	NA	NA	NA	grey60	ns
AC046185.3	-0.292723	-0.310437	0.0993593	0.239885	0.183017	0.203081	-0.187184	-0.354894	0.401233	242.191	grey60	ns
AC048341.1	0.0950549	0.0705598	0.0462511	0.153599	0.151618	0.164756	0.0366495	0.021052	0.0422655	29.8737	grey60	ns
AC048341.2	-0.637095	-0.160685	0.400866	0.313313	0.2881	0.377144	-0.757186	-0.486317	0.899908	212.711	grey60	ns
AC048380.2	-0.569259	0.0349037	-0.0112347	0.27422	0.238443	0.272603	-0.581094	0.039957	0.582466	176.066	grey60	ns
AC048382.2	0.0568059	-0.0825879	0.372935	0.276808	0.265518	0.315557	-0.0883679	-0.394495	0.404271	257.374	grey60	ns
AC048382.5	-0.00974589	0.414123	0.150219	0.189864	0.169645	0.189114	-0.291917	0.228548	0.370742	141.942	grey60	ns
AC048382.6	-0.11424	0.160899	0.421201	0.209166	0.188652	0.177526	-0.40529	-0.225427	0.463764	209.083	grey60	ns
AC051619.5	0.193008	0.0650286	-0.0881084	0.273156	0.194057	0.313137	0.204548	0.132621	0.243779	32.9578	grey60	ns
AC051619.7	-0.172712	0.0227134	-0.0404173	0.230959	0.217592	0.283473	-0.16386	0.0546728	0.17274	161.548	grey60	ns
AC053503.5	-0.104267	0.0571683	-0.071724	0.22404	0.197057	0.240422	-0.0969889	0.111624	0.147874	130.987	grey60	ns
AC053527.1	0.0421914	0.336762	-0.170669	0.219696	0.200006	0.214309	-0.0408555	0.439448	0.441343	95.3115	grey60	ns
AC055713.1	-0.0588231	-0.0916483	0.00844174	0.155533	0.160695	0.213349	-0.0172198	-0.0866805	0.0883744	258.764	grey60	ns
AC055720.2	0.102546	-0.146341	0.0815403	0.244844	0.157447	0.203071	0.134947	-0.197351	0.239078	304.364	grey60	ns
AC055733.4	-0.271964	-0.0544673	0.341723	0.314843	0.215178	0.257832	-0.415592	-0.343111	0.538927	219.543	grey60	ns
AC055811.2	-0.157865	0.165077	-0.107673	0.282462	0.257255	0.289021	-0.186567	0.236208	0.301001	128.303	grey60	ns
AC055811.4	-0.530759	-0.178783	0.5903	0.25841	0.257351	0.271806	-0.736517	-0.666046	0.993013	222.124	grey60	ns
AC058791.1	0.113444	0.0201043	0.209996	0.301736	0.251956	0.337733	-0.00160637	-0.164451	0.164459	269.44	grey60	ns
AC060234.2	-0.0949844	-0.0694217	0.385403	0.152064	0.149406	0.185984	-0.252975	-0.39389	0.46813	237.289	grey60	ns
AC060766.1	-0.0422107	-0.10614	-0.0474074	0.146751	0.13753	0.161391	0.0345632	-0.0508642	0.0614961	304.197	grey60	ns
AC060766.4	-0.00991803	-0.298791	0.0923167	0.216338	0.155782	0.179549	0.093319	-0.338709	0.351329	285.404	grey60	ns
AC060766.5	0.00888611	-0.213903	0.1383	0.205681	0.189087	0.20059	0.046688	-0.305017	0.308569	278.703	grey60	ns
AC060766.7	0.0273448	-0.20712	0.0288618	0.158534	0.135503	0.139959	0.116474	-0.204366	0.235227	299.68	grey60	ns
AC060780.1	-0.0475319	-0.0310432	0.158081	0.118017	0.104117	0.136239	-0.111051	-0.163787	0.197885	235.862	grey60	ns
AC061975.1	0.09697	-0.102266	-0.00361342	0.203501	0.202975	0.260334	0.14991	-0.0854352	0.172546	330.321	grey60	ns
AC061992.1	0.0366466	0.0926856	0.155024	0.350429	0.281127	0.323494	-0.0872081	-0.0539864	0.102566	211.76	grey60	ns
AC062004.1	-0.50877	NA	NA	0.671626	NA	NA	NA	NA	NA	NA	grey60	ns
AC062017.1	-0.547321	0.187364	0.147615	0.288443	0.28409	0.2955	-0.714811	0.0344237	0.715639	177.243	grey60	ns
AC062029.1	-0.103938	-0.170151	-0.00187381	0.143349	0.141303	0.140176	-0.0179261	-0.145732	0.14683	262.987	grey60	ns
AC063949.2	-1.69562	-1.0768	0.597859	0.459843	0.38094	0.434076	-1.45615	-1.4503	2.05518	224.885	grey60	ns
AC063952.1	0.269369	0.0493638	0.0412828	0.250788	0.253835	0.275907	0.224046	0.00699832	0.224155	1.78912	grey60	ns
AC063960.1	0.122049	0.00362066	-0.151729	0.242858	0.31136	0.259888	0.196103	0.134537	0.237816	34.4522	grey60	ns
AC063960.2	0.437935	0.0305915	0.00666839	0.277701	0.247511	0.211215	0.419305	0.020718	0.419816	2.82871	grey60	ns
AC063976.2	-0.230491	0.0394507	0.260382	0.250189	0.213292	0.252553	-0.380407	-0.191332	0.425814	206.701	grey60	ns
AC064799.1	-0.0166857	-0.057263	-0.194446	0.197009	0.176185	0.272658	0.109169	0.118804	0.161345	47.4202	grey60	ns
AC064805.1	-0.336101	0.0106821	0.144781	0.335178	0.301349	0.337963	-0.413832	-0.116133	0.429818	195.676	grey60	ns
AC064807.1	-0.0610186	-0.130355	-0.0175103	0.118486	0.10434	0.145982	0.0129143	-0.0977268	0.0985764	277.528	grey60	ns
AC064836.3	0.00848329	0.189205	0.0523948	0.199079	0.181115	0.207955	-0.112317	0.118481	0.163257	133.47	grey60	ns
AC066613.1	-0.370376	0.0724507	0.305638	0.361585	0.336586	0.40839	-0.55942	-0.201946	0.594755	199.849	grey60	ns
AC066615.1	0.0216713	0.0261897	0.342389	0.164952	0.151913	0.171768	-0.162618	-0.273836	0.318482	239.296	grey60	ns
AC067750.1	0.0569981	0.134466	0.310424	0.199169	0.167014	0.19736	-0.165447	-0.152385	0.224931	222.647	grey60	ns
AC067817.2	-0.10567	-0.147535	0.0884114	0.337948	0.278241	0.410724	-0.0761087	-0.204335	0.218049	249.571	grey60	ns
AC067838.1	0.135093	-0.0141103	-0.0304961	0.211702	0.160213	0.214817	0.157396	0.0141905	0.158035	5.15174	grey60	ns
AC067852.1	-0.575707	NA	NA	0.395566	NA	NA	NA	NA	NA	NA	grey60	ns
AC067852.2	0.0225972	0.0122666	0.0304251	0.0543576	0.054011	0.065763	0.00125139	-0.0157257	0.0157754	274.55	grey60	ns
AC067852.3	0.373636	-0.0313199	0.0700079	0.239845	0.195278	0.302179	0.354292	-0.0877524	0.364997	346.089	grey60	ns
AC067863.1	-0.0970192	0.105137	0.0756039	0.213813	0.185636	0.226788	-0.18739	0.0255767	0.189127	172.228	grey60	ns
AC067930.4	-0.210156	-0.152006	0.297624	0.342976	0.276313	0.314338	-0.282966	-0.389391	0.481347	233.995	grey60	ns
AC067930.6	-0.250984	0.0506388	0.269423	0.167118	0.164937	0.184149	-0.411015	-0.189473	0.452585	204.749	grey60	ns
AC067968.1	-0.358825	0.0981463	0.237597	0.322573	0.241427	0.251427	-0.526697	-0.120768	0.540365	192.914	grey60	ns
AC068152.1	-0.0792409	0.0829291	-0.0379167	0.09892	0.106181	0.0963824	-0.101747	0.104656	0.145963	134.193	grey60	ns
AC068189.1	0.0139262	-0.22074	0.0156492	0.331933	0.276262	0.392357	0.116471	-0.204719	0.235532	299.637	grey60	ns
AC068205.2	-0.344006	-0.109604	-0.107149	0.285431	0.262634	0.273326	-0.23563	-0.00212534	0.235639	180.517	grey60	ns
AC068282.1	-0.36846	0.0150514	-0.550596	0.237074	0.192374	0.253171	-0.100688	0.489865	0.500106	101.615	grey60	ns
AC068338.2	-0.109436	0.214246	0.00396962	0.166143	0.137129	0.160217	-0.218544	0.182105	0.284471	140.197	grey60	ns
AC068338.3	0.00919153	0.314656	-0.0823814	0.330115	0.242675	0.337812	-0.106946	0.343845	0.360093	107.277	grey60	ns
AC068385.1	0.176165	0.121041	0.617024	0.317793	0.304664	0.320727	-0.192868	-0.429534	0.470847	245.819	grey60	ns
AC068389.1	0.629097	-0.118964	-0.239771	0.326645	0.286366	0.415132	0.808464	0.104622	0.815206	7.37356	grey60	ns
AC068446.2	0.338346	-0.482558	0.362949	0.408823	0.384226	0.477381	0.398151	-0.73223	0.833478	298.535	grey60	ns
AC068448.1	0.700617	-0.0653898	-0.172818	0.299584	0.222981	0.343851	0.819721	0.0930358	0.824984	6.47518	grey60	ns
AC068473.3	0.200969	-0.226341	0.108805	0.249243	0.224007	0.287754	0.259737	-0.290245	0.389494	311.825	grey60	ns
AC068473.5	0.231786	0.324097	0.0434378	0.16819	0.151702	0.183726	0.0480187	0.243058	0.247756	78.8245	grey60	ns
AC068481.1	0.127644	-0.552914	0.363901	0.412478	0.274718	0.470551	0.222151	-0.793985	0.824478	285.631	grey60	ns
AC068491.4	0.359877	0.25043	0.000285634	0.29659	0.228893	0.300424	0.234518	0.216632	0.319262	42.7296	grey60	ns
AC068533.4	0.346057	-0.345151	0.0247787	0.266116	0.234293	0.362416	0.506243	-0.320368	0.599097	327.673	grey60	ns
AC068547.1	-0.35359	-0.190495	-0.274676	0.386373	0.317044	0.386812	-0.121005	0.0729029	0.14127	148.932	grey60	ns
AC068580.1	-0.464143	-0.125323	NA	0.446876	0.326517	NA	NA	NA	NA	NA	grey60	ns
AC068580.3	-0.597499	-0.254986	0.22413	0.304476	0.282976	0.393155	-0.582071	-0.414926	0.714822	215.483	grey60	ns
AC068580.4	0.334729	-0.393932	-0.7292	0.222063	0.207353	0.242439	0.896295	0.29035	0.94215	17.9495	grey60	ns
AC068587.4	0.0992795	-0.0776351	-0.0885864	0.179564	0.152547	0.198348	0.18239	0.00948408	0.182637	2.97663	grey60	ns
AC068620.3	-0.151675	0.0583744	0.0360473	0.203539	0.195115	0.22968	-0.198886	0.0193358	0.199824	174.447	grey60	ns
AC068631.1	-0.143471	-0.114777	0.0564203	0.230176	0.189259	0.249352	-0.114292	-0.148261	0.187201	232.372	grey60	ns
AC068631.2	0.0731556	-0.0986716	-0.248002	0.165529	0.156749	0.18631	0.246492	0.129324	0.278358	27.6841	grey60	ns
AC068733.3	-0.233571	-0.137474	0.464551	0.285522	0.243841	0.321568	-0.397109	-0.521369	0.655379	232.705	grey60	ns
AC068759.1	-0.190909	-0.134198	0.0318723	0.226504	0.198047	0.250942	-0.139747	-0.143821	0.200533	225.823	grey60	ns
AC068768.1	-0.0812649	0.0426175	0.00884232	0.13609	0.111408	0.128358	-0.106995	0.0292502	0.110921	164.71	grey60	ns
AC068790.9	0.148753	-0.0985421	-0.051973	0.167848	0.191683	0.222848	0.22401	-0.04033	0.227612	349.794	grey60	ns
AC068831.1	-0.0306135	-0.011322	-0.0681411	0.249545	0.194847	0.279883	0.00911803	0.0492068	0.0500444	79.5021	grey60	ns
AC068831.4	0.164236	0.097307	0.319391	0.314086	0.315863	0.370536	-0.0441129	-0.192331	0.197325	257.082	grey60	ns
AC068831.7	-0.646426	-0.141103	0.44065	0.191186	0.213296	0.225346	-0.7962	-0.503813	0.942211	212.324	grey60	ns
AC068860.1	-0.121463	-0.109376	0.021853	0.212175	0.171556	0.246748	-0.077701	-0.113648	0.137671	235.64	grey60	ns
AC068870.2	0.11685	0.169034	-0.0766152	0.145589	0.131604	0.164724	0.0706404	0.212739	0.22416	71.6311	grey60	ns
AC068888.1	0.132972	0.479909	0.309657	0.252692	0.255152	0.275362	-0.261811	0.147443	0.300473	150.613	grey60	ns
AC068888.2	-0.124633	0.246634	0.0800837	0.240814	0.230765	0.293802	-0.287992	0.144237	0.322093	153.397	grey60	ns
AC068896.1	-0.618035	-0.0274509	0.188673	0.235297	0.179523	0.205999	-0.698646	-0.187169	0.723283	194.997	grey60	ns
AC068944.1	-0.0455677	-0.198499	0.422559	0.213255	0.202484	0.253033	-0.157598	-0.537852	0.560466	253.669	grey60	ns
AC068946.2	-0.54071	-0.0675791	1.57744	0.421746	0.53598	0.669767	-1.29564	-1.42462	1.92568	227.715	grey60	ns
AC068987.5	0.299802	0.386073	0.103731	0.216805	0.195463	0.229184	0.0548997	0.244515	0.250603	77.3455	grey60	ns
AC069185.1	-0.140861	-0.0529271	0.183026	0.266507	0.219977	0.217235	-0.205911	-0.204341	0.290094	224.781	grey60	ns
AC069209.1	-0.130164	0.245461	-0.294088	0.279135	0.234068	0.294705	-0.105851	0.467263	0.479103	102.764	grey60	ns
AC069222.1	-0.108663	-0.319356	0.13975	0.208909	0.202609	0.22542	-0.0188602	-0.397598	0.398045	267.284	grey60	ns
AC069224.1	0.160975	0.354686	0.41686	0.26165	0.213308	0.230837	-0.224798	-0.053845	0.231157	193.47	grey60	ns
AC069281.1	0.239054	-0.137347	NA	0.352987	0.291015	NA	NA	NA	NA	NA	grey60	ns
AC069281.2	-0.607886	-0.694978	0.499014	0.250188	0.279115	0.280309	-0.509904	-1.03403	1.15292	243.751	grey60	ns
AC069282.1	-0.23602	-0.188133	0.350666	0.173463	0.188528	0.209682	-0.317287	-0.466613	0.564269	235.785	grey60	ns
AC069360.1	-0.120987	-0.441138	-0.181426	0.242033	0.287651	0.282034	0.190295	-0.224917	0.294619	310.234	grey60	ns
AC069368.1	0.228708	-0.128244	-1.01839	0.474824	0.464417	0.525159	0.802022	0.770885	1.11243	43.8659	grey60	ns
AC069503.2	-0.0955364	-0.309033	0.06486	0.230412	0.227159	0.255038	0.0265499	-0.323801	0.324887	274.687	grey60	ns
AC069528.2	-0.227794	-0.165452	0.323936	0.196004	0.168788	0.213782	-0.307036	-0.423823	0.523352	234.079	grey60	ns
AC069544.1	0.00419051	0.0785839	-0.114706	0.179269	0.140872	0.16867	0.0222514	0.167394	0.168866	82.4281	grey60	ns
AC069547.1	0.0557339	0.139923	0.127195	0.19097	0.132159	0.181111	-0.0778251	0.0110226	0.0786018	171.939	grey60	ns
AC069549.1	-0.174103	0.258841	0.0649171	0.284587	0.253316	0.290654	-0.335982	0.167943	0.375617	153.442	grey60	ns
AC072022.2	0.151974	-0.0181827	0.585334	0.250511	0.236441	0.290662	-0.131601	-0.522661	0.538975	255.867	grey60	ns
AC072061.1	0.0941161	0.067995	0.161414	0.161326	0.142543	0.173314	-0.0205884	-0.0809034	0.083482	255.722	grey60	ns
AC073046.1	0.280892	-0.238201	-0.210027	0.285875	0.264673	0.280053	0.505006	-0.0243991	0.505595	357.234	grey60	ns
AC073065.1	0.225256	-0.183138	-0.197834	0.365256	0.311479	0.373591	0.415742	0.0127269	0.415936	1.75342	grey60	ns
AC073072.1	-0.0142766	-0.437137	0.841982	0.421487	0.351924	0.428482	-0.216699	-1.10775	1.12875	258.932	grey60	ns
AC073073.2	0.0159623	0.0117895	0.0270754	0.153342	0.111161	0.131873	-0.00347012	-0.013238	0.0136853	255.311	grey60	ns
AC073107.1	0.0336226	0.228421	0.245416	0.248387	0.259952	0.295683	-0.203296	-0.0147185	0.203828	184.141	grey60	ns
AC073111.3	-0.272496	-0.262289	0.390061	0.371568	0.428186	0.534971	-0.336382	-0.564951	0.657513	239.23	grey60	ns
AC073111.4	-0.751293	-0.247855	0.372102	0.394954	0.314847	0.359706	-0.813416	-0.536899	0.974631	213.427	grey60	ns
AC073111.5	-0.248785	-0.0901746	0.16682	0.133514	0.119792	0.136066	-0.287108	-0.222564	0.363271	217.783	grey60	ns
AC073130.1	0.043102	-0.139773	0.0692377	0.259531	0.195685	0.243112	0.0783695	-0.181008	0.197245	293.411	grey60	ns
AC073130.2	-0.2374	0.0218119	0.41513	0.285068	0.234405	0.246138	-0.45587	-0.340623	0.569071	216.767	grey60	ns
AC073130.3	-0.11773	-0.132619	-0.335089	0.200536	0.194598	0.200029	0.116124	0.175344	0.21031	56.4848	grey60	ns
AC073174.2	0.0197254	-0.0953213	0.487203	0.216283	0.208603	0.240755	-0.176215	-0.504481	0.534371	250.746	grey60	ns
AC073254.1	-0.0947694	-0.0360591	0.0974222	0.134947	0.133362	0.166641	-0.125451	-0.115598	0.17059	222.659	grey60	ns
AC073257.1	0.0184562	-0.0614869	0.00345512	0.259408	0.260804	0.353512	0.0474721	-0.0562414	0.0735982	310.167	grey60	ns
AC073264.3	0.0911871	0.630963	-0.662338	0.787357	0.701964	0.66286	0.106875	1.12003	1.12512	84.5493	grey60	ns
AC073283.1	-0.0994534	-0.19693	0.355887	0.314575	0.227394	0.317848	-0.178932	-0.478754	0.511098	249.507	grey60	ns
AC073316.1	0.313204	-0.554142	-0.0919895	0.471589	0.429231	0.515816	0.63627	-0.400236	0.751683	327.829	grey60	ns
AC073316.3	-0.0257512	0.248521	-0.10765	0.313565	0.197181	0.228675	-0.0961866	0.308453	0.323102	107.319	grey60	ns
AC073332.1	-0.0603379	0.0172453	-0.553984	0.186615	0.197768	0.248932	0.208031	0.494699	0.53666	67.1922	grey60	ns
AC073335.2	-0.171765	-0.387672	0.593997	0.255528	0.296378	0.301641	-0.274928	-0.85015	0.893499	252.079	grey60	ns
AC073349.1	0.180954	0.12502	-0.208354	0.351308	0.327492	0.39496	0.222621	0.288711	0.364574	52.3647	grey60	ns
AC073349.2	0.547095	-0.320957	0.910613	0.384005	0.295626	0.357875	0.252267	-1.06657	1.096	283.307	grey60	ns
AC073389.1	0.08893	-0.0965211	0.196381	0.207363	0.184848	0.284845	0.0390002	-0.25366	0.256641	278.741	grey60	ns
AC073410.1	-0.278952	NA	NA	0.31128	NA	NA	NA	NA	NA	NA	grey60	ns
AC073508.2	0.345129	-0.157471	0.691325	0.487597	0.493031	0.570813	0.0782028	-0.735079	0.739227	276.073	grey60	ns
AC073508.3	0.157507	0.0550772	0.0225646	0.101938	0.0846529	0.110638	0.118686	0.0281568	0.12198	13.346	grey60	ns
AC073529.1	-0.0453243	NA	-0.401144	0.264927	NA	0.343334	NA	NA	NA	NA	grey60	ns
AC073548.1	-0.719495	-0.576261	0.641175	0.305482	0.282349	0.353952	-0.751953	-1.05433	1.29501	234.503	grey60	ns
AC073569.1	-0.171764	0.213303	NA	0.308063	0.264601	NA	NA	NA	NA	NA	grey60	ns
AC073569.2	0.40465	0.217788	0.149533	0.40276	0.295694	0.363296	0.220989	0.0591101	0.228758	14.9749	grey60	ns
AC073575.2	-1.12028	-0.180311	0.314943	0.356372	0.376857	0.397637	-1.1876	-0.428903	1.26267	199.857	grey60	ns
AC073610.1	0.182192	0.0670926	-0.0742883	0.262732	0.184789	0.225509	0.18579	0.122439	0.222507	33.3857	grey60	ns
AC073610.3	-0.0451774	0.130111	0.00790235	0.257242	0.221761	0.267854	-0.114184	0.105836	0.15569	137.173	grey60	ns
AC073611.1	-0.306801	-0.223766	-0.436087	0.285619	0.219015	0.276409	0.0231255	0.183875	0.185324	82.8317	grey60	ns
AC073655.2	0.0411949	0.132567	0.0887477	0.244511	0.243809	0.282903	-0.0694626	0.0379487	0.0791527	151.351	grey60	ns
AC073857.1	-0.265867	-0.35293	0.216931	0.165942	0.164168	0.166657	-0.197867	-0.493514	0.531702	248.152	grey60	ns
AC073861.1	-0.0182424	-0.0363545	-0.0938529	0.255477	0.21112	0.252297	0.0468614	0.0497951	0.0683779	46.7385	grey60	ns
AC073862.5	0.156251	0.12053	0.283153	0.29319	0.253452	0.302354	-0.0455911	-0.140835	0.148031	252.062	grey60	ns
AC073869.1	-0.527596	-0.429827	0.512882	0.226955	0.229991	0.235527	-0.569124	-0.816409	0.995202	235.119	grey60	ns
AC073896.1	0.157735	-0.232464	-0.55826	0.297464	0.320715	0.338553	0.553097	0.282148	0.620905	27.0272	grey60	ns
AC073896.2	-0.107455	0.0251508	-0.0924653	0.18635	0.172216	0.250412	-0.0737982	0.101858	0.125783	125.924	grey60	ns
AC073896.4	0.104958	0.0635474	0.144375	0.149523	0.128109	0.164196	0.000996556	-0.0699986	0.0700057	270.816	grey60	ns
AC073957.2	1.0875	0.0755808	0.117473	0.677194	0.691375	0.705354	0.99097	-0.03628	0.991634	357.903	grey60	ns
AC073957.3	-0.421311	-0.160999	0.334704	0.260384	0.251454	0.297915	-0.508164	-0.429291	0.665223	220.191	grey60	ns
AC074011.1	-0.010373	0.0842482	-0.528326	0.371572	0.305523	0.388747	0.211666	0.530505	0.571172	68.2485	grey60	ns
AC074032.1	0.160387	-0.0616079	-0.0828294	0.185904	0.151504	0.236912	0.232606	0.0183783	0.233331	4.51758	grey60	ns
AC074117.1	-0.0321694	-0.0818596	0.0952601	0.133051	0.11194	0.139375	-0.0388696	-0.15339	0.158238	255.78	grey60	ns
AC074141.1	-0.320136	-0.0669493	0.342927	0.227602	0.219722	0.245706	-0.458125	-0.354963	0.579549	217.769	grey60	ns
AC074143.1	-0.743636	-0.512871	0.652679	0.407325	0.39959	0.448131	-0.81354	-1.0094	1.29643	231.132	grey60	ns
AC074183.2	0.229029	0.0267546	0.300247	0.247904	0.273488	0.305461	0.065528	-0.236851	0.245748	285.465	grey60	ns
AC074194.2	0.455976	-0.0573473	-0.00840612	0.270124	0.238605	0.337817	0.488852	-0.0423843	0.490686	355.045	grey60	ns
AC074198.1	0.575111	0.187931	-0.199302	0.331708	0.272382	0.364516	0.580796	0.335353	0.670661	30.0022	grey60	ns
AC074212.1	-0.42157	-0.600302	0.170307	0.278293	0.292748	0.315556	-0.206573	-0.667367	0.698607	252.801	grey60	ns
AC074386.1	0.03254	-0.150041	-0.173604	0.177823	0.140917	0.220559	0.194363	0.020406	0.195431	5.99349	grey60	ns
AC074387.1	0.142776	1.0403	0.107626	0.45369	0.362691	0.4008	-0.431189	0.807722	0.915608	118.095	grey60	ns
AC078777.1	0.265439	-0.0996053	-0.0512971	0.221885	0.188741	0.271535	0.34089	-0.0418362	0.343447	353.003	grey60	ns
AC078785.1	-0.0390491	0.17173	0.282151	0.178355	0.177087	0.183459	-0.26599	-0.095627	0.282657	199.774	grey60	ns
AC078795.1	-0.342698	-0.198145	0.588799	0.202793	0.215337	0.235129	-0.538025	-0.681513	0.868292	231.71	grey60	ns
AC078795.2	0.201812	0.12334	NA	0.350398	0.407868	NA	NA	NA	NA	NA	grey60	ns
AC078819.1	-0.172888	-0.163047	-0.299172	0.262763	0.265491	0.319122	0.058222	0.117888	0.131481	63.7163	grey60	ns
AC078845.1	0.466823	0.186675	0.39644	0.303031	0.259901	0.287939	0.175266	-0.181661	0.252426	313.973	grey60	ns
AC078846.1	-0.0284402	-0.0142216	0.0463132	0.123493	0.0992056	0.156491	-0.0444859	-0.0524246	0.0687557	229.683	grey60	ns
AC078880.1	-0.0349005	-0.717693	-0.388331	0.271788	0.282031	0.357826	0.518112	-0.285235	0.591438	331.166	grey60	ns
AC078880.4	-0.211399	0.0327121	0.0622921	0.24582	0.248035	0.299917	-0.258901	-0.0256171	0.260165	185.651	grey60	ns
AC078881.1	0.218042	0.0126507	0.353317	0.261327	0.20859	0.273764	0.0350585	-0.295026	0.297102	276.777	grey60	ns
AC078883.1	-0.338164	-0.426049	0.0218104	0.252542	0.212327	0.296838	-0.136045	-0.387858	0.411025	250.671	grey60	ns
AC078906.1	-0.279148	0.0379527	0.191071	0.263708	0.229664	0.229222	-0.39366	-0.132604	0.415394	198.616	grey60	ns
AC078909.1	0.644561	NA	-0.246679	0.379756	NA	0.351033	NA	NA	NA	NA	grey60	ns
AC078927.1	0.0320795	0.497326	0.107546	0.333699	0.387727	0.442766	-0.270356	0.337559	0.43248	128.692	grey60	ns
AC079062.1	0.448297	-0.151055	0.644935	0.413163	0.314087	0.374293	0.201357	-0.689348	0.718154	286.283	grey60	ns
AC079174.2	0.150403	-0.130743	0.171211	0.188307	0.180733	0.230892	0.130169	-0.2615	0.292106	296.463	grey60	ns
AC079209.1	-0.809127	-0.153986	-0.0676356	0.330865	0.291803	0.311228	-0.698316	-0.0747818	0.702309	186.112	grey60	ns
AC079210.1	-0.0620678	-0.194777	0.120212	0.357603	0.290909	0.36024	-0.0247855	-0.272788	0.273912	264.808	grey60	ns
AC079250.1	-0.272193	-0.0948535	NA	0.370208	0.34676	NA	NA	NA	NA	NA	grey60	ns
AC079298.3	1.17291	0.92276	-0.081416	0.468452	0.397217	0.506449	0.752233	0.869642	1.14984	49.1404	grey60	ns
AC079305.1	-0.438891	-0.131362	NA	0.266946	0.261855	NA	NA	NA	NA	NA	grey60	ns
AC079316.2	0.0395057	-0.0916302	-0.402465	0.225478	0.218388	0.285951	0.286553	0.269191	0.393162	43.2106	grey60	ns
AC079322.1	-0.0705937	0.229603	-0.199238	0.239559	0.232552	0.267407	-0.0857762	0.371387	0.381164	103.005	grey60	ns
AC079329.1	0.0151922	-0.00931722	0.232197	0.497733	0.445835	0.550798	-0.0962475	-0.209157	0.23024	245.29	grey60	ns
AC079331.1	0.106331	-0.181453	0.501026	0.302747	0.242486	0.316778	-0.0534552	-0.591044	0.593457	264.832	grey60	ns
AC079331.2	-0.387062	-0.0566196	0.00724746	0.298012	0.225677	0.278996	-0.362376	-0.0553105	0.366573	188.678	grey60	ns
AC079336.5	-0.172668	-0.122736	0.206994	0.202392	0.188569	0.238122	-0.214797	-0.285555	0.357322	233.049	grey60	ns
AC079341.1	-0.317363	-0.0482187	0.106034	0.147844	0.160787	0.185062	-0.34627	-0.133587	0.371145	201.096	grey60	ns
AC079354.1	0.474629	0.246165	0.148781	0.24669	0.254872	0.271733	0.277156	0.0843371	0.289704	16.9247	grey60	ns
AC079414.2	0.0978782	-0.12398	-0.0145564	0.334826	0.259491	0.376864	0.167146	-0.0947637	0.192141	330.449	grey60	ns
AC079414.3	-0.0520298	-0.0869102	0.095384	0.164722	0.158161	0.205199	-0.0562667	-0.157871	0.167599	250.384	grey60	ns
AC079416.1	0.125622	0.213191	0.0448594	0.307373	0.251944	0.359718	-0.00340273	0.145779	0.145819	91.3371	grey60	ns
AC079416.2	-0.270484	0.134791	-0.289942	0.321056	0.290917	0.344729	-0.192908	0.367829	0.415346	117.675	grey60	ns
AC079447.1	0.170814	-0.416056	0.578079	0.28304	0.252548	0.32229	0.0898024	-0.860946	0.865617	275.955	grey60	ns
AC079466.1	-0.0585611	-0.159876	0.215192	0.226707	0.236779	0.246562	-0.0862193	-0.324818	0.336066	255.134	grey60	ns
AC079610.1	-0.339948	-0.206923	0.256858	0.155239	0.181884	0.225779	-0.364916	-0.401646	0.542663	227.743	grey60	ns
AC079610.2	0.368796	0.264996	0.295166	0.261523	0.244124	0.283622	0.0887148	-0.026128	0.0924824	343.589	grey60	ns
AC079630.1	0.111827	0.198214	0.519132	0.178568	0.148078	0.203665	-0.246845	-0.277923	0.371718	228.389	grey60	ns
AC079779.2	0.404691	-0.161231	-0.378132	0.321583	0.28719	0.389639	0.674373	0.187842	0.700045	15.5648	grey60	ns
AC079781.5	-0.34039	-0.157198	-0.00985645	0.183468	0.172519	0.199663	-0.256863	-0.127602	0.286811	206.417	grey60	ns
AC079807.1	0.121002	0.109666	0.0256855	0.167129	0.181053	0.186625	0.0533259	0.0727292	0.0901843	53.7507	grey60	ns
AC079834.2	0.33729	-0.0581373	-0.137953	0.207189	0.196919	0.289688	0.435335	0.0691225	0.440788	9.02211	grey60	ns
AC079848.1	-0.0425373	0.202584	0.347042	0.277603	0.26205	0.310081	-0.31735	-0.125104	0.341119	201.515	grey60	ns
AC079915.1	0.158369	0.0954086	-0.0909321	0.212862	0.217343	0.277613	0.156131	0.161376	0.224542	45.9464	grey60	ns
AC079921.1	-0.239414	0.404062	0.475812	0.309888	0.249355	0.288133	-0.67935	-0.0621371	0.682186	185.226	grey60	ns
AC079949.2	0.0190827	-0.0245927	0.0735965	0.245788	0.246448	0.280418	-0.00541922	-0.0850343	0.0852068	266.353	grey60	ns
AC080013.1	-0.189584	-0.0444504	0.0962262	0.217691	0.17611	0.238039	-0.215472	-0.12183	0.247529	209.484	grey60	ns
AC080013.4	0.148808	-0.137178	0.152735	0.195062	0.193287	0.223185	0.14103	-0.251073	0.28797	299.323	grey60	ns
AC080013.6	0.342538	-0.0967637	NA	0.331136	0.269874	NA	NA	NA	NA	NA	grey60	ns
AC080038.1	-0.166928	0.0191171	0.0793622	0.220312	0.200068	0.239079	-0.216167	-0.0521738	0.222375	193.569	grey60	ns
AC080038.3	-0.661384	-0.127794	0.368375	0.368334	0.377138	0.371949	-0.781675	-0.429695	0.891994	208.798	grey60	ns
AC080100.1	0.210336	-0.117491	-0.0125498	0.285404	0.22733	0.284119	0.275356	-0.0908814	0.289967	341.735	grey60	ns
AC080112.1	0.286046	-0.109132	-0.0209316	0.156263	0.108961	0.116385	0.351078	-0.0763836	0.359291	347.726	grey60	ns
AC080112.3	-0.425903	-0.134726	0.394354	0.265063	0.196741	0.232253	-0.555716	-0.458197	0.720254	219.506	grey60	ns
AC080188.2	-0.010656	0.271634	NA	0.38229	0.289983	NA	NA	NA	NA	NA	grey60	ns
AC082651.1	0.0684208	0.117856	-0.223207	0.320133	0.264256	0.332369	0.121096	0.295369	0.319229	67.7072	grey60	ns
AC082651.3	0.507565	0.082984	-0.630776	0.423435	0.330659	0.383726	0.781461	0.618134	0.996379	38.3439	grey60	ns
AC083798.2	-0.0343415	0.0939957	0.0230205	0.0936848	0.112518	0.10631	-0.0928496	0.0614663	0.111352	146.496	grey60	ns
AC083799.1	0.0319918	-0.13304	-0.104865	0.155217	0.121093	0.144645	0.150944	-0.0244006	0.152904	350.817	grey60	ns
AC083805.3	0.178205	0.157464	0.357151	0.32981	0.204863	0.289221	-0.0791022	-0.172934	0.190166	245.42	grey60	ns
AC083806.2	-0.315095	-0.573739	0.0326081	0.241579	0.233055	0.266914	-0.0445293	-0.525112	0.526997	265.153	grey60	ns
AC083837.1	0.118899	-0.111527	0.0546144	0.28542	0.244719	0.322975	0.147356	-0.143883	0.205951	315.683	grey60	ns
AC083837.2	0.0202567	-0.0791473	-0.201946	0.205658	0.166793	0.192795	0.160803	0.106347	0.192789	33.4785	grey60	ns
AC083843.2	-0.39965	-0.199065	0.601833	0.216733	0.196708	0.240209	-0.601034	-0.693598	0.91778	229.09	grey60	ns
AC083855.2	-0.148771	-0.0670451	-0.135488	0.18108	0.160835	0.199563	-0.0475038	0.0592735	0.0759603	128.71	grey60	ns
AC083862.2	-0.0581363	0.155622	-0.00249332	0.187306	0.18904	0.221246	-0.1347	0.136932	0.192079	134.529	grey60	ns
AC083873.1	0.10073	-0.0699418	-0.378921	0.208449	0.184692	0.268973	0.325161	0.267584	0.421107	39.4519	grey60	ns
AC083899.1	-0.36129	-0.179771	0.0253396	0.151744	0.148799	0.15668	-0.284074	-0.177631	0.335039	212.018	grey60	ns
AC083899.2	0.386907	0.151079	-0.310546	0.31306	0.292857	0.388617	0.46664	0.399779	0.614472	40.5872	grey60	ns
AC083949.1	-0.722988	-0.149439	-0.135835	0.460442	0.352153	0.367393	-0.580351	-0.011781	0.58047	181.163	grey60	ns
AC083964.1	0.471168	-0.249918	0.0630812	0.247156	0.200494	0.225951	0.564586	-0.271065	0.626285	334.354	grey60	ns
AC083973.1	-0.053456	-0.198795	-0.0738208	0.285982	0.28973	0.36453	0.0828521	-0.108231	0.136303	307.434	grey60	ns
AC084018.1	-0.969869	-0.261641	0.933624	0.313219	0.349418	0.408579	-1.30586	-1.03513	1.66636	218.403	grey60	ns
AC084018.2	-0.659117	-0.178052	0.551838	0.240308	0.25945	0.271852	-0.84601	-0.632104	1.05607	216.766	grey60	ns
AC084024.1	0.169307	0.152714	-0.0082841	0.280231	0.208409	0.365503	0.0970922	0.139428	0.169903	55.1482	grey60	ns
AC084024.4	0.348517	-0.140391	0.290756	0.178152	0.146366	0.17078	0.273335	-0.373384	0.462739	306.206	grey60	ns
AC084026.2	-0.0742732	0.159212	NA	0.372866	0.300527	NA	NA	NA	NA	NA	grey60	ns
AC084033.3	-0.00112584	0.0934232	-0.144784	0.143562	0.129437	0.20613	0.0245545	0.206294	0.20775	83.2122	grey60	ns
AC084036.1	0.100539	-0.137502	-0.0530827	0.232573	0.173829	0.277989	0.195832	-0.0731094	0.209034	339.528	grey60	ns
AC084064.1	0.0312441	0.358284	0.0872049	0.347408	0.419524	0.43697	-0.191501	0.234762	0.302961	129.205	grey60	ns
AC084117.1	-0.436339	-0.280356	0.10297	0.243139	0.274293	0.345648	-0.347646	-0.33197	0.480689	223.679	grey60	ns
AC084125.2	-0.457326	-0.377116	0.846252	0.352165	0.289553	0.37533	-0.691894	-1.05947	1.26538	236.853	grey60	ns
AC084337.1	-0.104483	0.0196339	0.424967	0.194041	0.199066	0.257442	-0.326783	-0.351028	0.479592	227.049	grey60	ns
AC084757.3	0.208706	0.203385	-0.0802766	0.197557	0.164133	0.207084	0.147152	0.245658	0.286359	59.078	grey60	ns
AC084816.1	-0.568191	0.19872	-0.0450014	0.304945	0.22371	0.315638	-0.645051	0.211069	0.678705	161.881	grey60	ns
AC084824.1	-0.19387	-0.114886	0.467527	0.218099	0.242853	0.270886	-0.37019	-0.504384	0.625655	233.723	grey60	ns
AC084824.4	-0.0326683	0.111899	0.247622	0.225752	0.178726	0.201083	-0.212429	-0.11754	0.242779	208.956	grey60	ns
AC084855.2	-0.116792	-0.085813	0.383139	0.23446	0.218318	0.304276	-0.265455	-0.406124	0.485183	236.83	grey60	ns
AC084876.1	-0.642643	-0.171887	0.192909	0.449182	0.446157	0.604449	-0.653154	-0.315923	0.725546	205.812	grey60	ns
AC084880.1	0.507001	0.202311	0.0821387	0.338171	0.245389	0.359771	0.364776	0.104073	0.379331	15.9238	grey60	ns
AC087164.1	-0.520594	0.356848	-0.00591335	0.355428	0.358035	0.494297	-0.696062	0.314161	0.763674	155.708	grey60	ns
AC087190.2	-0.105217	NA	NA	0.326709	NA	NA	NA	NA	NA	NA	grey60	ns
AC087190.3	0.150927	0.485623	0.401531	1.64703	1.23617	3.31557	-0.292649	0.0728258	0.301574	166.026	grey60	ns
AC087203.3	-0.117518	-0.160924	0.00473825	0.223984	0.195947	0.183329	-0.0394256	-0.143467	0.148786	254.634	grey60	ns
AC087239.1	-0.753185	-0.13528	0.0165599	0.303389	0.285413	0.285712	-0.693825	-0.131497	0.706176	190.732	grey60	ns
AC087257.1	-0.255655	-0.0311904	-0.424122	0.311166	0.279481	0.416779	-0.0279989	0.340289	0.341439	94.7037	grey60	ns
AC087280.2	-0.342848	-0.19369	0.337127	0.237845	0.247115	0.320491	-0.414566	-0.459702	0.619024	227.955	grey60	ns
AC087284.1	-0.0661079	-0.107452	-0.0894713	0.303628	0.308544	0.371726	0.0323538	-0.0155718	0.0359061	334.299	grey60	ns
AC087286.2	0.181533	0.196138	-0.170343	0.238077	0.189081	0.236131	0.168635	0.317382	0.359401	62.0168	grey60	ns
AC087289.2	-0.0639678	-0.0751195	0.108662	0.225619	0.207916	0.2434	-0.0807389	-0.159159	0.178467	243.102	grey60	ns
AC087289.3	-0.897543	-0.492147	0.254984	0.436174	0.431746	0.459097	-0.778961	-0.647035	1.01264	219.714	grey60	ns
AC087289.5	-0.266772	-0.171577	0.103529	0.153789	0.17821	0.174636	-0.232747	-0.238249	0.333067	225.669	grey60	ns
AC087292.1	0.159767	-0.131199	0.11802	0.21972	0.185811	0.255603	0.166357	-0.21583	0.272501	307.624	grey60	ns
AC087359.1	-0.526961	0.0191142	0.0387206	0.201856	0.187074	0.222089	-0.555879	-0.0169796	0.556138	181.75	grey60	ns
AC087386.1	0.0362329	0.239038	0.110106	0.219793	0.173269	0.186252	-0.13834	0.111658	0.177779	141.092	grey60	ns
AC087386.2	0.128694	0.0350189	0.0495952	0.379131	0.268736	0.306613	0.0863868	-0.0126235	0.0873043	351.686	grey60	ns
AC087392.1	0.0699698	0.00318473	-0.548944	0.404468	0.280176	0.39494	0.342849	0.478157	0.588371	54.3586	grey60	ns
AC087392.3	0.307624	-0.157089	0.0330892	0.261193	0.22591	0.296831	0.369624	-0.164699	0.404657	335.983	grey60	ns
AC087473.1	0.476339	0.0198263	-0.10543	0.254963	0.20406	0.302466	0.519141	0.108475	0.530353	11.8022	grey60	ns
AC087477.2	0.213309	0.206495	0.145499	0.276442	0.260148	0.324144	0.0373122	0.0528242	0.064673	54.7647	grey60	ns
AC087481.3	-0.242947	-0.272259	0.319716	0.154515	0.167218	0.175676	-0.266675	-0.512666	0.577877	242.518	grey60	ns
AC087482.1	-0.268569	0.381662	1.07748	0.627065	0.532265	0.570348	-0.99814	-0.602596	1.16594	211.12	grey60	ns
AC087500.1	-0.505671	-0.34169	0.284651	0.209726	0.193957	0.233219	-0.477152	-0.542427	0.722427	228.663	grey60	ns
AC087501.4	-0.039511	0.0630503	-0.0775635	0.152993	0.141684	0.145157	-0.0322544	0.121775	0.125974	104.835	grey60	ns
AC087516.2	-0.0741649	-0.272683	-0.0366126	0.385262	0.334243	0.376079	0.0804828	-0.204443	0.219714	291.488	grey60	ns
AC087521.1	-0.601	0.742077	0.395573	0.293487	0.254537	0.275798	-1.16983	0.300081	1.2077	165.613	grey60	ns
AC087521.3	-0.301996	0.302138	0.284449	0.213306	0.243927	0.275385	-0.595289	0.015319	0.595486	178.526	grey60	ns
AC087623.2	0.0721315	-0.158531	0.134413	0.13288	0.142693	0.151883	0.0841903	-0.253697	0.267301	288.359	grey60	ns
AC087623.3	0.479235	0.115845	NA	0.349686	0.305524	NA	NA	NA	NA	NA	grey60	ns
AC087632.1	-0.167432	-0.0508645	-0.187312	0.432548	0.401724	0.408916	-0.0483442	0.118167	0.127674	112.25	grey60	ns
AC087639.2	-0.096233	0.0206451	-0.0020156	0.195838	0.185452	0.247051	-0.105548	0.0196247	0.107357	169.467	grey60	ns
AC087645.2	-0.108221	0.0786454	0.0590424	0.23134	0.200465	0.188655	-0.177065	0.0169767	0.177877	174.523	grey60	ns
AC087664.2	0.0254233	-0.0965565	-0.274244	0.269134	0.192882	0.28081	0.210824	0.153882	0.26101	36.1261	grey60	ns
AC087672.2	0.271833	0.0181082	0.0536051	0.238662	0.189786	0.186836	0.235976	-0.0307412	0.23797	352.578	grey60	ns
AC087741.1	-0.388306	-0.361787	0.389792	0.302296	0.390119	0.399197	-0.402309	-0.650886	0.765183	238.28	grey60	ns
AC087741.3	0.159449	-0.0353849	0.102062	0.184225	0.172689	0.219018	0.126111	-0.119032	0.173414	316.654	grey60	ns
AC087752.3	-0.11009	0.0106505	0.193592	0.258239	0.276932	0.264989	-0.212211	-0.158432	0.264829	216.744	grey60	ns
AC087762.2	-0.0575837	-0.201786	-0.0774667	0.223605	0.214875	0.264661	0.0820427	-0.107664	0.135361	307.308	grey60	ns
AC087821.1	-0.741127	0.244924	-0.514939	0.400982	0.403108	0.440171	-0.60612	0.658061	0.894665	132.647	grey60	ns
AC087894.1	0.0983968	0.250164	0.202667	0.187491	0.203257	0.220621	-0.128019	0.041134	0.134465	162.187	grey60	ns
AC089984.2	0.0757836	0.0326185	-0.0538082	0.327754	0.281821	0.390107	0.0863785	0.0748477	0.114295	40.9092	grey60	ns
AC090004.1	-0.556391	-0.22692	0.479972	0.332296	0.30408	0.406388	-0.682917	-0.612186	0.917141	221.874	grey60	ns
AC090061.1	-0.300178	-0.0210082	-0.131493	0.236789	0.271774	0.378557	-0.223927	0.0956825	0.243513	156.863	grey60	ns
AC090099.1	-0.0210588	0.0300403	0.0666389	0.0996084	0.0794067	0.0918154	-0.0693984	-0.0316953	0.0762937	204.547	grey60	ns
AC090114.2	0.157838	-0.0674118	0.0538611	0.137373	0.111789	0.148638	0.164613	-0.105025	0.195263	327.462	grey60	ns
AC090114.3	-0.541883	-0.17382	0.370875	0.28686	0.289103	0.352138	-0.64041	-0.47172	0.795389	216.375	grey60	ns
AC090136.3	-0.319811	-0.409002	-0.253724	0.322625	0.224045	0.229035	0.0115519	-0.134475	0.13497	274.91	grey60	ns
AC090152.1	-0.85445	-0.11155	0.187018	0.300906	0.249263	0.253845	-0.892184	-0.258567	0.928897	196.162	grey60	ns
AC090197.1	-0.359791	-0.0594831	-0.324902	0.1899	0.193548	0.204123	-0.167599	0.229859	0.284473	126.097	grey60	ns
AC090198.1	0.272528	0.0828107	0.1848	0.132232	0.109359	0.13547	0.138722	-0.0883257	0.164454	327.515	grey60	ns
AC090204.1	-0.167587	-0.414357	-0.697763	0.291639	0.249434	0.319997	0.388473	0.245437	0.459511	32.2847	grey60	ns
AC090229.1	0.21048	-0.315803	0.0853962	0.219425	0.21741	0.237508	0.325683	-0.347448	0.476225	313.148	grey60	ns
AC090236.2	-0.270011	-0.203521	NA	0.248928	0.285442	NA	NA	NA	NA	NA	grey60	ns
AC090337.2	-0.142203	-0.0926611	0.226869	0.297423	0.23684	0.305377	-0.209307	-0.276721	0.346964	232.897	grey60	ns
AC090360.1	-0.235164	-0.129578	0.433639	0.319606	0.256269	0.386176	-0.387195	-0.48776	0.62276	231.557	grey60	ns
AC090377.1	0.0781908	-0.173843	-0.0712924	0.261431	0.212306	0.30693	0.200758	-0.0888112	0.219525	336.136	grey60	ns
AC090403.1	0.0649635	-0.247862	-0.188849	0.287233	0.255682	0.330595	0.283319	-0.0511071	0.287892	349.775	grey60	ns
AC090409.1	0.357737	0.34	-0.126705	0.284927	0.310756	0.335685	0.25109	0.404178	0.475821	58.15	grey60	ns
AC090510.1	-0.0833856	-0.0516257	0.107648	0.39211	0.293164	0.327032	-0.111397	-0.137935	0.1773	231.076	grey60	ns
AC090510.2	-0.267168	-0.1829	NA	0.301878	0.325251	NA	NA	NA	NA	NA	grey60	ns
AC090515.2	0.158119	-0.0134829	0.311084	0.166416	0.161597	0.210999	0.00931868	-0.281083	0.281237	271.899	grey60	ns
AC090517.2	0.213112	0.264356	0.0716837	0.203631	0.170804	0.215661	0.0450926	0.166859	0.172845	74.8774	grey60	ns
AC090517.4	0.187177	0.11524	-0.130469	0.170481	0.14936	0.215858	0.194792	0.212791	0.288485	47.5285	grey60	ns
AC090517.5	-0.101271	0.0612752	-0.0831142	0.0868808	0.0633671	0.0871887	-0.0903519	0.125045	0.154272	125.85	grey60	ns
AC090519.1	-0.279376	-0.274837	0.302433	0.310302	0.253626	0.295914	-0.293174	-0.49993	0.579553	239.611	grey60	ns
AC090559.1	-0.00953613	-0.112942	-0.294992	0.210664	0.176278	0.22746	0.194431	0.15766	0.250319	39.0379	grey60	ns
AC090579.1	0.0952747	-0.0827851	-0.258171	0.279539	0.218068	0.239253	0.265753	0.151888	0.306096	29.7497	grey60	ns
AC090587.1	0.00848417	-0.0166623	-0.139606	0.178698	0.228007	0.218116	0.0866182	0.106472	0.137255	50.8706	grey60	ns
AC090587.2	0.34312	-0.104348	-0.013818	0.230931	0.18515	0.231533	0.402202	-0.078401	0.409772	348.97	grey60	ns
AC090607.2	-0.0441836	-0.255718	0.0330508	0.295328	0.226426	0.274643	0.0671502	-0.250081	0.25894	285.03	grey60	ns
AC090616.6	-0.161653	-0.154357	0.0761689	0.192495	0.160341	0.225304	-0.122559	-0.199641	0.234259	238.454	grey60	ns
AC090617.5	-0.0459452	0.133273	-0.0466701	0.130892	0.135738	0.150775	-0.0892466	0.155835	0.179582	119.8	grey60	ns
AC090643.1	0.0731566	-0.0763165	-0.284984	0.249195	0.235004	0.286575	0.253807	0.180711	0.311568	35.451	grey60	ns
AC090673.1	0.139951	0.10985	-0.413302	0.3136	0.262335	0.325843	0.291677	0.453062	0.538833	57.227	grey60	ns
AC090772.4	0.0957161	-0.136916	-0.21553	0.166658	0.160078	0.208768	0.271939	0.0680814	0.280332	14.0554	grey60	ns
AC090825.1	0.159396	0.0369833	-0.202915	0.19007	0.195784	0.207371	0.242362	0.207758	0.319222	40.6039	grey60	ns
AC090826.1	-0.00360723	-0.191032	0.366303	0.286346	0.309452	0.293237	-0.0912429	-0.482666	0.491215	259.295	grey60	ns
AC090833.1	0.239419	0.0591133	0.0691688	0.247612	0.222456	0.299881	0.175278	-0.00870833	0.175494	357.156	grey60	ns
AC090844.2	0.0604673	0.151962	-0.00140352	0.309774	0.312117	0.352501	-0.0148118	0.132818	0.133641	96.3633	grey60	ns
AC090948.1	-0.264703	-0.343414	0.305027	0.239291	0.23881	0.293909	-0.245509	-0.561567	0.612888	246.386	grey60	ns
AC090971.1	-0.259276	-0.175333	-0.226239	0.507103	0.404097	0.469019	-0.0584897	0.0440861	0.0732436	142.993	grey60	ns
AC090971.3	-0.560092	-0.140427	0.272344	0.212051	0.202093	0.253856	-0.626051	-0.35747	0.720919	209.726	grey60	ns
AC090984.1	-0.24111	-0.105639	-0.0921376	0.713382	0.669033	0.909058	-0.142222	-0.0116921	0.142701	184.7	grey60	ns
AC091045.1	0.0406047	-0.00555953	-0.0176877	0.284639	0.231594	0.273947	0.0522283	0.0105033	0.053274	11.3707	grey60	ns
AC091053.1	-0.0156765	0.223235	-0.321295	0.744521	0.653153	0.953287	0.0333536	0.471577	0.472755	85.9543	grey60	ns
AC091057.1	-0.046923	0.0829134	0.0913045	0.204626	0.145373	0.189028	-0.134032	-0.00726693	0.134229	183.103	grey60	ns
AC091057.2	0.0606677	-0.0755429	0.445327	0.177892	0.165629	0.199037	-0.124224	-0.451086	0.467879	254.603	grey60	ns
AC091057.3	-0.349826	0.116768	0.330027	0.232766	0.194118	0.26356	-0.573223	-0.184688	0.602241	197.859	grey60	ns
AC091057.6	-0.335057	-0.412653	0.202412	0.305175	0.282876	0.384061	-0.229936	-0.532662	0.580172	246.651	grey60	ns
AC091060.1	-0.483019	-0.140573	-0.0865771	0.287134	0.270022	0.347276	-0.369444	-0.0467617	0.372392	187.214	grey60	ns
AC091074.1	0.155723	-0.046742	0.145289	0.218851	0.195818	0.253941	0.10645	-0.166304	0.197455	302.623	grey60	ns
AC091078.1	0.232174	0.186018	0.175133	0.357153	0.279643	0.371254	0.0515984	0.00942674	0.0524524	10.3534	grey60	ns
AC091132.1	-0.336808	0.0211329	0.277105	0.343509	0.323167	0.325582	-0.485927	-0.221678	0.534103	204.522	grey60	ns
AC091132.2	-0.215051	-0.073005	0.0551612	0.252478	0.298127	0.36736	-0.206129	-0.110995	0.234113	208.301	grey60	ns
AC091132.3	-0.377976	-0.0518526	0.319336	0.231707	0.188676	0.234976	-0.511718	-0.321459	0.60431	212.137	grey60	ns
AC091132.4	-0.00698836	0.115905	0.643525	0.25649	0.230541	0.290972	-0.386703	-0.456932	0.598603	229.759	grey60	ns
AC091152.2	-0.0904988	0.228665	0.32533	0.202089	0.17824	0.193182	-0.367496	-0.0837147	0.37691	192.833	grey60	ns
AC091152.4	-0.147052	0.155169	0.0737259	0.206052	0.188398	0.243269	-0.2615	0.0705318	0.270845	164.905	grey60	ns
AC091167.1	0.171759	0.204355	NA	0.576944	0.485419	NA	NA	NA	NA	NA	grey60	ns
AC091181.1	-0.258029	-0.0728183	0.137583	0.234271	0.228212	0.244292	-0.290411	-0.182213	0.342841	212.105	grey60	ns
AC091182.1	-0.118269	0.483948	0.217625	0.268462	0.256396	0.297921	-0.469056	0.230643	0.522694	153.816	grey60	ns
AC091182.2	0.0915571	0.212105	-0.41406	0.337428	0.258254	0.271269	0.192535	0.542276	0.575441	70.4526	grey60	ns
AC091271.1	-0.064911	0.378157	0.141638	0.202219	0.177667	0.211292	-0.324809	0.204831	0.384001	147.764	grey60	ns
AC091390.4	-0.311226	-0.0991094	0.145676	0.259239	0.22471	0.251464	-0.334509	-0.21199	0.396025	212.364	grey60	ns
AC091429.1	-0.322622	NA	NA	0.258055	NA	NA	NA	NA	NA	NA	grey60	ns
AC091551.1	0.212442	-0.209	-0.479776	0.186998	0.20144	0.296876	0.55683	0.234499	0.604193	22.8375	grey60	ns
AC091563.1	0.249132	-0.177748	0.272184	0.219347	0.183168	0.219301	0.201914	-0.389652	0.43886	297.393	grey60	ns
AC091564.4	0.0065862	-0.0355893	0.216913	0.355412	0.297534	0.442372	-0.0840754	-0.218673	0.234279	248.969	grey60	ns
AC091564.7	0.0550298	-0.112433	-0.237167	0.173162	0.145964	0.219364	0.22983	0.108022	0.25395	25.174	grey60	ns
AC091729.3	-0.0746215	-0.0200631	0.0154029	0.167432	0.14192	0.161243	-0.0722915	-0.0307145	0.0785457	203.019	grey60	ns
AC091806.1	0.364916	-0.103242	-0.0286557	0.255332	0.236338	0.344885	0.430864	-0.0645933	0.435679	351.474	grey60	ns
AC091825.1	-0.0801475	0.232184	0.0369067	0.197142	0.146989	0.176939	-0.214693	0.169115	0.2733	141.772	grey60	ns
AC091948.1	0.0528118	0.0911883	0.0977728	0.179597	0.193688	0.230227	-0.0416687	-0.00570234	0.0420571	187.792	grey60	ns
AC091959.3	0.0674908	0.052297	-0.108462	0.243053	0.191743	0.206001	0.0955734	0.139222	0.16887	55.531	grey60	ns
AC091965.4	0.399748	0.0826065	0.180805	0.32603	0.246468	0.351652	0.268042	-0.0850424	0.28121	342.397	grey60	ns
AC091982.3	-0.0431185	0.129245	0.0254613	0.173236	0.163987	0.187211	-0.120471	0.089879	0.150305	143.275	grey60	ns
AC092017.4	-0.155172	-0.276944	0.309634	0.24233	0.246221	0.277389	-0.171517	-0.507991	0.536165	251.343	grey60	ns
AC092042.3	0.370152	-0.0391926	0.858547	0.324722	0.270605	0.400085	-0.0395246	-0.777465	0.778469	267.09	grey60	ns
AC092053.1	0.124762	-0.267987	-0.5927	0.394752	0.304916	0.486627	0.555106	0.28121	0.622271	26.8662	grey60	ns
AC092053.3	-1.01375	-0.278518	0.224291	0.290287	0.275813	0.314712	-0.986635	-0.435445	1.07845	203.814	grey60	ns
AC092058.1	0.0869598	-0.307563	0.161069	0.32841	0.263464	0.330861	0.160207	-0.405847	0.436323	291.541	grey60	ns
AC092068.2	-0.497826	-0.254837	NA	0.23391	0.295593	NA	NA	NA	NA	NA	grey60	ns
AC092068.3	-0.162937	-0.15245	0.13422	0.297864	0.229608	0.298257	-0.153822	-0.248263	0.292054	238.218	grey60	ns
AC092070.2	-0.293534	0.0773483	-0.196641	0.179429	0.156329	0.172551	-0.233887	0.237282	0.333176	134.587	grey60	ns
AC092111.1	0.249168	0.0248079	-0.010404	0.169457	0.140523	0.181403	0.241966	0.0304944	0.24388	7.18299	grey60	ns
AC092117.1	0.0207504	0.151803	0.304773	0.198193	0.207671	0.245267	-0.207538	-0.132475	0.246215	212.551	grey60	ns
AC092117.2	-0.151971	-0.236089	0.0368378	0.227357	0.207796	0.240612	-0.0523457	-0.236362	0.242089	257.513	grey60	ns
AC092119.2	-0.776034	-0.249985	0.44444	0.237227	0.235104	0.287381	-0.873262	-0.60139	1.06031	214.554	grey60	ns
AC092127.1	-0.138576	-0.0680932	0.0983263	0.175388	0.155498	0.183197	-0.153693	-0.144124	0.210697	223.16	grey60	ns
AC092134.1	-0.0624151	0.456546	-0.168747	0.356973	0.260869	0.339334	-0.206314	0.541519	0.57949	110.856	grey60	ns
AC092135.3	0.698003	0.488773	0.428546	0.341123	0.351561	0.383263	0.239343	0.052158	0.244961	12.2938	grey60	ns
AC092139.1	1.39991	-0.312059	-0.686864	0.508631	0.396655	0.438197	1.89937	0.32459	1.92691	9.69779	grey60	ns
AC092139.2	-0.270708	0.104284	-0.0859024	0.27137	0.213066	0.280983	-0.279898	0.164706	0.324763	149.525	grey60	ns
AC092139.3	0.181107	0.0568436	0.0466009	0.275321	0.201062	0.290641	0.129384	0.00887045	0.129688	3.922	grey60	ns
AC092143.1	0.615946	0.0168741	-1.13199	0.640618	0.658285	0.738222	1.17351	0.99495	1.53852	40.2927	grey60	ns
AC092143.2	0.316866	0.0257183	-0.0874184	0.410566	0.375191	0.495603	0.347716	0.0979793	0.361257	15.7368	grey60	ns
AC092159.2	-0.273338	0.0499453	-0.144711	0.224082	0.240838	0.270088	-0.225955	0.168577	0.281912	143.275	grey60	ns
AC092162.2	-0.379112	0.285879	0.498563	0.374753	0.293942	0.421851	-0.771333	-0.184189	0.79302	193.43	grey60	ns
AC092162.3	0.39593	0.274778	0.294126	0.314135	0.248341	0.360896	0.111478	-0.016756	0.11273	351.452	grey60	ns
AC092164.1	0.228891	0.852686	0.21126	0.257505	0.28475	0.302768	-0.303082	0.555492	0.632795	118.617	grey60	ns
AC092171.2	0.188401	-0.00252434	0.0305738	0.147715	0.117678	0.136853	0.174376	-0.0286638	0.176716	350.665	grey60	ns
AC092171.3	0.310761	-0.0109731	0.0235881	0.224828	0.163448	0.195578	0.304453	-0.0299309	0.305921	354.385	grey60	ns
AC092171.4	-0.581527	0.0509805	0.00538709	0.28675	0.264233	0.36451	-0.609711	0.039485	0.610988	176.295	grey60	ns
AC092171.5	0.324116	-0.051106	-0.021803	0.204246	0.162971	0.202638	0.36057	-0.0253772	0.361462	355.974	grey60	ns
AC092184.1	0.247269	-0.0979188	0.287752	0.221613	0.182033	0.228418	0.152352	-0.334001	0.367107	294.52	grey60	ns
AC092279.1	-0.330256	0.202722	0.150056	0.170176	0.143877	0.173454	-0.506645	0.0456101	0.508694	174.856	grey60	ns
AC092279.2	-0.377212	-0.131973	0.00351693	0.200671	0.187454	0.254858	-0.312983	-0.117338	0.334256	200.551	grey60	ns
AC092295.2	-0.0806288	0.0224967	0.0512433	0.123691	0.114725	0.124025	-0.117499	-0.0248953	0.120107	191.963	grey60	ns
AC092299.1	0.00432504	-0.376576	0.495636	0.367435	0.337982	0.352578	-0.0552049	-0.755358	0.757372	265.82	grey60	ns
AC092326.1	-0.136633	-0.0395614	0.159158	0.242243	0.22504	0.248927	-0.196431	-0.172096	0.261156	221.222	grey60	ns
AC092354.2	0.309353	0.161308	-0.0650716	0.195958	0.179871	0.188969	0.261235	0.196051	0.326618	36.8873	grey60	ns
AC092368.3	0.119754	-0.0949184	0.0843993	0.121722	0.0925507	0.122851	0.125014	-0.155294	0.19936	308.835	grey60	ns
AC092375.2	-0.802671	-0.27507	0.763289	0.438498	0.327574	0.436697	-1.04678	-0.899245	1.38	220.664	grey60	ns
AC092376.2	0.255729	0.159704	0.219821	0.231001	0.175359	0.228779	0.0659661	-0.0520624	0.0840358	321.718	grey60	ns
AC092376.3	0.283779	0.366419	0.103945	0.311926	0.241313	0.310299	0.0485971	0.227309	0.232446	77.9322	grey60	ns
AC092384.1	0.0926557	0.165898	0.512239	0.218017	0.165015	0.220313	-0.246413	-0.29994	0.38818	230.595	grey60	ns
AC092384.2	-1.12367	NA	1.02008	0.555249	NA	0.543412	NA	NA	NA	NA	grey60	ns
AC092427.1	-0.399004	-0.00497224	-0.110398	0.384718	0.32969	0.394569	-0.341318	0.0913017	0.353319	165.024	grey60	ns
AC092431.1	0.216718	0.142191	0.0401664	0.18792	0.171822	0.198504	0.125539	0.0883558	0.153515	35.1383	grey60	ns
AC092447.5	0.0173785	-0.02705	-0.0407646	0.220695	0.188818	0.26151	0.0512858	0.0118771	0.0526431	13.0391	grey60	ns
AC092474.1	-0.0770675	0.0473401	NA	0.233474	0.27607	NA	NA	NA	NA	NA	grey60	ns
AC092490.1	1.07972	1.24851	0.571539	0.323849	0.345854	0.321655	0.169698	0.58627	0.610336	73.8567	grey60	ns
AC092535.4	-0.870625	-0.398016	0.56754	0.334841	0.339976	0.290623	-0.955387	-0.836197	1.26964	221.194	grey60	ns
AC092587.1	-0.183078	NA	NA	0.379714	NA	NA	NA	NA	NA	NA	grey60	ns
AC092614.1	-0.205124	-0.373106	-0.218243	0.245569	0.227235	0.227441	0.0905499	-0.134115	0.161821	304.026	grey60	ns
AC092617.1	-0.0686726	-0.0417378	0.0806354	0.234205	0.187555	0.243255	-0.0881214	-0.105978	0.137829	230.256	grey60	ns
AC092620.2	0.438023	-0.0683501	0.0884766	0.328639	0.295734	0.402536	0.42796	-0.135816	0.448994	342.393	grey60	ns
AC092645.1	-0.0873246	0.216842	0.190673	0.257193	0.20329	0.238099	-0.291082	0.0226628	0.291963	175.548	grey60	ns
AC092647.5	-0.00508083	-0.278954	-0.0246212	0.28723	0.269552	0.306903	0.146707	-0.220259	0.264645	303.666	grey60	ns
AC092652.2	-0.301381	0.0546389	0.0722526	0.198016	0.190414	0.221653	-0.364826	-0.0152539	0.365145	182.394	grey60	ns
AC092652.3	-0.411339	-0.25052	0.51358	0.324204	0.266545	0.285867	-0.542869	-0.66173	0.855916	230.635	grey60	ns
AC092656.1	-0.0841781	0.396306	-0.433622	0.282855	0.244757	0.371561	-0.0655198	0.718739	0.721719	95.2087	grey60	ns
AC092683.1	-0.191898	-0.163581	0.139022	0.22082	0.217135	0.261273	-0.179619	-0.262061	0.317709	235.573	grey60	ns
AC092683.2	-0.438952	-0.333105	0.572323	0.250668	0.283896	0.314168	-0.558561	-0.784124	0.962726	234.536	grey60	ns
AC092687.3	0.109177	-0.275754	0.220499	0.214012	0.190425	0.230094	0.136804	-0.429768	0.451016	287.657	grey60	ns
AC092701.1	-0.639219	-0.538045	NA	0.309544	0.295154	NA	NA	NA	NA	NA	grey60	ns
AC092718.2	-0.229664	-0.0512279	0.0408331	0.225462	0.2466	0.286439	-0.224467	-0.0797272	0.238205	199.554	grey60	ns
AC092718.3	0.064072	0.0684456	0.0514574	0.206604	0.142079	0.20683	0.00412049	0.0147123	0.0152784	74.354	grey60	ns
AC092718.4	-0.000418745	-0.0477396	-0.202986	0.191705	0.164818	0.184818	0.124944	0.134448	0.183541	47.0982	grey60	ns
AC092718.7	-0.319823	-0.267665	0.206789	0.247461	0.195269	0.283237	-0.289385	-0.41089	0.502567	234.843	grey60	ns
AC092718.8	0.230843	NA	NA	0.300963	NA	NA	NA	NA	NA	NA	grey60	ns
AC092720.1	-0.00860831	0.137669	-0.153771	0.29395	0.282865	0.356241	-0.000557121	0.252394	0.252395	90.1265	grey60	ns
AC092723.1	0.14814	0.0504766	-0.13896	0.317705	0.251832	0.352215	0.192382	0.164057	0.252835	40.4564	grey60	ns
AC092724.1	0.410808	-0.230131	0.234967	0.24347	0.21051	0.218255	0.408391	-0.402787	0.573603	315.396	grey60	ns
AC092747.4	0.236599	0.15794	0.072579	0.124381	0.0988058	0.118358	0.121339	0.0739251	0.142085	31.3517	grey60	ns
AC092794.1	0.11462	0.112747	0.51124	0.234578	0.201619	0.266674	-0.197374	-0.345105	0.39756	240.234	grey60	ns
AC092802.1	0.0235936	0.0372989	-0.062242	0.269286	0.250566	0.265702	0.0360651	0.0862049	0.0934451	67.2973	grey60	ns
AC092803.2	0.0862775	0.189908	0.0891975	0.149382	0.151918	0.159308	-0.0532753	0.087218	0.102202	121.418	grey60	ns
AC092807.3	0.10989	0.401785	0.169608	0.202908	0.204878	0.26893	-0.175806	0.201071	0.267091	131.165	grey60	ns
AC092809.2	0.153379	-0.0581731	-0.00320841	0.271066	0.255876	0.386182	0.184069	-0.0476008	0.190125	345.501	grey60	ns
AC092821.1	0.0862694	-0.139777	0.382243	0.267232	0.200654	0.236416	-0.0349636	-0.452083	0.453433	265.578	grey60	ns
AC092821.3	-0.423186	-0.47409	0.0159591	0.248943	0.221714	0.26433	-0.194121	-0.424395	0.466684	245.42	grey60	ns
AC092828.1	0.219145	-0.0446984	-0.0121982	0.278994	0.261323	0.301354	0.247593	-0.028146	0.249188	353.515	grey60	ns
AC092835.1	0.0378463	0.0205927	0.0535314	0.21499	0.187388	0.190823	0.000784265	-0.0285258	0.0285365	271.575	grey60	ns
AC092894.1	-0.191366	-0.171821	0.0752269	0.205355	0.227158	0.255771	-0.143069	-0.213949	0.257378	236.229	grey60	ns
AC092902.2	0.123019	-0.0692885	0.165672	0.157294	0.138146	0.179233	0.0748278	-0.203482	0.216804	290.19	grey60	ns
AC092902.5	0.00602075	0.030675	0.0297113	0.187567	0.177455	0.233457	-0.0241724	0.000834618	0.0241868	178.022	grey60	ns
AC092903.2	0.124759	-0.00483513	0.0206386	0.266406	0.225626	0.287032	0.116857	-0.0220609	0.118921	349.309	grey60	ns
AC092910.3	-0.303441	-0.0042706	-0.11953	0.149931	0.145818	0.182938	-0.24154	0.0998177	0.261353	157.547	grey60	ns
AC092916.1	0.304451	0.0803284	0.067979	0.232107	0.18729	0.225907	0.230297	0.0106949	0.230545	2.65887	grey60	ns
AC092919.2	-0.0328456	-0.114144	-0.0927512	0.265394	0.202976	0.240473	0.070602	-0.0185267	0.0729924	345.296	grey60	ns
AC092944.1	0.0462729	-0.127402	-0.0600952	0.161551	0.172533	0.193311	0.140022	-0.0582897	0.15167	337.399	grey60	ns
AC092953.2	0.0762501	-0.198836	0.189228	0.180821	0.168075	0.21353	0.081054	-0.336073	0.345709	283.56	grey60	ns
AC092958.1	-0.095245	0.283213	-0.245533	0.482073	0.379383	0.426709	-0.114085	0.457907	0.471905	103.99	grey60	ns
AC092999.1	-0.0981464	0.0421412	0.291588	0.224047	0.232536	0.258367	-0.265011	-0.216027	0.341904	219.186	grey60	ns
AC093010.2	-1.06733	-0.470652	0.0142944	0.369532	0.330922	0.361175	-0.839152	-0.419976	0.938379	206.587	grey60	ns
AC093010.3	-0.382603	-0.367556	0.0149637	0.911052	0.895492	3.29637	-0.206307	-0.331272	0.390261	238.087	grey60	ns
AC093110.1	-0.147289	0.273419	0.616834	0.345857	0.289713	0.33071	-0.592415	-0.297406	0.662877	206.658	grey60	ns
AC093155.3	0.16322	0.440361	0.622282	0.391145	0.331311	0.391469	-0.368102	-0.157548	0.400401	203.171	grey60	ns
AC093157.1	-0.165686	-0.0330556	-0.0358493	0.117961	0.10262	0.161878	-0.131233	0.00241947	0.131255	178.944	grey60	ns
AC093162.2	-0.553606	-0.106453	0.618853	0.355353	0.318103	0.345366	-0.809806	-0.628133	1.02486	217.799	grey60	ns
AC093227.1	-0.151474	0.0469093	0.218149	0.174091	0.149419	0.163951	-0.284003	-0.148298	0.320391	207.572	grey60	ns
AC093249.6	-0.0472386	-0.0731063	0.097474	0.197428	0.159823	0.218238	-0.0594224	-0.147727	0.15923	248.088	grey60	ns
AC093278.2	0.480652	0.234427	0.303263	0.209722	0.176768	0.192655	0.211807	-0.0596137	0.220037	344.281	grey60	ns
AC093297.2	0.0893156	-0.0219788	0.269148	0.164063	0.116197	0.14211	-0.0342691	-0.252124	0.254442	262.26	grey60	ns
AC093323.1	0.0853582	0.0393337	-0.0276332	0.0755052	0.0823946	0.106454	0.079508	0.0579951	0.0984121	36.1079	grey60	ns
AC093330.2	-0.584499	0.495483	-0.272277	0.319441	0.318306	0.299645	-0.696103	0.6649	0.962627	136.313	grey60	ns
AC093388.1	0.285863	-0.0032249	-0.106957	0.168898	0.187335	0.205393	0.340954	0.0898347	0.35259	14.7608	grey60	ns
AC093426.1	-0.50857	-0.583811	-0.231597	0.297481	0.280658	0.309323	-0.100866	-0.305026	0.321271	251.702	grey60	ns
AC093462.1	-0.1608	-0.0422019	0.2964	0.263216	0.221212	0.294226	-0.287899	-0.293238	0.410943	225.526	grey60	ns
AC093484.3	-0.00996469	0.119057	-0.0243587	0.0956517	0.131254	0.121377	-0.0573137	0.124201	0.136787	114.771	grey60	ns
AC093495.1	0.0136945	-0.0763131	0.274605	0.197354	0.214279	0.181296	-0.0854515	-0.303904	0.315689	254.295	grey60	ns
AC093512.2	-0.308059	-0.0553928	-0.315529	0.190567	0.132646	0.191562	-0.122598	0.225285	0.256483	118.555	grey60	ns
AC093520.1	0.192803	0.128125	0.0982633	0.289333	0.213471	0.345572	0.0796085	0.0258606	0.0837036	17.9962	grey60	ns
AC093525.10	0.19536	-0.105856	-0.281051	0.304792	0.252505	0.389358	0.388813	0.151724	0.417368	21.3169	grey60	ns
AC093525.2	0.0630801	-0.0333436	0.0693414	0.274324	0.266605	0.318717	0.0450812	-0.0889278	0.099702	296.882	grey60	ns
AC093525.4	-0.0815659	-0.251656	0.0861284	0.179397	0.192374	0.249693	0.00119778	-0.29253	0.292532	270.235	grey60	ns
AC093525.6	-0.123154	-0.234027	0.259823	0.194973	0.174867	0.214995	-0.136051	-0.427687	0.448805	252.354	grey60	ns
AC093525.7	0.00293865	-0.299614	0.214913	0.191616	0.187025	0.251603	0.0452894	-0.445594	0.447889	275.804	grey60	ns
AC093525.8	-0.327801	-0.442826	0.615398	0.231579	0.23238	0.277684	-0.414087	-0.916448	1.00566	245.685	grey60	ns
AC093525.9	-0.224391	-0.106974	0.183226	0.235224	0.183211	0.242687	-0.262517	-0.251321	0.363425	223.752	grey60	ns
AC093535.1	-0.0750264	-0.145023	0.256962	0.23595	0.243037	0.327752	-0.130996	-0.348129	0.37196	249.379	grey60	ns
AC093535.2	0.188029	0.125645	0.144694	0.174663	0.160949	0.203398	0.0528599	-0.0164969	0.0553743	342.668	grey60	ns
AC093583.1	-0.456431	0.624083	-0.522023	0.33969	0.339962	0.353666	-0.507461	0.992557	1.11476	117.079	grey60	ns
AC093627.4	-0.518902	-0.15177	-0.25768	0.252003	0.154927	0.250594	-0.314177	0.0917211	0.327292	163.725	grey60	ns
AC093627.5	-0.323855	0.18498	-0.201017	0.230389	0.207091	0.200786	-0.315836	0.334284	0.459889	133.375	grey60	ns
AC093627.6	0.360873	-0.295966	-0.169227	0.366413	0.328122	0.420545	0.593469	-0.109759	0.603534	349.522	grey60	ns
AC093668.2	-1.24267	-0.504265	-0.22914	0.928891	1.08951	0.944598	-0.875971	-0.238265	0.907797	195.216	grey60	ns
AC093668.3	-0.872424	-0.549405	0.51793	0.297163	0.347297	0.351465	-0.856686	-0.924339	1.26028	227.175	grey60	ns
AC093673.1	-0.284946	0.0533312	-0.187064	0.19659	0.144494	0.174629	-0.21808	0.208188	0.301498	136.329	grey60	ns
AC093677.2	0.564724	-0.353914	NA	0.258789	0.219934	NA	NA	NA	NA	NA	grey60	ns
AC093690.1	-0.601671	-0.259087	-0.18965	0.331904	0.281385	0.335794	-0.377302	-0.0601343	0.382064	189.056	grey60	ns
AC093702.1	0.26206	0.117601	0.433055	0.237761	0.199939	0.247948	-0.0132678	-0.27319	0.273512	267.22	grey60	ns
AC093724.1	-0.00718618	0.127999	-0.237853	0.236029	0.236873	0.262972	0.0477408	0.316838	0.320414	81.4312	grey60	ns
AC093726.1	0.125556	0.108198	0.0598751	0.275151	0.239265	0.255882	0.0415194	0.0418486	0.0589505	45.2263	grey60	ns
AC093726.2	-0.186204	0.27268	0.330581	0.293414	0.18571	0.239983	-0.487835	-0.050143	0.490405	185.869	grey60	ns
AC093732.1	-0.662804	0.0562938	NA	0.339935	0.280103	NA	NA	NA	NA	NA	grey60	ns
AC093752.1	0.0624368	-0.148942	0.154514	0.154668	0.113965	0.120069	0.0596512	-0.262801	0.269485	282.788	grey60	ns
AC093775.1	-0.100834	0.0825156	-0.145511	0.178536	0.15407	0.158926	-0.0693366	0.197477	0.209295	109.347	grey60	ns
AC093788.1	-0.659977	-0.415339	0.436815	0.273657	0.270615	0.309566	-0.670714	-0.737987	0.997237	227.734	grey60	ns
AC093799.1	0.335141	-0.180394	0.169921	0.284237	0.230408	0.271609	0.340378	-0.303382	0.455958	318.289	grey60	ns
AC093827.3	0.189324	-0.00510525	0.017089	0.274244	0.219205	0.278614	0.183332	-0.0192208	0.184337	354.015	grey60	ns
AC093827.4	0.0966624	0.125461	0.0751785	0.118782	0.117071	0.150781	-0.00365752	0.0435464	0.0436997	94.8011	grey60	ns
AC093827.5	0.0471435	0.164285	0.21343	0.17034	0.143187	0.190023	-0.141714	-0.0425609	0.147967	196.717	grey60	ns
AC093890.1	0.0385536	-0.141226	0.0330686	0.201147	0.181764	0.192132	0.0926324	-0.150944	0.177101	301.537	grey60	ns
AC093895.1	-0.880089	-1.3273	-1.50234	0.510664	0.49674	0.525815	0.534734	0.151589	0.555805	15.8272	grey60	ns
AC093908.1	-0.275795	0.419802	-0.0236971	0.208633	0.198977	0.214741	-0.473847	0.384082	0.609959	140.973	grey60	ns
AC093909.6	0.332473	-0.033155	0.106977	0.267458	0.269143	0.415427	0.295562	-0.121358	0.319507	337.677	grey60	ns
AC095031.1	0.192336	NA	NA	0.339623	NA	NA	NA	NA	NA	NA	grey60	ns
AC095055.1	0.181006	-0.0436911	0.169686	0.278296	0.242386	0.215933	0.118009	-0.18479	0.219257	302.563	grey60	ns
AC095057.3	-0.368661	-0.42711	0.306347	0.293891	0.254409	0.265397	-0.30828	-0.635193	0.706049	244.111	grey60	ns
AC096558.1	-0.390593	-0.208021	0.411097	0.376405	0.326851	0.392085	-0.492131	-0.536172	0.727786	227.452	grey60	ns
AC096564.2	-0.328677	0.0989265	0.0774548	0.268002	0.239654	0.315696	-0.416868	0.018595	0.417282	177.446	grey60	ns
AC096586.2	-0.280835	0.0372988	NA	0.230155	0.234908	NA	NA	NA	NA	NA	grey60	ns
AC096636.1	-0.191335	-0.552287	0.752742	0.378544	0.348196	0.406198	-0.291563	-1.13019	1.16719	255.534	grey60	ns
AC096637.2	0.276013	-0.292936	0.0444163	0.247136	0.296093	0.331387	0.400273	-0.292156	0.495554	323.875	grey60	ns
AC096642.1	-0.15934	0.0351841	-0.0150589	0.301163	0.287271	0.339116	-0.169402	0.0435117	0.174901	165.595	grey60	ns
AC096644.4	0.46613	0.0105467	0.0545292	0.256624	0.22608	0.299874	0.433593	-0.0380899	0.435262	354.98	grey60	ns
AC096667.1	-0.392954	-0.0400183	-0.459111	0.31546	0.239636	0.266355	-0.143389	0.362945	0.390243	111.557	grey60	ns
AC096677.1	-0.271727	-0.00401775	-0.134323	0.18421	0.169297	0.190809	-0.202557	0.112847	0.23187	150.877	grey60	ns
AC096711.2	0.241933	-0.0792199	0.261214	0.242281	0.233978	0.290097	0.150936	-0.294824	0.331214	297.11	grey60	ns
AC096733.2	-0.0132016	-0.152104	-0.0992174	0.135235	0.110164	0.167714	0.112459	-0.0458009	0.121428	337.841	grey60	ns
AC096745.2	0.169896	0.0470208	0.102021	0.239891	0.194502	0.226363	0.0953744	-0.0476319	0.106607	333.462	grey60	ns
AC096773.1	0.166538	0.208554	0.103164	0.268132	0.27576	0.304569	0.0106792	0.0912698	0.0918925	83.3263	grey60	ns
AC096887.1	0.472772	0.103695	0.0133036	0.228089	0.198885	0.239894	0.414273	0.0782814	0.421604	10.7005	grey60	ns
AC096887.2	0.202081	-0.109984	-0.0362437	0.164818	0.142295	0.176525	0.275195	-0.0638614	0.282507	346.935	grey60	ns
AC096921.2	0.5832	-0.0391417	0.331654	0.220057	0.161254	0.209791	0.436944	-0.321119	0.542252	323.687	grey60	ns
AC096992.2	-0.223671	0.136361	-0.157928	0.166292	0.171048	0.212668	-0.212888	0.254862	0.332078	129.872	grey60	ns
AC097103.2	-0.200714	-0.0138737	0.0429287	0.147856	0.131717	0.18824	-0.215241	-0.0491923	0.220791	192.874	grey60	ns
AC097359.2	0.1603	-0.0530879	-0.13767	0.134824	0.121199	0.119414	0.255679	0.0732503	0.265965	15.9866	grey60	ns
AC097374.1	-0.0139811	0.243123	-0.048945	0.21329	0.208069	0.238386	-0.11107	0.252938	0.27625	113.707	grey60	ns
AC097374.2	-0.301014	-0.111283	-0.00428363	0.372115	0.256621	0.361737	-0.24323	-0.0926644	0.260284	200.856	grey60	ns
AC097375.3	0.208547	-0.125592	-0.333004	0.309518	0.286408	0.390785	0.437845	0.179624	0.473258	22.3057	grey60	ns
AC097376.1	0.0640449	-0.124725	-0.132212	0.27724	0.272666	0.300838	0.192513	0.00648385	0.192623	1.92899	grey60	ns
AC097376.2	0.0557985	0.0546503	0.0309317	0.146343	0.138755	0.184789	0.0130076	0.0205409	0.0243131	57.6559	grey60	ns
AC097382.2	-0.176351	-0.0903214	0.00265284	0.35124	0.306375	0.379523	-0.132517	-0.0805181	0.155061	211.283	grey60	ns
AC097461.1	0.289892	0.108719	0.0477021	0.187554	0.172981	0.227594	0.211681	0.0528426	0.218177	14.0165	grey60	ns
AC097468.3	0.226225	0.156493	0.0752283	0.191713	0.156226	0.188146	0.110364	0.0703772	0.130894	32.5249	grey60	ns
AC097478.1	0.668735	0.0314042	NA	0.348071	0.32043	NA	NA	NA	NA	NA	grey60	ns
AC097532.2	-0.269682	0.152117	0.265519	0.330693	0.232178	0.358351	-0.4785	-0.0982089	0.488474	191.599	grey60	ns
AC097534.1	-0.240753	0.40376	-0.114788	0.301298	0.262521	0.284078	-0.385239	0.449076	0.591674	130.625	grey60	ns
AC097534.2	-0.102247	0.0841168	-0.0204196	0.189712	0.169469	0.200462	-0.134096	0.0905311	0.161795	145.976	grey60	ns
AC097625.1	0.00136291	0.200873	0.400039	0.26389	0.202007	0.238925	-0.299093	-0.172483	0.345263	209.971	grey60	ns
AC097634.1	-0.116607	-0.0556501	0.490676	0.236779	0.216982	0.240006	-0.33412	-0.473132	0.579216	234.771	grey60	ns
AC097634.4	0.0559808	NA	NA	0.543968	NA	NA	NA	NA	NA	NA	grey60	ns
AC097636.1	-0.146041	-0.00876911	0.292664	0.233753	0.193062	0.257395	-0.287989	-0.261049	0.388695	222.191	grey60	ns
AC097637.1	-0.872773	-0.580663	0.173569	0.436013	0.331227	0.419286	-0.669226	-0.653184	0.935154	224.305	grey60	ns
AC097637.2	-0.713496	-0.340523	0.213221	0.355646	0.289481	0.350658	-0.649844	-0.479557	0.807634	216.426	grey60	ns
AC097639.1	0.586168	-0.168498	0.288442	0.261372	0.224243	0.281298	0.526196	-0.395722	0.65839	323.055	grey60	ns
AC097662.1	-0.0271308	-0.011294	-0.121014	0.17308	0.158519	0.209782	0.0390232	0.0950202	0.102721	67.6729	grey60	ns
AC097717.1	-0.3213	-0.669151	-0.335875	0.319482	0.27949	0.323962	0.181213	-0.288625	0.340797	302.123	grey60	ns
AC098484.3	-0.070733	0.0550376	0.00874395	0.16146	0.145317	0.188832	-0.102624	0.0400915	0.110177	158.661	grey60	ns
AC098484.4	-0.407207	0.0155732	0.230868	0.202502	0.149668	0.203392	-0.530428	-0.186451	0.562243	199.367	grey60	ns
AC098487.1	0.0387673	-0.0408945	0.13189	0.228225	0.185833	0.255025	-0.00673026	-0.149635	0.149787	267.425	grey60	ns
AC098613.1	-0.615451	0.0039455	-0.99233	0.455324	0.373261	0.394864	-0.121259	0.8628	0.871279	98	grey60	ns
AC098614.1	-0.0137232	0.167153	-0.27298	0.118318	0.104034	0.118213	0.0391901	0.381166	0.383176	84.1297	grey60	ns
AC098614.4	0.130332	-0.00868742	0.150098	0.237799	0.261662	0.302047	0.0596264	-0.137512	0.149883	293.442	grey60	ns
AC098650.1	-0.230088	0.138926	0.501595	0.195107	0.19022	0.214476	-0.550349	-0.31408	0.633664	209.713	grey60	ns
AC098657.2	0.120063	-0.360158	0.162101	0.267984	0.285377	0.258889	0.219091	-0.452289	0.50256	295.846	grey60	ns
AC098679.2	-0.405457	-0.0654483	0.061183	0.252307	0.227945	0.261319	-0.403325	-0.109666	0.417968	195.211	grey60	ns
AC098818.2	-0.257552	-0.0947155	-0.264193	0.237808	0.23369	0.293056	-0.0780971	0.146772	0.166257	118.017	grey60	ns
AC098820.1	-0.265085	0.0720913	-0.0183268	0.185251	0.183676	0.208954	-0.291967	0.0783043	0.302285	164.987	grey60	ns
AC098850.3	0.248795	0.861014	1.23018	0.556591	0.551649	0.551673	-0.796803	-0.319708	0.85855	201.863	grey60	ns
AC098864.1	-0.235767	0.497081	0.661693	0.521607	0.421305	0.41701	-0.815154	-0.142558	0.827525	189.92	grey60	ns
AC098934.1	0.197908	0.156877	-0.106405	0.353805	0.269818	0.355579	0.172672	0.228008	0.286013	52.8631	grey60	ns
AC098934.2	-0.223918	NA	NA	0.248746	NA	NA	NA	NA	NA	NA	grey60	ns
AC099062.1	-0.111218	-0.0722433	0.296326	0.267462	0.273773	0.321414	-0.223259	-0.319191	0.389522	235.029	grey60	ns
AC099063.4	-0.530829	-0.260906	-0.217209	0.202819	0.193696	0.256034	-0.291772	-0.0378426	0.294216	187.39	grey60	ns
AC099066.2	-0.127889	-0.118922	-0.32863	0.356924	0.275834	0.348186	0.0958869	0.181613	0.205372	62.1671	grey60	ns
AC099329.2	0.11594	-0.159712	0.328757	0.379466	0.315225	0.399628	0.0314173	-0.423026	0.424191	274.247	grey60	ns
AC099343.2	-0.296512	0.00781299	-0.312088	0.259927	0.271658	0.288623	-0.144375	0.277042	0.312404	117.525	grey60	ns
AC099343.3	-0.0433888	0.155779	-0.0206441	0.119789	0.100396	0.150878	-0.110956	0.152787	0.188825	125.988	grey60	ns
AC099344.3	0.137305	-0.0013632	0.401572	0.251696	0.242361	0.272418	-0.0628001	-0.348952	0.354558	259.798	grey60	ns
AC099398.1	0.0489118	-0.0448225	-0.199805	0.242619	0.180964	0.239206	0.171225	0.134218	0.217561	38.0918	grey60	ns
AC099489.1	0.581142	-0.161234	0.138214	0.376745	0.304965	0.325555	0.592652	-0.25933	0.646907	336.367	grey60	ns
AC099494.1	0.288702	-0.174442	-0.0496013	0.33298	0.318362	0.371102	0.400724	-0.108115	0.415052	344.901	grey60	ns
AC099494.2	0.26653	0.566839	-0.00813063	0.294576	0.237465	0.258695	-0.0128247	0.497939	0.498104	91.4754	grey60	ns
AC099494.3	0.115046	0.066301	NA	0.345608	0.24997	NA	NA	NA	NA	NA	grey60	ns
AC099518.2	0.137042	0.38651	-0.0930297	0.34068	0.30211	0.387229	-0.00969878	0.415294	0.415407	91.3378	grey60	ns
AC099518.5	0.229499	0.0849538	0.010195	0.239941	0.187583	0.244617	0.181924	0.064743	0.193101	19.5896	grey60	ns
AC099518.6	0.172228	0.27752	0.0157184	0.254216	0.222898	0.290156	0.0256082	0.226727	0.228169	83.5559	grey60	ns
AC099522.2	0.160502	0.0740763	NA	0.262845	0.22686	NA	NA	NA	NA	NA	grey60	ns
AC099524.1	-0.60713	-0.474386	0.313223	0.368379	0.331487	0.370068	-0.526548	-0.682089	0.861684	232.333	grey60	ns
AC099548.2	0.153527	0.127918	-0.162443	0.143176	0.104478	0.142207	0.170789	0.251461	0.303976	55.8161	grey60	ns
AC099550.1	-0.180093	-0.0245678	0.189673	0.168036	0.158662	0.217584	-0.262645	-0.185538	0.32157	215.238	grey60	ns
AC099560.1	0.596946	-0.142359	-0.934584	0.376948	0.323349	0.356408	1.13542	0.686087	1.32661	31.1429	grey60	ns
AC099568.2	0.0257847	-0.0901049	0.023608	0.322487	0.287642	0.266027	0.0590332	-0.0984783	0.114817	300.941	grey60	ns
AC099778.1	-0.0566761	-0.0389873	0.0811845	0.162341	0.151212	0.196646	-0.0777747	-0.104072	0.129923	233.229	grey60	ns
AC099792.1	-0.0279892	0.0525046	-0.137739	0.300296	0.206067	0.319865	0.0146282	0.164756	0.165404	84.9262	grey60	ns
AC099850.1	0.0285653	0.255156	0.0690625	0.151428	0.158005	0.182461	-0.133544	0.161162	0.209301	129.646	grey60	ns
AC099850.3	-0.1755	-0.360323	-0.192565	0.273447	0.240307	0.257574	0.100944	-0.145283	0.176909	304.792	grey60	ns
AC100771.2	-0.092213	0.0697771	0.450787	0.277809	0.251735	0.288489	-0.352495	-0.329964	0.482834	223.109	grey60	ns
AC100786.1	0.415701	-0.325129	-0.107075	0.362986	0.402492	0.553193	0.631803	-0.18884	0.65942	343.359	grey60	ns
AC100788.2	0.437479	0.0168851	-0.0501251	0.258676	0.20347	0.308479	0.454099	0.0580325	0.457792	7.28277	grey60	ns
AC100793.4	0.652869	0.229585	0.574937	0.437049	0.412996	0.387048	0.250608	-0.299084	0.390199	309.96	grey60	ns
AC100801.1	-0.238351	0.0663544	-0.558708	0.548161	0.424224	0.526944	0.00782583	0.54132	0.541377	89.1717	grey60	ns
AC100803.2	-0.0896467	0.787705	0.80456	0.381361	0.367937	0.404494	-0.885779	-0.0145971	0.885899	180.944	grey60	ns
AC100803.3	-0.614291	-0.486534	0.204235	0.315588	0.304694	0.360558	-0.473141	-0.598223	0.762715	231.659	grey60	ns
AC100810.1	0.133312	0.0392464	-0.34149	0.151977	0.15609	0.192959	0.284434	0.329728	0.435457	49.2179	grey60	ns
AC100810.3	-0.100022	-0.286569	-0.270714	0.234836	0.207799	0.237967	0.178619	-0.0137302	0.179146	355.604	grey60	ns
AC100814.1	0.0751547	0.219672	0.296647	0.210792	0.190036	0.155815	-0.183005	-0.0666628	0.194768	200.015	grey60	ns
AC100830.1	0.0188992	-0.026554	0.0233182	0.258324	0.185905	0.292777	0.0205171	-0.0431905	0.0478161	295.409	grey60	ns
AC100847.1	0.314607	-0.119425	NA	0.243641	0.252439	NA	NA	NA	NA	NA	grey60	ns
AC100849.1	-0.450677	0.340869	-0.318928	0.396443	0.349598	0.43814	-0.461648	0.571401	0.734587	128.935	grey60	ns
AC100858.3	-0.688885	-0.0617436	-0.593263	0.362277	0.283467	0.327343	-0.361382	0.460309	0.585219	128.135	grey60	ns
AC100861.1	-0.35492	-0.324209	0.115552	0.215015	0.19906	0.230197	-0.250591	-0.380844	0.455892	236.656	grey60	ns
AC102945.2	-0.165649	0.0527909	0.568353	0.31601	0.248361	0.300086	-0.476221	-0.44649	0.652794	223.154	grey60	ns
AC102953.2	0.238869	-0.065802	0.187156	0.219139	0.162319	0.197409	0.178192	-0.219068	0.282388	309.125	grey60	ns
AC103563.5	-1.25735	-0.0328178	0.0399	0.749304	0.602785	0.753287	-1.26089	-0.0629754	1.26247	182.859	grey60	ns
AC103591.4	-0.078546	0.02773	0.20929	0.201625	0.173032	0.232333	-0.197056	-0.157236	0.2521	218.587	grey60	ns
AC103691.1	0.686189	-0.233219	0.353781	0.334171	0.279001	0.321315	0.625907	-0.508357	0.806342	320.917	grey60	ns
AC103703.1	-0.00493687	-0.0314063	0.130579	0.348509	0.304161	0.444835	-0.0545233	-0.140283	0.150507	248.761	grey60	ns
AC103706.1	-0.130609	-0.0863539	-0.142716	0.189558	0.202504	0.212507	-0.0160735	0.0488111	0.0513895	108.227	grey60	ns
AC103718.1	0.686872	0.0088813	0.116248	0.322059	0.314833	0.308874	0.624307	-0.092982	0.631194	351.529	grey60	ns
AC103739.3	0.27608	-0.141133	0.0719508	0.292945	0.257718	0.415664	0.310671	-0.184536	0.361345	329.29	grey60	ns
AC103740.1	-0.18042	0.161151	0.202988	0.227723	0.21629	0.231586	-0.362489	-0.0362321	0.364295	185.708	grey60	ns
AC103746.1	0.181555	0.309905	0.290358	0.275767	0.221456	0.262766	-0.118577	0.0169281	0.119779	171.875	grey60	ns
AC103760.1	-0.08249	-0.210119	-0.0301895	0.182133	0.139227	0.176839	0.0376642	-0.155823	0.160311	283.588	grey60	ns
AC103810.1	-0.413303	0.100475	0.511808	0.293316	0.303702	0.37051	-0.719444	-0.356225	0.802805	206.342	grey60	ns
AC103810.2	-0.00288153	-0.118207	0.438378	0.259374	0.254206	0.308284	-0.162967	-0.482017	0.508821	251.32	grey60	ns
AC103810.5	0.389703	-0.156449	0.0368084	0.361244	0.341025	0.465359	0.449523	-0.167366	0.479669	339.579	grey60	ns
AC103855.2	-0.0676545	0.0269139	-0.0358821	0.320872	0.277751	0.369696	-0.0631703	0.0543829	0.0833546	139.275	grey60	ns
AC103957.1	0.549589	-0.19808	0.0167018	0.298792	0.236841	0.33237	0.640278	-0.186006	0.666749	343.801	grey60	ns
AC103957.2	0.0393387	0.185246	-0.386146	0.288603	0.277303	0.275092	0.139789	0.49484	0.514206	74.2254	grey60	ns
AC103974.1	1.07898	-0.0727351	0.225393	0.317523	0.21736	0.251228	1.00265	-0.258187	1.03536	345.56	grey60	ns
AC104012.1	1.02862	-0.207239	-0.298955	0.42091	0.343602	0.455389	1.28172	0.0794289	1.28418	3.54612	grey60	ns
AC104024.2	0.488919	0.0637825	-0.343064	0.285783	0.279802	0.387862	0.62856	0.35234	0.720576	29.2729	grey60	ns
AC104031.1	0.410704	0.27551	-0.0399849	0.246574	0.21644	0.324975	0.292942	0.273227	0.400584	43.0056	grey60	ns
AC104051.2	0.556717	0.15181	-0.155949	0.32081	0.259772	0.345285	0.558786	0.266527	0.619095	25.5	grey60	ns
AC104073.4	0.278841	0.0709287	0.0572021	0.408232	0.326491	0.483533	0.214776	0.0118876	0.215105	3.16801	grey60	ns
AC104083.1	-0.0451235	0.299508	0.0831064	0.209553	0.209099	0.235852	-0.236431	0.18741	0.301699	141.597	grey60	ns
AC104109.2	0.357386	0.00751058	-0.366645	0.274868	0.184799	0.271246	0.536953	0.324028	0.627147	31.1092	grey60	ns
AC104109.4	-0.217607	-0.0908672	-0.160101	0.273257	0.202144	0.299724	-0.0921224	0.0599584	0.109916	146.942	grey60	ns
AC104117.2	-0.0928081	0.541316	-0.470855	0.617934	0.482151	0.414024	-0.128039	0.876566	0.885868	98.3104	grey60	ns
AC104118.1	-0.0877875	-0.116733	0.373257	0.181971	0.185094	0.174524	-0.216049	-0.424344	0.476178	243.018	grey60	ns
AC104162.1	0.080277	0.159979	0.397217	0.258987	0.227571	0.254877	-0.198321	-0.205454	0.285557	226.012	grey60	ns
AC104162.2	-0.222939	-0.155727	-0.137689	0.223755	0.181326	0.244756	-0.0762311	-0.0156214	0.0778153	191.581	grey60	ns
AC104211.1	1.18831	0.462436	0.619813	0.415536	0.377329	0.514513	0.647184	-0.136293	0.66138	348.108	grey60	ns
AC104260.2	0.189182	0.139572	0.423369	0.274681	0.269136	0.2681	-0.0922887	-0.245776	0.262532	249.419	grey60	ns
AC104260.3	0.233102	0.267311	0.266538	0.301114	0.323735	0.42991	-0.033823	0.000669476	0.0338296	178.866	grey60	ns
AC104333.4	0.618911	0.332184	-0.188036	0.446421	0.375392	0.564486	0.546837	0.450524	0.708521	39.4841	grey60	ns
AC104389.4	-0.262607	0.0750648	-0.240242	0.231117	0.273318	0.24388	-0.180019	0.273064	0.327063	123.395	grey60	ns
AC104389.5	0.914248	-0.237068	-1.30731	0.560196	2.71436	0.607103	1.68644	0.926858	1.92435	28.793	grey60	ns
AC104447.1	0.072168	-0.0426343	0.018197	0.174118	0.141356	0.15122	0.0843867	-0.0526814	0.0994809	328.024	grey60	ns
AC104452.1	-0.419127	-0.219628	0.658244	0.349725	0.410067	0.444753	-0.638435	-0.760259	0.992771	229.978	grey60	ns
AC104461.1	-0.29501	-0.434956	-0.171112	0.302659	0.26526	0.326442	0.0080246	-0.228496	0.228637	272.011	grey60	ns
AC104472.3	0.275336	0.330764	-0.258188	0.456952	0.383172	0.436255	0.239048	0.510047	0.563286	64.8885	grey60	ns
AC104532.1	-0.130676	0.222141	-0.253568	0.26911	0.241862	0.290592	-0.114963	0.411976	0.427715	105.592	grey60	ns
AC104563.1	-0.237833	-0.0260295	-0.578243	0.217643	0.223051	0.314715	0.0643035	0.478231	0.482535	82.3419	grey60	ns
AC104564.5	-0.243482	-0.0745666	0.65583	0.248097	0.280044	0.300532	-0.534114	-0.632542	0.827881	229.822	grey60	ns
AC104574.2	-0.272381	0.171948	0.720673	0.311239	0.282349	0.285557	-0.718691	-0.47521	0.861593	213.473	grey60	ns
AC104581.4	0.0641842	-0.115963	0.0925043	0.146427	0.125064	0.195993	0.0759135	-0.180538	0.195849	292.806	grey60	ns
AC104596.1	-0.0650854	0.101938	0.0801837	0.152451	0.17851	0.196133	-0.156146	0.0188397	0.157279	173.12	grey60	ns
AC104623.2	-0.0168339	-0.148616	0.0521485	0.295284	0.265132	0.262007	0.0313998	-0.173867	0.17668	280.237	grey60	ns
AC104653.1	0.119128	-0.128967	-0.179792	0.30556	0.251933	0.292334	0.273507	0.0440159	0.277026	9.14231	grey60	ns
AC104662.2	0.644968	0.240507	-0.537608	0.584795	0.784067	0.729701	0.793518	0.673868	1.04104	40.3384	grey60	ns
AC104699.1	-0.930565	-0.699174	-0.842901	0.582548	0.522822	0.659502	-0.159527	0.124471	0.202341	142.037	grey60	ns
AC104758.2	-0.372482	0.00918274	-0.469718	0.357595	0.317672	0.457941	-0.142214	0.41474	0.438445	108.927	grey60	ns
AC104772.1	0.163465	-0.198972	0.408351	0.311225	0.252594	0.356903	0.0587753	-0.525957	0.529231	276.376	grey60	ns
AC104794.2	0.0349906	0.0686419	-0.00643908	0.115288	0.115454	0.139959	0.00388918	0.0650221	0.0651383	86.577	grey60	ns
AC104794.4	0.239987	0.165451	-0.36838	0.275308	0.292278	0.339337	0.341451	0.462311	0.574735	53.5514	grey60	ns
AC104809.2	-0.805266	-0.174672	-0.244912	0.492878	0.406554	0.429407	-0.595474	0.0608297	0.598573	174.167	grey60	ns
AC104825.1	0.159922	-0.0736532	0.17206	0.144384	0.128689	0.15587	0.110719	-0.212794	0.239875	297.488	grey60	ns
AC104958.2	0.0993944	0.263285	0.254528	0.237642	0.211141	0.237334	-0.159512	0.00758318	0.159692	177.278	grey60	ns
AC104964.2	0.0785965	-0.132607	0.268765	0.269847	0.226409	0.270816	0.0105177	-0.347599	0.347758	271.733	grey60	ns
AC104986.2	-0.0752813	0.0576526	-0.0563484	0.270513	0.225627	0.255428	-0.0759334	0.0987278	0.124551	127.565	grey60	ns
AC105001.1	0.612944	-0.101409	0.602529	0.313888	0.304582	0.347858	0.362384	-0.609629	0.709203	300.729	grey60	ns
AC105020.1	-0.13748	-0.352116	0.134921	0.230014	0.276935	0.254204	-0.0288827	-0.421786	0.422774	266.083	grey60	ns
AC105020.4	0.487432	-0.394342	0.382247	0.915265	0.695045	0.89138	0.493479	-0.672546	0.83417	306.269	grey60	ns
AC105020.6	-0.138192	0.119078	-0.0179326	0.195567	0.141425	0.173104	-0.188765	0.118655	0.22296	147.847	grey60	ns
AC105036.3	0.168605	-0.225729	0.0590271	0.216165	0.213725	0.231971	0.251956	-0.246606	0.352557	315.615	grey60	ns
AC105052.1	0.178086	0.00807055	0.167158	0.311914	0.271572	0.379652	0.0904722	-0.137773	0.164823	303.292	grey60	ns
AC105052.3	0.310287	-0.0471423	-0.188382	0.200473	0.190736	0.265321	0.42805	0.122318	0.445183	15.9476	grey60	ns
AC105052.4	0.298761	-0.161442	0.229392	0.233871	0.184522	0.202452	0.264787	-0.338472	0.429739	308.036	grey60	ns
AC105053.1	0.110054	0.0200522	0.183521	0.208184	0.194708	0.230142	0.00826726	-0.141568	0.141809	273.342	grey60	ns
AC105074.1	-0.171058	-0.0577657	0.0488358	0.271813	0.237825	0.264834	-0.166593	-0.0923196	0.190463	208.994	grey60	ns
AC105101.1	0.236576	0.141271	0.0744462	0.324893	0.27053	0.355606	0.128717	0.0578724	0.141129	24.2091	grey60	ns
AC105206.2	-0.0726436	0.0902246	0.248589	0.223951	0.201982	0.213846	-0.24205	-0.137147	0.278205	209.536	grey60	ns
AC105233.5	0.603745	-0.356729	-0.356274	0.405577	0.268392	0.317691	0.960247	-0.000394227	0.960247	359.976	grey60	ns
AC105277.1	-0.113378	0.33106	0.187877	0.203198	0.216284	0.245295	-0.372846	0.124	0.392925	161.604	grey60	ns
AC105285.1	-0.217762	0.0386614	0.177614	0.197052	0.150049	0.195159	-0.325899	-0.120336	0.347406	200.266	grey60	ns
AC105339.2	-0.0489369	-0.214558	0.296424	0.246254	0.220039	0.292051	-0.0898695	-0.442523	0.451557	258.52	grey60	ns
AC105345.1	-0.140745	-0.179082	-0.0313823	0.324527	0.300326	0.324026	-0.0355133	-0.127911	0.13275	254.483	grey60	ns
AC105384.1	-0.0596944	0.0921404	-0.304785	0.225757	0.21317	0.240713	0.046628	0.343748	0.346896	82.2752	grey60	ns
AC105429.1	-0.446523	-0.131674	0.145416	0.25208	0.23358	0.287857	-0.453394	-0.239967	0.512982	207.891	grey60	ns
AC105446.1	-0.353492	0.00937096	-0.331984	0.25244	0.174934	0.271888	-0.192185	0.295622	0.352601	123.028	grey60	ns
AC105450.1	0.587035	-0.20125	NA	0.465945	0.326989	NA	NA	NA	NA	NA	grey60	ns
AC105749.1	-0.127236	-0.51283	0.314158	0.218711	0.182379	0.229003	-0.0278999	-0.716192	0.716735	267.769	grey60	ns
AC105760.2	0.20678	0.181218	0.0405768	0.119778	0.150825	0.157577	0.0958826	0.121799	0.155011	51.7894	grey60	ns
AC105942.1	0.197043	0.568009	0.148106	0.251094	0.238984	0.310786	-0.161015	0.363647	0.397699	113.883	grey60	ns
AC106028.3	-0.192706	-0.00727777	-0.00750567	0.209889	0.198315	0.213182	-0.185314	0.00019736	0.185314	179.939	grey60	ns
AC106739.1	0.306278	-0.171803	-0.00833628	0.25349	0.215598	0.23406	0.396348	-0.141566	0.420871	340.344	grey60	ns
AC106782.1	-0.160041	-0.222444	-0.0433668	0.193763	0.135118	0.19211	-0.0271354	-0.155085	0.157441	260.075	grey60	ns
AC106782.2	-0.0495523	-0.14293	-0.257356	0.189507	0.148796	0.1738	0.150591	0.0990961	0.180271	33.3469	grey60	ns
AC106786.1	-0.270885	0.275884	-0.439107	0.330339	0.268812	0.257502	-0.189273	0.6192	0.647482	106.997	grey60	ns
AC106791.1	-0.159755	0.032088	-0.0513227	0.209449	0.158612	0.215841	-0.150138	0.0722358	0.166611	154.306	grey60	ns
AC106795.1	-0.044104	-0.202088	0.314821	0.171953	0.14871	0.159801	-0.100471	-0.447657	0.458793	257.35	grey60	ns
AC106801.1	-0.269954	-0.490922	NA	0.304781	0.318875	NA	NA	NA	NA	NA	grey60	ns
AC106820.2	0.0784924	-0.104505	0.00998739	0.244176	0.223434	0.33341	0.125751	-0.0991533	0.16014	321.745	grey60	ns
AC106820.4	-0.310105	0.140349	0.46228	0.153984	0.145906	0.185069	-0.611419	-0.2788	0.671984	204.512	grey60	ns
AC106864.1	0.323987	0.130084	0.320624	0.28839	0.255703	0.366529	0.0986325	-0.165012	0.192243	300.868	grey60	ns
AC106865.1	-0.337714	-0.0951598	-0.68888	0.366469	0.295725	0.391028	0.0543054	0.514176	0.517036	83.971	grey60	ns
AC106869.1	-0.0673693	-0.0579796	-0.0075806	0.234117	0.19135	0.275376	-0.0345892	-0.0436468	0.0556908	231.604	grey60	ns
AC106872.13	0.0857509	0.114362	0.0909476	0.251401	0.234376	0.271219	-0.0169038	0.0202772	0.0263989	129.816	grey60	ns
AC106872.5	-0.0630174	0.00189563	0.0349427	0.165578	0.138116	0.153405	-0.0814366	-0.0286196	0.0863192	199.363	grey60	ns
AC106875.2	0.0104644	-0.259793	0.1473	0.229922	0.237049	0.241149	0.0667111	-0.352553	0.358809	280.715	grey60	ns
AC106881.1	-0.26611	0.445359	-0.0501784	0.278155	0.253116	0.307405	-0.4637	0.429148	0.631811	137.216	grey60	ns
[truncated: 20,571 more rows]

## Sheet: Figure 2d
	Eta	Rtx	Toc	SE_Eta	SE_Rtx	SE_Toc	x	y	r	angle	col	lab
A1BG	0.410013	0.236598	0.615996	0.295655	0.228488	0.331451	-0.016284	-0.328568	0.328971	267.163	grey60	ns
A1BG-AS1	0.278605	0.0167256	0.357326	0.23642	0.182228	0.224601	0.0915789	-0.294969	0.308858	287.248	grey60	ns
A2M	-0.354099	-0.0640574	-0.0405748	0.192204	0.169591	0.17991	-0.301783	-0.0203366	0.302468	183.855	grey60	ns
A2M-AS1	0.00476169	-0.259903	-0.119634	0.154149	0.126289	0.159582	0.19453	-0.121477	0.229344	328.017	grey60	ns
A2ML1	-1.71056	1.24176	0.797362	0.703327	0.493476	0.467884	-2.73012	0.384856	2.75711	171.976	grey60	ns
A2MP1	0.327415	0.592085	-0.245611	0.36342	0.338919	0.42366	0.154178	0.725466	0.741668	78.0019	grey60	ns
A4GALT	-0.220052	-0.104094	0.040907	0.180592	0.12556	0.162344	-0.188458	-0.125574	0.226463	213.677	grey60	ns
AAAS	0.125299	-0.00110292	-0.0250368	0.0585459	0.0621529	0.064944	0.138369	0.0207273	0.139913	8.51941	grey60	ns
AACS	-0.101452	0.00539182	-0.29109	0.159458	0.0920462	0.144889	0.0413973	0.25676	0.260076	80.8411	grey60	ns
AADACL2	-1.12076	0.514115	2.71477	0.899847	0.687654	0.730695	-2.7352	-1.90582	3.33369	214.868	blue	T+
AADACP1	-0.519517	0.0609533	-0.272661	0.412536	0.379057	0.371858	-0.413663	0.288919	0.50457	145.068	grey60	ns
AADAT	-0.0769973	-0.206796	-0.0740649	0.134796	0.145298	0.149862	0.063433	-0.114948	0.131289	298.892	grey60	ns
AAGAB	-0.0617955	-0.00571602	0.0727285	0.0694681	0.0725004	0.071882	-0.0953018	-0.067935	0.117037	215.483	grey60	ns
AAK1	-0.123335	0.059928	0.123901	0.14568	0.114766	0.166013	-0.21525	-0.0554025	0.222266	194.434	grey60	ns
AAMDC	0.101344	-0.211641	0.0298564	0.189714	0.164931	0.20037	0.192236	-0.209143	0.284069	312.588	grey60	ns
AAMP	-0.0657093	-0.0412503	0.0121055	0.0722805	0.0532478	0.0565502	-0.0511369	-0.0462075	0.068921	222.101	grey60	ns
AAR2	-0.0803313	-0.117714	0.0603995	0.0604359	0.0492787	0.0562235	-0.0516742	-0.154251	0.162676	251.479	grey60	ns
AARD	-0.317827	0.802416	0.322512	0.452663	0.334491	0.356182	-0.880291	0.415609	0.973469	154.727	grey60	ns
AARS	0.0343734	-0.07572	-0.0532059	0.121287	0.0975551	0.123783	0.0988363	-0.0194978	0.100741	348.84	grey60	ns
AARS2	0.109531	0.0710334	-0.0580825	0.117925	0.10389	0.127982	0.103056	0.111818	0.152065	47.335	grey60	ns
AARSD1	0.00736086	-0.0460202	-0.139718	0.0748345	0.0697776	0.102072	0.10023	0.0811451	0.12896	38.9932	grey60	ns
AASDH	-0.0575735	-0.0854779	0.0952734	0.0859247	0.0589019	0.0752938	-0.0624712	-0.156535	0.168541	248.244	grey60	ns
AASDHPPT	0.00203612	-0.00900298	0.0171983	0.0730925	0.0579689	0.078913	-0.00206151	-0.0226909	0.0227844	264.809	grey60	ns
AASS	-0.0996359	0.0373637	-0.34071	0.162358	0.126564	0.14529	0.0520375	0.327422	0.331531	80.9694	grey60	ns
AATBC	-0.137378	0.0171864	0.0848438	0.262025	0.224447	0.287887	-0.188393	-0.058593	0.197295	197.276	grey60	ns
AATF	-0.0230267	-0.0618572	0.0137461	0.0601861	0.0466277	0.0637236	0.0010288	-0.0654743	0.0654824	270.9	grey60	ns
AATK	-0.467445	0.027631	-0.575742	0.245987	0.246895	0.272597	-0.193389	0.522537	0.557175	110.309	grey60	ns
ABALON	-0.338759	-0.406389	-0.0501276	0.16457	0.208304	0.187602	-0.110501	-0.308531	0.327722	250.295	grey60	ns
ABAT	0.0893199	0.151827	-0.031759	0.125005	0.116551	0.112993	0.0292858	0.15899	0.161665	79.5632	grey60	ns
ABCA1	-0.113	0.231124	0.298834	0.206369	0.170542	0.224827	-0.377978	-0.0586384	0.3825	188.818	grey60	ns
ABCA10	0.190919	-0.294819	-0.46538	0.353052	0.308948	0.349661	0.571018	0.14771	0.589813	14.5033	grey60	ns
ABCA11P	0.16123	0.0236974	-0.22982	0.146758	0.128461	0.150415	0.264292	0.219553	0.343589	39.7171	grey60	ns
ABCA13	-0.390363	0.163447	NA	0.364499	0.364668	NA	NA	NA	NA	NA	grey60	ns
ABCA17P	0.220811	0.0379702	-0.0415564	0.265469	0.2194	0.307149	0.222604	0.0688721	0.233015	17.1917	grey60	ns
ABCA2	-0.13543	-0.0330959	-0.259997	0.171831	0.10984	0.126725	0.011116	0.196502	0.196816	86.7623	grey60	ns
ABCA3	-0.164052	-0.216092	-0.249247	0.229103	0.184343	0.201908	0.0686176	0.028713	0.0743828	22.7068	grey60	ns
ABCA4	0.535935	0.395085	-1.0254	0.417678	0.273152	0.329484	0.851093	1.23018	1.49589	55.3227	grey60	ns
ABCA5	-0.154155	-0.0652971	-0.210127	0.182492	0.14312	0.138465	-0.0164431	0.125426	0.1265	97.4687	grey60	ns
ABCA6	-0.220134	0.0618165	-0.232848	0.224247	0.176367	0.213002	-0.134618	0.255187	0.288518	117.813	grey60	ns
ABCA7	0.225524	0.158944	-0.136771	0.192943	0.193869	0.201571	0.214437	0.256097	0.334019	50.0596	grey60	ns
ABCA8	-0.100166	-0.203614	-0.501192	0.297699	0.27554	0.268953	0.252237	0.257711	0.360608	45.6149	grey60	ns
ABCA9	-0.236374	-0.276804	-0.517135	0.310708	0.249952	0.220679	0.160595	0.208133	0.262888	52.3462	grey60	ns
ABCB1	-0.184974	0.24607	-0.454869	0.227359	0.18505	0.224817	-0.0805748	0.607031	0.612356	97.561	grey60	ns
ABCB10	0.0218568	-0.0320859	0.100791	0.0823075	0.0741032	0.0983553	-0.0124956	-0.115075	0.115751	263.803	grey60	ns
ABCB11	-1.34705	-0.0393113	-0.386382	0.550234	0.488741	0.548132	-1.13421	0.300572	1.17336	165.157	grey60	ns
ABCB4	0.183349	0.051021	0.0405911	0.201916	0.183554	0.213607	0.137542	0.00903256	0.137839	3.75728	grey60	ns
ABCB5	-0.476106	0.19588	-0.417168	0.399212	0.347289	0.466701	-0.365462	0.530915	0.644541	124.542	grey60	ns
ABCB6	0.0828505	0.0302973	-0.026035	0.147371	0.116046	0.136253	0.0807193	0.0487852	0.0943165	31.148	grey60	ns
ABCB7	-0.00763011	-0.0260413	0.086166	0.068322	0.0704032	0.0849488	-0.0376925	-0.0971743	0.104228	248.799	grey60	ns
ABCB8	0.0820117	0.0619791	0.076386	0.0946648	0.0894221	0.103495	0.0128291	-0.0124768	0.0178957	315.798	grey60	ns
ABCB9	0.0742834	-0.0298582	-0.0570496	0.121506	0.1069	0.122513	0.117737	0.0235484	0.120069	11.3104	grey60	ns
ABCC1	-0.0915672	0.0473035	0.0234365	0.143855	0.142686	0.159801	-0.126937	0.0206694	0.128609	170.752	grey60	ns
ABCC10	0.174637	0.159019	0.123109	0.146285	0.148338	0.165781	0.0335728	0.0310993	0.0457635	42.8096	grey60	ns
ABCC11	0.654597	0.926724	0.493709	0.484219	0.356547	0.477875	-0.0556197	0.375002	0.379104	98.4365	grey60	ns
ABCC13	-0.491098	-1.07975	0.609097	0.424555	0.514591	0.45096	-0.255772	-1.46258	1.48478	260.081	grey60	ns
ABCC2	-0.412063	-0.706308	-0.486597	0.36878	0.276711	0.362656	0.184389	-0.190275	0.26496	314.1	grey60	ns
ABCC3	-0.0185243	0.132232	0.492376	0.268852	0.207717	0.268446	-0.330828	-0.311894	0.45467	223.313	grey60	ns
ABCC4	-0.267852	-0.161411	0.176458	0.18848	0.152865	0.167191	-0.275376	-0.292603	0.401807	226.737	grey60	ns
ABCC5	0.10048	0.107956	0.0142065	0.130764	0.116731	0.151936	0.0393981	0.0811899	0.0902442	64.1146	grey60	ns
ABCC6	0.40076	-0.503892	-0.0777654	0.395425	0.313787	0.304944	0.691589	-0.369037	0.78389	331.915	grey60	ns
ABCC6P1	0.468156	-0.475563	0.350063	0.442895	0.383734	0.362737	0.530906	-0.715013	0.890564	306.594	grey60	ns
ABCC8	0.827835	-0.498433	0.0531089	0.581841	0.463732	0.50479	1.0505	-0.477649	1.15399	335.549	grey60	ns
ABCC9	-0.211164	0.179681	-0.522833	0.239997	0.227722	0.249377	-0.0395885	0.608395	0.609682	93.723	grey60	ns
ABCD1	0.127409	0.00652649	0.139786	0.154095	0.113883	0.165211	0.0542528	-0.115406	0.127523	295.178	grey60	ns
ABCD2	0.511043	-0.425279	-0.952147	0.508128	0.387351	0.374452	1.19976	0.456281	1.28359	20.8224	grey60	ns
ABCD3	-0.25428	-0.0099913	0.0139033	0.135002	0.0914603	0.104886	-0.256236	-0.0206934	0.25707	184.617	grey60	ns
ABCD4	-0.0789629	0.146187	0.0235634	0.0999127	0.0716874	0.0885669	-0.163838	0.106195	0.195244	147.05	grey60	ns
ABCE1	-0.0843153	-0.0811279	-0.0427813	0.0966869	0.0844703	0.0839397	-0.0223607	-0.0332091	0.0400356	236.046	grey60	ns
ABCF1	-0.108613	-0.020435	-0.00374535	0.0725428	0.0648559	0.0884817	-0.0965233	-0.0144536	0.0975994	188.516	grey60	ns
ABCF2	-0.130411	-0.09899	-0.0138924	0.0808065	0.0814835	0.11045	-0.0739697	-0.0736966	0.104416	224.894	grey60	ns
ABCF3	0.0044671	0.023947	-0.0689104	0.0595295	0.0596052	0.066286	0.0269488	0.0804169	0.0848122	71.4733	grey60	ns
ABCG1	-0.0745488	0.282251	0.189624	0.171172	0.147152	0.164363	-0.310486	0.0802175	0.320681	165.514	grey60	ns
ABCG2	-0.303448	0.0941713	-0.211955	0.219769	0.218849	0.211351	-0.244556	0.265113	0.360684	132.69	grey60	ns
ABCG4	-0.0536637	-0.235219	-0.711268	0.303678	0.300042	0.31895	0.41958	0.41227	0.588229	44.4965	grey60	ns
ABCG5	-0.515515	NA	NA	0.296721	NA	NA	NA	NA	NA	NA	grey60	ns
ABCG8	0.138311	-0.174447	0.340889	0.253288	0.198924	0.341658	0.0550895	-0.446294	0.449681	277.037	grey60	ns
ABHD1	0.252873	-0.253163	-0.104031	0.237787	0.187678	0.212891	0.43147	-0.129152	0.450385	343.336	grey60	ns
ABHD10	0.0303216	-0.0972263	0.0395867	0.0700048	0.0561412	0.0670027	0.0591414	-0.118484	0.132424	296.526	grey60	ns
ABHD11	0.1226	0.193111	0.179867	0.128797	0.11485	0.124639	-0.0638896	0.0114698	0.064911	169.822	grey60	ns
ABHD11-AS1	0.415672	-0.0292804	0.0478227	0.306426	0.283703	0.323506	0.406401	-0.0667732	0.41185	350.669	grey60	ns
ABHD12	0.0727341	0.0914358	0.474076	0.153434	0.128103	0.15926	-0.210022	-0.331376	0.392325	237.634	grey60	ns
ABHD12B	-1.01275	0.0336843	0.288451	0.403704	0.268822	0.263236	-1.17382	-0.220635	1.19437	190.645	grey60	ns
ABHD13	-0.0264789	-0.113495	0.0377632	0.0746264	0.0734413	0.0760184	0.0113868	-0.130993	0.131487	274.968	grey60	ns
ABHD14A	0.106976	0.00792693	0.107382	0.153118	0.124296	0.16516	0.0493218	-0.0861309	0.099253	299.797	grey60	ns
ABHD14A-ACY1	0.0191675	-0.231056	-0.0635938	0.206516	0.193234	0.221962	0.166493	-0.145027	0.2208	318.942	grey60	ns
ABHD14B	0.0317706	-0.0528013	-0.0577877	0.115295	0.0991639	0.0912585	0.0870651	0.00431833	0.0871721	2.83948	grey60	ns
ABHD15	-0.0108518	-0.0362198	-0.0275566	0.16212	0.107442	0.119258	0.0210365	-0.00750255	0.0223343	340.371	grey60	ns
ABHD16A	0.166663	0.0435224	0.106357	0.105996	0.0962103	0.118785	0.0917238	-0.054416	0.106651	329.321	grey60	ns
ABHD16B	-0.333344	0.322544	0.165385	0.637119	0.687983	0.785277	-0.577309	0.136104	0.593136	166.734	grey60	ns
ABHD17A	0.0132211	-0.0555942	0.102929	0.0899515	0.0893161	0.119863	-0.0104463	-0.137285	0.137682	265.649	grey60	ns
ABHD17AP1	0.113289	NA	-0.295177	0.206706	NA	0.248799	NA	NA	NA	NA	grey60	ns
ABHD17B	-0.191756	0.0307282	-0.0452898	0.129018	0.103419	0.117421	-0.184475	0.0658335	0.19587	160.36	grey60	ns
ABHD17C	-0.0931671	0.171927	0.210019	0.201879	0.146491	0.15182	-0.28414	-0.0329886	0.286048	186.622	grey60	ns
ABHD18	0.176223	0.0895249	-0.0109067	0.0987622	0.0862613	0.107952	0.136914	0.0869763	0.162204	32.4263	grey60	ns
ABHD2	-0.316717	-0.0925994	0.330892	0.176252	0.153285	0.189867	-0.435863	-0.366754	0.569636	220.079	grey60	ns
ABHD3	0.279297	0.0755758	0.116192	0.160106	0.125098	0.169371	0.183413	-0.0351744	0.186755	349.144	grey60	ns
ABHD4	-0.0661944	-0.000395901	0.0268105	0.103738	0.0888164	0.105599	-0.0794018	-0.0235615	0.0828238	196.528	grey60	ns
ABHD5	-0.357176	-0.0741145	-0.201791	0.209945	0.158638	0.163856	-0.219223	0.110571	0.24553	153.235	grey60	ns
ABHD6	0.0267967	-0.0658076	0.145613	0.135714	0.0853631	0.0843949	-0.0131059	-0.183095	0.183564	265.906	grey60	ns
ABHD8	0.047007	0.0568874	0.192238	0.116649	0.0951712	0.117039	-0.0775559	-0.117217	0.140552	236.51	grey60	ns
ABI1	-0.0319862	-0.0436606	0.283243	0.0932696	0.0756993	0.108721	-0.151777	-0.283107	0.321225	241.804	grey60	ns
ABI2	0.0287143	-0.00942189	0.221777	0.079515	0.0776173	0.0748438	-0.0774633	-0.200224	0.214687	248.849	grey60	ns
ABI3	0.113613	0.184535	0.170285	0.243516	0.182251	0.212448	-0.063797	0.0123409	0.0649796	169.052	grey60	ns
ABI3BP	-0.515243	-0.301254	0.117533	0.222858	0.17112	0.178407	-0.423382	-0.36268	0.557485	220.584	grey60	ns
ABL1	-0.141654	0.0442784	-0.0909344	0.126946	0.102331	0.131011	-0.118326	0.117098	0.166472	135.299	grey60	ns
ABL2	-0.0831986	-0.136911	0.0407074	0.138161	0.129438	0.142494	-0.035097	-0.153822	0.157775	257.147	grey60	ns
ABLIM1	-0.742897	-0.238134	-0.389051	0.287136	0.238704	0.277053	-0.429304	0.130699	0.448759	163.068	grey60	ns
ABLIM2	-0.310587	0.000136106	-0.333775	0.207252	0.20891	0.244375	-0.143767	0.289175	0.322942	116.435	grey60	ns
ABLIM3	-0.163239	-0.148456	-0.302149	0.186955	0.148644	0.172069	0.062064	0.133102	0.146861	65.0008	grey60	ns
ABO	-0.693361	-0.228143	-0.302747	0.284033	0.221024	0.266481	-0.427916	0.0646097	0.432766	171.414	grey60	ns
ABR	-0.0452754	-0.13018	0.154565	0.134258	0.105217	0.144757	-0.0574675	-0.246597	0.253204	256.882	grey60	ns
ABRACL	0.119383	0.0518768	0.416644	0.185049	0.153988	0.202087	-0.114877	-0.315898	0.336137	250.016	grey60	ns
ABRAXAS1	-0.109946	-0.152776	0.0180182	0.107626	0.111474	0.125798	-0.0425669	-0.147912	0.153915	253.945	grey60	ns
ABRAXAS2	-0.02399	-0.0273877	0.0728056	0.0676424	0.0514455	0.0660795	-0.0466989	-0.0867699	0.0985384	241.711	grey60	ns
ABT1	0.110722	0.0361305	0.062107	0.0808399	0.0779343	0.0903011	0.0616033	-0.0224964	0.0655824	339.939	grey60	ns
ABTB1	-0.121021	-0.0362549	-0.298355	0.11595	0.134668	0.132332	0.0462842	0.226985	0.231656	78.4749	grey60	ns
ABTB2	-0.22265	-0.121345	-0.2242	0.294458	0.21982	0.233797	-0.0498781	0.089075	0.102089	119.247	grey60	ns
AC000068.1	0.269321	0.356592	-0.0340132	0.226722	0.226883	0.254002	0.108031	0.338274	0.355106	72.2886	grey60	ns
AC000068.3	-0.105301	-0.11319	0.266101	0.452632	0.450876	0.43728	-0.181756	-0.328476	0.375409	241.043	grey60	ns
AC000120.1	0.323777	0.281479	-0.38128	0.318022	0.272635	0.410664	0.373678	0.573966	0.684889	56.9341	grey60	ns
AC000120.3	0.589096	0.154728	0.178984	0.451381	0.381364	0.515453	0.42224	-0.0210059	0.422762	357.152	grey60	ns
AC000123.1	0.229428	0.0742191	-0.195743	0.167414	0.203776	0.23276	0.29019	0.233794	0.372652	38.8569	grey60	ns
AC000123.2	0.132882	0.352477	-0.358271	0.208628	0.210107	0.24589	0.135779	0.615526	0.630324	77.5603	grey60	ns
AC000123.3	-0.295042	-0.0100992	-0.108605	0.161025	0.141934	0.166025	-0.23569	0.0853086	0.250653	160.102	grey60	ns
AC000367.1	-0.108226	0.218461	0.169723	0.179725	0.197256	0.25306	-0.302319	0.0422082	0.305251	172.052	grey60	ns
AC000403.1	-0.178596	-0.113466	0.134397	0.149293	0.118877	0.127279	-0.189061	-0.214656	0.286044	228.628	grey60	ns
AC001226.2	0.218634	-0.0384799	-0.40352	0.208599	0.190099	0.235381	0.439634	0.316134	0.541497	35.7194	grey60	ns
AC002044.2	0.121826	0.168681	-0.193794	0.307385	0.273997	0.350377	0.134382	0.313913	0.341467	66.8249	grey60	ns
AC002059.2	-0.632874	-0.101098	-0.321923	0.328361	0.278968	0.389179	-0.421364	0.19124	0.462731	155.589	grey60	ns
AC002066.1	-0.200196	-0.482775	NA	0.359467	0.326011	NA	NA	NA	NA	NA	grey60	ns
AC002070.1	0.0764561	-0.0230199	-0.219571	0.284987	0.233478	0.280212	0.197752	0.170219	0.260922	40.7208	grey60	ns
AC002074.1	0.418264	-0.089257	0.677531	0.258723	0.24028	0.324974	0.124127	-0.664058	0.675559	280.588	grey60	ns
AC002091.1	0.167697	0.149624	0.221695	0.260028	0.204815	0.244812	-0.0179628	-0.0624148	0.0649482	253.944	grey60	ns
AC002091.2	0.370563	0.301874	0.207966	0.269587	0.217159	0.250381	0.115644	0.0813266	0.141377	35.1169	grey60	ns
AC002094.1	-0.111507	0.14914	0.484742	0.324624	0.23415	0.293852	-0.428448	-0.29064	0.517725	214.151	grey60	ns
AC002094.5	0.113273	-0.168639	-0.11334	0.318383	0.24815	0.3523	0.254262	-0.0478903	0.258733	349.333	grey60	ns
AC002310.1	0.0966882	0.0552559	-0.0562501	0.15198	0.15307	0.18726	0.0971853	0.096567	0.137004	44.8172	grey60	ns
AC002310.5	-0.126761	-0.0309183	-1.21052	0.821534	0.823297	0.879338	0.493958	1.02157	1.13472	64.1948	grey60	ns
AC002310.6	-0.0454867	-0.0494229	-0.424966	0.188114	0.141203	0.196546	0.191708	0.32523	0.377526	59.4826	grey60	ns
AC002350.1	0.199044	0.123453	0.173661	0.15054	0.124721	0.151394	0.0504869	-0.0434818	0.0666303	319.263	grey60	ns
AC002398.1	-0.177174	0.390882	-0.0322993	0.255545	0.201518	0.213782	-0.356465	0.366486	0.511253	134.206	grey60	ns
AC002398.2	-0.448291	-0.294778	-0.833397	0.494328	0.46908	0.489577	0.115796	0.466457	0.480615	76.0584	grey60	ns
AC002429.2	0.192662	0.0848269	0.000100036	0.244215	0.208661	0.30473	0.150198	0.0733756	0.167163	26.0367	grey60	ns
AC002451.1	-0.497676	-0.375889	0.613173	0.338404	0.305972	0.338354	-0.616318	-0.856553	1.05524	234.264	grey60	ns
AC002467.1	0.16583	0.00121714	-0.0353996	0.153463	0.158066	0.182865	0.182921	0.031711	0.185649	9.83499	grey60	ns
AC002472.1	0.120433	-0.159702	0.275958	0.365287	0.321304	0.457665	0.0623056	-0.377293	0.382403	279.377	grey60	ns
AC002472.2	-0.11538	0.0747497	NA	0.305573	0.256344	NA	NA	NA	NA	NA	grey60	ns
AC002480.1	-0.0643239	0.145618	0.0684628	0.323753	0.243142	0.261462	-0.171364	0.0668187	0.183931	158.698	grey60	ns
AC002519.1	0.160541	0.0865052	-0.347307	0.205144	0.190166	0.201817	0.290942	0.375692	0.475175	52.2453	grey60	ns
AC002525.1	0.0811994	-0.217432	0.167344	0.197382	0.196085	0.231571	0.106243	-0.333226	0.349753	287.684	grey60	ns
AC002546.1	-1.16294	-1.59984	-1.90491	0.837107	0.602186	0.717643	0.589435	0.2642	0.645938	24.1431	grey60	ns
AC002553.1	0.329125	0.0607427	-0.0318691	0.201973	0.216998	0.257098	0.314688	0.0802042	0.324748	14.2985	grey60	ns
AC002558.1	0.335778	0.0677371	0.138181	0.312704	0.2752	0.370899	0.232819	-0.0610064	0.240679	345.317	grey60	ns
AC002558.2	-0.318312	-0.315499	0.156887	0.309189	0.233807	0.319137	-0.239006	-0.409099	0.473799	239.705	grey60	ns
AC002558.3	-0.298943	0.0809817	0.45147	0.343166	0.254369	0.411743	-0.565169	-0.320853	0.649895	209.584	grey60	ns
AC002996.1	0.522169	0.305733	0.216158	0.499136	0.436921	0.535287	0.261223	0.0775741	0.272499	16.5396	grey60	ns
AC003043.2	-0.110007	0.0296972	0.00982104	0.238484	0.217028	0.299571	-0.129766	0.0172132	0.130903	172.444	grey60	ns
AC003070.1	0.810674	0.848146	-0.687155	0.428846	0.442043	0.473436	0.730178	1.32961	1.51691	61.2259	grey60	ns
AC003072.1	0.0421688	0.167736	-0.152806	0.19108	0.172543	0.175768	0.0347041	0.277597	0.279758	82.8741	grey60	ns
AC003102.1	0.443096	0.362708	-0.114291	0.21091	0.189675	0.210214	0.318888	0.413093	0.521857	52.3336	grey60	ns
AC003681.1	0.0205174	0.125843	-0.0893863	0.178627	0.152341	0.213131	0.00228906	0.186394	0.186408	89.2964	grey60	ns
AC003957.1	0.80536	0.648006	-0.600928	0.461512	0.419946	0.399866	0.781821	1.08161	1.33459	54.1394	grey60	ns
AC003973.3	-0.0221961	0.111703	-0.150517	0.286792	0.241689	0.266143	-0.00278912	0.227089	0.227106	90.7037	grey60	ns
AC003986.1	-0.320201	0.114706	0.316937	0.293587	0.329633	0.392418	-0.536023	-0.175137	0.563909	198.094	grey60	ns
AC003986.2	-0.209131	-0.167376	-0.157861	0.328484	0.261007	0.312746	-0.0465124	-0.00824022	0.0472366	190.046	grey60	ns
AC003991.1	0.0226232	0.601738	0.283515	0.237705	0.243766	0.259664	-0.420003	0.275589	0.502347	146.729	grey60	ns
AC004039.1	0.257263	0.252739	NA	0.269714	0.243275	NA	NA	NA	NA	NA	grey60	ns
AC004057.1	0.05708	0.111494	0.106352	0.245472	0.237206	0.282286	-0.0518434	0.00445298	0.0520343	175.091	grey60	ns
AC004067.1	-0.286943	0.0913189	0.00132081	0.172085	0.152152	0.192934	-0.333263	0.0779407	0.342256	166.837	grey60	ns
AC004076.2	-0.110128	0.0543898	-0.091352	0.195225	0.200974	0.227167	-0.0916465	0.126216	0.155979	125.984	grey60	ns
AC004080.2	0.194712	0.160359	-0.343005	0.290544	0.246153	0.325925	0.286035	0.435926	0.52139	56.729	grey60	ns
AC004130.1	0.243855	-0.079758	0.322306	0.215696	0.191562	0.281307	0.12258	-0.348198	0.369145	289.394	grey60	ns
AC004148.2	0.306183	0.402573	-0.438138	0.209154	0.235818	0.274974	0.323965	0.728077	0.7969	66.0129	grey60	ns
AC004156.1	0.0867676	-0.03788	-0.0953891	0.184637	0.171941	0.2562	0.153402	0.0498043	0.161285	17.9868	grey60	ns
AC004160.1	0.362092	-0.00292532	-0.44187	0.333155	0.220567	0.249464	0.584489	0.380137	0.697232	33.039	grey60	ns
AC004241.1	0.37862	0.0892109	0.108345	0.203288	0.18537	0.267302	0.279842	-0.0165704	0.280333	356.611	grey60	ns
AC004241.5	0.0860624	0.44263	-0.427528	0.194412	0.16965	0.173429	0.0785117	0.753579	0.757658	84.0521	grey60	ns
AC004466.1	0.041552	-0.204723	-0.449241	0.233263	0.215135	0.231927	0.368534	0.211758	0.42504	29.8816	grey60	ns
AC004477.1	0.433128	-0.193267	-0.533392	0.248775	0.256334	0.274449	0.796457	0.294557	0.849181	20.2961	grey60	ns
AC004477.3	0.0546774	0.0875104	0.0121955	0.229006	0.163531	0.210306	0.00482443	0.0652246	0.0654028	85.7697	grey60	ns
AC004491.1	-0.0756609	-0.188679	NA	0.274685	0.257774	NA	NA	NA	NA	NA	grey60	ns
AC004492.1	0.0275065	0.0396114	-0.142967	0.242395	0.211927	0.241289	0.0791844	0.158118	0.176837	63.3986	grey60	ns
AC004494.1	0.753577	0.352214	0.0173616	0.321448	0.3193	0.373752	0.568789	0.289991	0.638448	27.0142	grey60	ns
AC004540.1	0.0250578	0.0489231	0.41617	0.183378	0.149034	0.198314	-0.207489	-0.318045	0.379742	236.88	grey60	ns
AC004540.2	0.344279	-0.334399	1.12701	0.358106	0.302623	0.383264	-0.0520279	-1.26562	1.26669	267.646	grey60	ns
AC004585.1	1.46902	0.730113	-0.225093	0.500188	0.421856	0.502462	1.21651	0.827233	1.47112	34.2159	grey60	ns
AC004623.1	0.559958	0.295936	-0.338452	0.318301	0.345925	0.337991	0.581216	0.549396	0.79978	43.3879	grey60	ns
AC004656.1	-0.375308	-0.107644	0.11795	0.165591	0.145435	0.145003	-0.38046	-0.19537	0.427691	207.181	grey60	ns
AC004678.2	-0.328763	0.0496478	-0.308764	0.304362	0.268404	0.351296	-0.199205	0.310393	0.368818	122.692	grey60	ns
AC004687.1	1.45292	1.07004	-0.668124	0.422588	0.42867	0.404283	1.25196	1.5053	1.95789	50.2497	grey60	ns
AC004687.2	0.794371	0.447192	0.165165	0.32369	0.250855	0.292798	0.488192	0.244243	0.545881	26.5789	grey60	ns
AC004691.2	0.260789	-0.283005	-0.618686	0.527066	0.470601	0.663379	0.711634	0.290708	0.768723	22.2204	grey60	ns
AC004706.3	-0.314515	0.301334	-0.0682971	0.279103	0.262409	0.358942	-0.431033	0.32011	0.536899	143.4	grey60	ns
AC004707.1	0.598628	-0.224098	0.572317	0.443397	0.329188	0.445835	0.424518	-0.689715	0.80989	301.612	grey60	ns
AC004754.1	-0.104739	-0.110379	-0.117233	0.319361	0.276562	0.352017	0.0090668	0.00593558	0.0108369	33.2108	grey60	ns
AC004771.3	-0.0920838	-0.094585	-0.191416	0.23952	0.216415	0.248108	0.0509166	0.083858	0.0981053	58.7348	grey60	ns
AC004801.6	-0.321311	0.133936	0.219841	0.219967	0.194871	0.207147	-0.498199	-0.0743958	0.503724	188.493	grey60	ns
AC004801.7	0.0328278	0.254637	-0.107072	0.192641	0.186178	0.225142	-0.0409544	0.313249	0.315915	97.4486	grey60	ns
AC004803.1	0.0411051	-0.160121	-0.0637971	0.119427	0.11233	0.124913	0.153064	-0.0834192	0.17432	331.41	grey60	ns
AC004812.2	-0.277343	0.00436993	-0.0133883	0.150935	0.119166	0.179016	-0.272833	0.0153791	0.273266	176.774	grey60	ns
AC004816.2	-0.0086526	-0.143241	-0.143066	0.365565	0.250836	0.374517	0.134501	-0.000151911	0.134501	359.935	grey60	ns
AC004817.1	-0.459948	-0.118356	0.163236	0.394285	0.332005	0.416554	-0.482388	-0.243865	0.540526	206.818	grey60	ns
AC004817.3	0.458761	0.314836	-0.12244	0.313834	0.28778	0.311229	0.362563	0.378693	0.524271	46.2466	grey60	ns
AC004817.4	0.198535	0.25331	-0.0750272	0.182896	0.189065	0.22345	0.109394	0.284348	0.304665	68.9573	grey60	ns
AC004825.2	-0.263328	-0.055647	-0.187938	0.244536	0.206522	0.27383	-0.141535	0.114567	0.182093	141.011	grey60	ns
AC004834.1	-0.00982187	0.0528652	0.104341	0.237108	0.193674	0.307624	-0.0884248	-0.0445791	0.0990264	206.755	grey60	ns
AC004835.1	-0.0513014	0.350599	-0.0402612	0.22654	0.246609	0.26425	-0.20647	0.338494	0.396495	121.382	grey60	ns
AC004846.1	-0.112395	-0.0601064	0.0475481	0.169046	0.166341	0.150033	-0.106116	-0.0932315	0.141254	221.302	grey60	ns
AC004847.1	0.122521	-0.0327219	0.11883	0.339464	0.277348	0.333203	0.0794665	-0.131248	0.153431	301.194	grey60	ns
AC004852.2	-0.116485	0.172122	-0.303168	0.23133	0.237821	0.243493	-0.0509625	0.411613	0.414756	97.058	grey60	ns
AC004854.2	-0.129913	-0.0844212	0.215321	0.210228	0.202284	0.200829	-0.195363	-0.259585	0.324886	233.035	grey60	ns
AC004865.2	0.54622	0.51582	0.23324	0.284968	0.25908	0.287829	0.17169	0.244722	0.298942	54.9475	grey60	ns
AC004877.2	0.298081	-0.156785	-0.372466	0.200887	0.182035	0.194083	0.562707	0.186785	0.592898	18.3631	grey60	ns
AC004889.1	0.0022095	0.0377317	-0.295672	0.166029	0.125787	0.178565	0.13118	0.288736	0.317139	65.5666	grey60	ns
AC004890.2	0.319379	0.570087	-0.539272	0.303368	0.352667	0.346576	0.303971	0.960733	1.00767	72.4429	grey60	ns
AC004908.1	0.295253	0.123647	-0.57799	0.262751	0.235735	0.304708	0.522424	0.607635	0.801341	49.3122	grey60	ns
AC004908.2	0.593407	0.435595	-0.0511534	0.27632	0.243626	0.312781	0.401186	0.421536	0.581931	46.4169	grey60	ns
AC004918.1	0.0950923	-0.0773948	-0.307795	0.214699	0.19717	0.235647	0.287687	0.199532	0.35011	34.7441	grey60	ns
AC004918.3	0.280607	0.227231	0.232303	0.173089	0.169624	0.198976	0.05084	-0.00439265	0.0510294	355.062	grey60	ns
AC004921.1	0.314556	-0.0291469	0.739725	0.309319	0.275047	0.292183	-0.040733	-0.665863	0.667107	266.499	grey60	ns
AC004922.1	0.190782	-0.109821	0.0764981	0.204969	0.152561	0.231351	0.207443	-0.161357	0.262809	322.123	grey60	ns
AC004941.1	-0.0488857	0.25741	0.353448	0.270738	0.23842	0.330833	-0.354315	-0.0831711	0.363946	193.21	grey60	ns
AC004943.2	1.46821	-0.485498	0.707231	0.469978	0.416814	0.472011	1.35734	-1.03293	1.70568	322.729	grey60	ns
AC004947.1	0.258816	-0.224017	-0.581613	0.373661	0.308681	0.432645	0.66163	0.309687	0.730521	25.0827	grey60	ns
AC004947.2	-0.206674	-0.149409	0.158402	0.366077	0.296754	0.308352	-0.21117	-0.266572	0.340079	231.615	grey60	ns
AC004951.1	0.102005	0.132723	-0.110952	0.187941	0.178016	0.225393	0.0911197	0.211028	0.22986	66.6459	grey60	ns
AC004951.2	0.385145	0.179856	-0.0553118	0.205909	0.18909	0.236924	0.322873	0.203661	0.38174	32.2428	grey60	ns
AC004951.3	0.332882	0.267274	-0.509075	0.238053	0.247583	0.215135	0.453783	0.672338	0.811146	55.9833	grey60	ns
AC004951.4	0.117637	-0.0210486	-0.145344	0.207919	0.209041	0.267209	0.200833	0.107643	0.227862	28.1904	grey60	ns
AC004967.1	0.0657234	0.380043	NA	0.227131	0.226929	NA	NA	NA	NA	NA	grey60	ns
AC004967.2	0.297226	0.0903171	0.344619	0.201277	0.147114	0.207285	0.0797578	-0.220232	0.234229	289.908	grey60	ns
AC004980.1	-0.0213489	-0.01255	-0.195007	0.128805	0.110883	0.147812	0.0824296	0.158012	0.17822	62.4505	grey60	ns
AC004982.2	0.386948	0.276704	0.0102044	0.376991	0.311527	0.363975	0.243493	0.230795	0.335493	43.4664	grey60	ns
AC004988.1	0.270125	-0.304003	1.14618	0.337886	0.288759	0.353057	-0.150963	-1.25589	1.26493	263.146	grey60	ns
AC004990.1	0.435538	-0.105082	0.00652086	0.397525	0.347379	0.390143	0.484819	-0.096651	0.494359	348.726	grey60	ns
AC004997.1	-0.106595	-0.222345	-0.0306948	0.213595	0.16479	0.239137	0.0199246	-0.165974	0.167166	276.845	grey60	ns
AC005005.3	-0.098906	-0.356441	0.283529	0.221476	0.197254	0.240821	-0.0624496	-0.55423	0.557737	263.571	grey60	ns
AC005005.4	-0.0268677	-0.00556756	0.0712924	0.209282	0.191774	0.277122	-0.0597301	-0.0665627	0.0894331	228.097	grey60	ns
AC005034.3	-0.149046	-0.120098	-0.218803	0.155132	0.12455	0.147428	0.0204051	0.085481	0.0878827	76.5742	grey60	ns
AC005034.5	0.141226	-0.365196	-0.343737	0.265818	0.224799	0.248547	0.495692	-0.0185839	0.496041	357.853	grey60	ns
AC005037.1	-0.132333	NA	0.460364	0.330292	NA	0.389408	NA	NA	NA	NA	grey60	ns
AC005041.1	0.0826568	0.169635	-0.29391	0.156659	0.148951	0.178906	0.144794	0.401442	0.426757	70.1664	grey60	ns
AC005041.3	-0.044178	-0.0732251	-0.188265	0.208908	0.260901	0.221966	0.0865671	0.0996274	0.131983	49.0123	grey60	ns
AC005046.1	-0.0106461	0.114608	-0.145387	0.303909	0.255963	0.361448	0.00474298	0.225162	0.225212	88.7933	grey60	ns
AC005062.1	0.505483	-0.168733	0.528383	0.326069	0.252717	0.336477	0.325658	-0.603721	0.685953	298.343	grey60	ns
AC005070.3	-0.116994	0.125843	-0.160525	0.195556	0.146727	0.181346	-0.099653	0.248002	0.267274	111.891	grey60	ns
AC005072.1	0.0444862	-0.155918	-0.044938	0.304572	0.263292	0.385684	0.144914	-0.0961116	0.17389	326.446	grey60	ns
AC005076.1	0.272118	0.0587596	-0.185845	0.21544	0.225349	0.302253	0.335661	0.211834	0.396915	32.2558	grey60	ns
AC005082.1	-0.310441	0.392533	0.544739	0.282438	0.263476	0.326703	-0.779078	-0.131814	0.79015	189.603	grey60	ns
AC005083.1	0.214358	0.151969	0.350495	0.375452	0.312021	0.419632	-0.0368739	-0.171929	0.175838	257.895	grey60	ns
AC005089.1	-0.406034	-0.178451	NA	0.330641	0.285642	NA	NA	NA	NA	NA	grey60	ns
AC005154.2	0.101782	0.355467	-0.30218	0.262771	0.259285	0.28915	0.0751381	0.569539	0.574474	82.4845	grey60	ns
AC005162.3	-0.000208948	0.257316	-0.177154	0.344782	0.333799	0.382835	-0.0402898	0.376263	0.378414	96.1119	grey60	ns
AC005165.1	-0.426696	0.146507	-0.0726697	0.514839	0.445052	0.415902	-0.463615	0.189813	0.500967	157.735	grey60	ns
AC005180.1	0.296344	-1.21674	NA	0.424045	0.437685	NA	NA	NA	NA	NA	grey60	ns
AC005180.2	-0.0682581	-0.981883	-0.21778	0.330781	0.418466	0.431675	0.531574	-0.661733	0.848799	308.775	grey60	ns
AC005224.3	-0.088142	-0.02529	0.0436988	0.288435	0.24751	0.355379	-0.0973464	-0.0597461	0.114219	211.539	grey60	ns
AC005225.2	0.328045	-0.358751	-0.767632	0.396466	0.322579	0.333185	0.891237	0.354101	0.959005	21.6686	grey60	ns
AC005225.4	0.118282	-0.297903	-0.445295	0.250773	0.174715	0.170483	0.489881	0.127645	0.506237	14.6044	grey60	ns
AC005229.4	-0.0103813	-0.0242442	0.215077	0.100126	0.0994943	0.126079	-0.105798	-0.207258	0.232699	242.957	grey60	ns
AC005253.1	0.67691	0.235835	-0.680003	0.276375	0.280582	0.299125	0.898994	0.793139	1.19886	41.4204	grey60	ns
AC005261.1	0.066725	0.0530572	-0.137493	0.131168	0.118064	0.166278	0.108943	0.165022	0.197739	56.5682	grey60	ns
AC005261.3	0.0788834	0.0484647	-0.130591	0.138088	0.114647	0.159685	0.119946	0.155067	0.196043	52.2775	grey60	ns
AC005261.5	0.0716637	0.0347306	-0.138929	0.218163	0.17547	0.201148	0.123763	0.150394	0.194771	50.5482	grey60	ns
AC005280.2	-0.314826	-0.100712	-0.351599	0.426432	0.35392	0.354024	-0.0886706	0.217275	0.234672	112.201	grey60	ns
AC005280.3	-0.297412	-0.0942659	-0.206407	0.418981	0.385509	0.36025	-0.147075	0.0971173	0.176246	146.562	grey60	ns
AC005288.1	-0.0226811	0.0217637	-0.0739458	0.0611176	0.0567986	0.0728043	0.00340997	0.0828869	0.082957	87.6442	grey60	ns
AC005304.2	0.187356	0.228323	0.109115	0.173469	0.171681	0.176146	0.0186368	0.103237	0.104906	79.7669	grey60	ns
AC005330.1	-0.285491	0.209072	-0.0454535	0.293001	0.307414	0.332945	-0.3673	0.220425	0.428365	149.031	grey60	ns
AC005332.1	-0.00555591	0.413299	0.0397646	0.276328	0.249998	0.398184	-0.232088	0.323491	0.398134	125.657	grey60	ns
AC005332.2	0.7639	0.393359	-0.496755	0.279309	0.230723	0.233616	0.815598	0.770862	1.12224	43.3848	grey60	ns
AC005332.3	0.0685497	0.000787485	-0.341765	0.104186	0.0964973	0.139732	0.239039	0.296659	0.380981	51.1393	grey60	ns
AC005332.4	0.275275	0.0646054	0.000392715	0.147502	0.144634	0.133967	0.242776	0.0556098	0.249064	12.9015	grey60	ns
AC005332.5	0.00787301	0.180517	-0.595577	0.15234	0.141702	0.15996	0.215403	0.672117	0.70579	72.2302	grey60	ns
AC005332.6	-0.0644071	0.0228787	-0.0478556	0.0831187	0.0639008	0.0917605	-0.0519186	0.0612576	0.0802997	130.283	grey60	ns
AC005336.3	-0.135786	0.0316024	0.121303	0.230274	0.20562	0.290406	-0.212239	-0.0776828	0.226009	200.103	grey60	ns
AC005342.1	0.189314	0.0424177	0.464047	0.332398	0.279315	0.448463	-0.0639188	-0.365142	0.370694	260.071	grey60	ns
AC005343.1	-0.0381614	0.0469006	-0.0163813	0.214931	0.202636	0.260183	-0.053421	0.0548037	0.0765327	134.268	grey60	ns
AC005476.2	0.136894	-0.270511	NA	0.341352	0.28897	NA	NA	NA	NA	NA	grey60	ns
AC005480.1	0.225448	0.202592	0.307978	0.19598	0.164552	0.2246	-0.0298366	-0.0912665	0.0960197	251.897	grey60	ns
AC005498.3	0.22771	-0.034754	-0.139621	0.201991	0.168182	0.191933	0.314898	0.0908176	0.327732	16.0877	grey60	ns
AC005519.1	0.289088	0.282597	-0.220122	0.279597	0.242338	0.33552	0.25785	0.435367	0.505995	59.3635	grey60	ns
AC005520.1	0.189545	-0.0999688	-0.547119	0.240087	0.202321	0.30099	0.513088	0.387243	0.642819	37.0429	grey60	ns
AC005520.2	0.131995	-0.294112	-0.488048	0.273473	0.235689	0.293878	0.523075	0.167954	0.549378	17.8013	grey60	ns
AC005523.2	0.108849	0.0592424	-0.12666	0.1153	0.101682	0.15188	0.142558	0.160996	0.215041	48.476	grey60	ns
AC005532.1	-0.217927	0.22843	-0.232915	0.335944	0.290351	0.301821	-0.215685	0.399536	0.454037	118.362	grey60	ns
AC005537.1	0.123	0.121541	0.352671	0.315492	0.29599	0.311429	-0.114106	-0.200164	0.230403	240.314	grey60	ns
AC005538.2	0.783635	0.16673	-0.0421026	0.47369	0.499548	0.577503	0.721322	0.180854	0.743649	14.0754	grey60	ns
AC005540.1	0.29393	-0.0901585	0.266362	0.258104	0.214901	0.219458	0.205828	-0.308756	0.371073	303.689	grey60	ns
AC005548.1	-0.155859	-0.277118	0.375558	0.223463	0.188359	0.223019	-0.205079	-0.565234	0.601287	250.058	grey60	ns
AC005550.2	-0.00106057	-0.313738	-0.435214	0.381205	0.330899	0.385999	0.373416	0.105202	0.387952	15.734	grey60	ns
AC005586.1	0.335028	-0.220692	NA	0.19852	0.21668	NA	NA	NA	NA	NA	grey60	ns
AC005614.1	-0.0139121	0.0112682	0.124614	0.194337	0.17934	0.251771	-0.0818531	-0.0981601	0.12781	230.176	grey60	ns
AC005614.2	1.19255	NA	NA	0.843562	NA	NA	NA	NA	NA	NA	grey60	ns
AC005616.1	-0.20299	0.175912	-0.279008	0.354005	0.310256	0.464656	-0.151443	0.393972	0.422077	111.027	grey60	ns
AC005618.1	-0.0989219	-0.451015	-0.0592949	0.328097	0.270763	0.279259	0.156233	-0.339239	0.373486	294.728	grey60	ns
AC005632.2	-0.106872	-0.128171	0.535157	0.25829	0.20868	0.238178	-0.310365	-0.574459	0.652939	241.619	grey60	ns
AC005670.2	0.305464	0.07724	0.0391285	0.18338	0.148303	0.192013	0.247279	0.0330055	0.249472	7.6026	grey60	ns
AC005674.2	0.554151	0.423006	-0.584618	0.308089	0.332119	0.320113	0.634957	0.872627	1.07919	53.9589	grey60	ns
AC005682.1	-0.0673189	-0.539641	-0.222975	0.208999	0.217143	0.262521	0.313989	-0.274241	0.41689	318.866	grey60	ns
AC005696.1	0.109635	-0.0482913	NA	0.262275	0.214825	NA	NA	NA	NA	NA	grey60	ns
AC005696.4	-0.34249	-0.317385	-0.708946	0.331625	0.280648	0.368516	0.170675	0.339102	0.379632	63.2832	grey60	ns
AC005703.5	-0.437005	0.0617315	NA	0.326212	0.337702	NA	NA	NA	NA	NA	grey60	ns
[truncated: 22,267 more rows]

## Sheet: Figure 2e
id	x	CI	LCI	UCI	padj	padj.star	gene
[truncated: 15 more rows]

[truncated: 30 more sheets: Figure 3a, Figure 3b and c, Figure 3d, Figure 5b -  Eta, Figure 5b - Toc, Figure 5b - Rtx, Figure 5c, Figure 5d, Figure 5e, Figure 6c, Supp. Fig. 1a, Supp. Fig. 1b, Supp. Fig. 1c, Supp. Fig. 2a, Supp. Fig. 2b, Supp. Fig. 2c, Supp. Fig. 3a, Supp. Fig. 3b, Supp. Fig. 5-6-7, Supp. Fig. 8 …]
